# Supplementary material for: In Vivo Substrates of the Lens Molecular Chaperones αA-Crystallin and αB-Crystallin
Source: PLoS One. 2014 Apr 23;9(4):e95507. doi: 10.1371/journal.pone.0095507 (PMC3997384; doi:10.1371/journal.pone.0095507)
Supplement: Table S2 — Ingenuity Pathway Analysis (IPA) molecules table for proteins affected by αA-crystallin R49C mutation in the mouse lens. (XLS) [file pone.0095507.s002.xls]

## Sheet: Sheet0
Supplementary Table S2. Ingenuity Pathway Analysis Molecules table for proteins affected by αA-R49C knock-in mutation in the mouse lens. Andley-017-021-024-025 (without keratins) Molecules
Symbol	Synonym(s)	Entrez Gene Name	Gene Symbol	Networks	Location	Type(s)	Biomarker Application(s)	Drug(s)
AARS	AI316495,Alanine--tRNA ligase,Alanyl tRNA Synthetase,C76919,CMT2N,PL-12,sti	alanyl-tRNA synthetase	Aars	1	Cytoplasm	enzyme
ACTB	A-X actin,actin,Actin beta,Actx,beta-actin,BOS 22932,BRWS1,E430023M04Rik,Melanoma x actin,PS1TP5BP1	actin, beta	Actb	2	Cytoplasm	other
ADORA2B	A2b,A2B ADENOSINE receptor,A2BAR,A2BR,AA2BR,Ad2b,ADENOSINE A2B receptor,ADORA2,AI480866,AI605384,RP23-330N10.1	adenosine A2b receptor	Adora2b	5	Plasma Membrane	G-protein coupled receptor		adenosine, enprofylline, dyphylline, aminophylline, theophylline, caffeine
AFP	Alpha fetoprotein,FETA,HPAFP	alpha-fetoprotein	Afp	5	Extracellular Space	transporter	diagnosis
AHSA1	AHA1,BC023857,C14orf3,HSPC322,p38	AHA1, activator of heat shock 90kDa protein ATPase homolog 1 (yeast)	Ahsa1	1	Cytoplasm	other
ALB	Alb-1,Albumin,Albumin 1,albumin isomer 1,albumin isomer 2,albumin isomer 3,Albza,GIG20,PRO0883,PRO0903,PRO1341,SERUM ALBUMIN,serum albumin chain A,Serum albumin precursor	albumin	Alb	2	Extracellular Space	transporter	diagnosis,efficacy,prognosis,safety,unspecified application
ALDOA	ALDA,Aldo-1,ALDOLASE,Aldolase 1,Aldolase 1a,Alfa,GSD12,RNALDOG5,RP24-191C1.1	aldolase A, fructose-bisphosphate	Aldoa	5	Cytoplasm	enzyme	unspecified application
ANXA1	annexin A1,ANX1,C430014K04RIK,Lc1,Lipocortin,LPC1,p35,RP11-71A24.1	annexin A1	Anxa1	2	Plasma Membrane	other	diagnosis,prognosis,unspecified application	hydrocortisone
ARL2	2610009M23Rik,AI115441,ARFL2,AW553335	ADP-ribosylation factor-like 2	Arl2	4	Cytoplasm	enzyme
ATP6V1A	AI647066,ATP6A1,Atp6a2,ATP6V1A1,ATPase Vacuolar Subunit A,HO68,rCG 52629,VA68,Vaa1,Vatpase 70 kd a subunit,Vma1,VPP2	ATPase, H+ transporting, lysosomal 70kDa, V1 subunit A	Atp6v1a	2	Plasma Membrane	transporter		bafilomycin b1
BARD1	BRAD1,ENSMUSG00000060893,ENSMUSG00000073653	BRCA1 associated RING domain 1	Bard1	3	Nucleus	transcription regulator
BFSP1	CP115,CP94,CP95,CP97,LIFL-H,RP23-235A15.5,RP4-531H16.2	beaded filament structural protein 1, filensin	Bfsp1	4	Cytoplasm	enzyme
BFSP2	AI448593,CP47,CP49,CTRCT12,LIFL-L,PHAKOSIN	beaded filament structural protein 2, phakinin	Bfsp2	6	Cytoplasm	other
C12orf65	2810006K23Rik,COXPD7,My030,RGD1563482,SPG55	chromosome 12 open reading frame 65	Q80VP5	6	Other	other
CAB39	AA408805,AA960512,C78372,CGI-66,MO25,MO25alpha	calcium binding protein 39	Cab39	3	Cytoplasm	enzyme
CARHSP1	1200011K09Rik,CRHSP-24,CSDC1,D16Ertd465e	calcium regulated heat stable protein 1, 24kDa	Carhsp1	4	Cytoplasm	other
CCT8	AI132397,C21orf112,Cctq,Chaperonin subunit 8,D21S246,PRED71,T-COMPLEX protein 1, THETA subunit,TCP1 THETA,Tcpq	chaperonin containing TCP1, subunit 8 (theta)	Cct8	1	Cytoplasm	enzyme
CIT	C030025P15RIK,Cit-k,CITRON K,CRIK,CRIK-SK,STK21	citron (rho-interacting, serine/threonine kinase 21)	Cit	2	Cytoplasm	kinase
CKB	B-CK,Ck-3,CKBB,Ckbr,Creatine kinase b chain,Creatine kinase b type,Creatinine phosphokinase bb	creatine kinase, brain	Ckb	1	Cytoplasm	kinase	safety
CNN3	1600014M03Rik,Acidic Calponin,C85854,Calpo3	calponin 3, acidic	Cnn3	2	Cytoplasm	other
COPS4	AW208976,CSN4,D5Ertd774e	COP9 signalosome subunit 4	Cops4	1	Cytoplasm	other
COTL1	1810074P22Rik,2010004C08Rik,CLP	coactosin-like 1 (Dictyostelium)	Cotl1	2	Cytoplasm	other
CRYAA	Acry-1,AI323437,CRYA1,CTRCT9,DAcry-1,HSPB4,lop18	crystallin, alpha A	Cryaa	1	Cytoplasm	other
CRYAB	AACRYA,ABC,alpha B CRYSTALLIN,Alpha crystallin b chain,BOS 14343,CMD1II,CRYA2,CRYSTALLIN alpha 2,Crystallin alpha b,CTPP2,Heat-shock 20 kDa like,HSPB5	crystallin, alpha B	Cryab	1	Nucleus	other	diagnosis,disease progression,prognosis,unspecified application
CRYBA1	BA3/A1,BA3A1C,beta-A3,CCZS,Cryb,CRYB1,CTRCT10,RP23-273P3.7	crystallin, beta A1	Cryba1	1	Other	other
CRYBA2	E130107M19Rik	crystallin, beta A2	Cryba2	1	Other	other
CRYBA4	CTA-445C9.1,MCOPCT4	crystallin, beta A4	Cryba4	1	Other	other
CRYBB1	3110006K12Rik,BB1CRY,beta B1 CRYSTALLIN,CATCN3,CRYB1,CRYB11	crystallin, beta B1	Crybb1	1	Other	other
CRYBB2	Aey2,beta B2 CRYSTALLIN,CCA2,CRYB2,CRYB2A,CTRCT3,D22S665,LOC100042920,Phil	crystallin, beta B2	Crybb2	1	Other	other
CRYBB3	AI852419,beta B3 CRYSTALLIN,CATCN2,CRYB3,CTA-221G9.6	crystallin, beta B3	Crybb3	1	Other	other
CRYGA	Cryg-4,CRYG1,CRYG5,DGcry-4	crystallin, gamma A	Cryga	6	Extracellular Space	other
CRYGB	Cryg-3,CRYG2,DGcry-3,Len,Nop	crystallin, gamma B	Crygb	6	Nucleus	other
CRYGC	CCL,Cryg,Cryg-5,CRYG3,CTRCT2,Len	crystallin, gamma C	Crygc	1	Cytoplasm	other
CRYGD	Aey4,CACA,CCA3,CCP,Cryg-1,CRYG4,CTRCT4,DGcry-1,Len,Lop12,PCC	crystallin, gamma D	Crygd	1	Cytoplasm	other
Crygf	3110001K11Rik,AC166644.1,Cryg-2,Cryg6,DGcry-2,Gamma F crystallin,Len,Len-2,LOC678809	crystallin, gamma F	Crygf	6	Other	other
CRYGN		crystallin, gamma N	Crygn		Other	other
CRYGS	AI327013,CRYG8,LOC681467,Opj,rncat	crystallin, gamma S	Crygs	4	Other	other
Cyct	CYCTA,RP23-211L7.1,T-Cc	cytochrome c, testis	Cyct	4	Cytoplasm	other
DLAT	6332404G05Rik,DIHYDROLIPOAMIDE S-ACETYLTRANSFERASE,DLTA,E2,E2P,PDC-E2,PDH-E2	dihydrolipoamide S-acetyltransferase	Dlat	1	Cytoplasm	enzyme
DNAH17	2810003K23Rik,Dnahc11,Dnahc17,Dnahcl1,DNAHL1,DNEL2,Gm1178,hCG 1813078,mKIAA3028,RP23-268N22.8	dynein, axonemal, heavy chain 17	Dnah17	4	Cytoplasm	other
EIF3E	eIF3-p46,EIF3-P48,EIF3S6,INT6	eukaryotic translation initiation factor 3, subunit E	Eif3e	3	Cytoplasm	translation regulator
EIF3I	D4Ertd632e,eIF3-beta,eIF3-p36,EIF3S2,PRO2242,RP23-151A15.2,RP4-675E8.1,Tif3,TRIP-1	eukaryotic translation initiation factor 3, subunit I	Eif3i	3	Cytoplasm	translation regulator
EIF4A1	BM-010,DDX2A,EIF-4A,eIF-4A-I,Eif4,Elongation factor 4 alpha,RP23-422L16.20-002	eukaryotic translation initiation factor 4A1	Eif4a1	1	Cytoplasm	translation regulator
EIF4H	AU018978,D5Ertd355e,E430026L18Rik,Ef4h,KIAA0038,mKIAA0038,WBSCR1,WSCR1	eukaryotic translation initiation factor 4H	Eif4h	1	Cytoplasm	translation regulator
EIF5A	AA410058,D19Wsu54e,eIF-4D,eIF-5A-1,eIF5AI,Initiation factor 5a,MGC6725,RP23-172M21.7	eukaryotic translation initiation factor 5A	Eif5a	4	Cytoplasm	translation regulator
ENO1	0610008I15,AL022784,EG433182,ENO1L1,ENOLASE,ENOLASE 1,Enolase 1 alpha,Gm5506,LOC100503183,MBP-1,MPB1,NNE,Phosphopyruvate hydratase,PPH	enolase 1, (alpha)	Eno1	1	Cytoplasm	enzyme	diagnosis
ERLIN2	BC036333,C87251,C8orf2,NET32,RGD1309010,SPFH2,SPG18,UNQ2441	ER lipid raft associated 2	Erlin2	4	Plasma Membrane	other
FABP5	C-FABP,DA11,E-FABP,Fabp epithelial,Fabpe,KFABP,Klbp,mal1,PA-FABP	fatty acid binding protein 5 (psoriasis-associated)	Fabp5	5	Cytoplasm	transporter	disease progression
FDPS	6030492I17Rik,Ac2-125,AI256750,FARNESYL DIPHOSPHATE SYNTHASE,FARNESYL PYROPHOSPHATE SYNTHASE,Fdpsl1,FPP SYNTHASE,FPP synthetase,FPPS,FPS,KIAA1293,mKIAA1293	farnesyl diphosphate synthase	Fdps	3	Cytoplasm	enzyme		zoledronic acid, YM 529, ibandronic acid, risedronic acid, alendronic acid, pamidronic acid
GAPDH	1,3-Bgd,BOS 5957,CDABP0047,G3PD,G3PDH,GAPD,glyceraldehyde-3-phosphate dehydrogenase,Gm20899,LOC14433,LOC685186,NUCLEAR URACIL DNA GLYCOSYLASE,RGD1565368	glyceraldehyde-3-phosphate dehydrogenase	Gapdh	2	Cytoplasm	enzyme	diagnosis,unspecified application
GIPC1	C19orf3,GIPC,GLUT1CBP,Glut1CIP,Hs.6454,IIP-1,NIP,Rgs19,RGS19IP1,SEMCAP,Semcap1,SYNECTIIN,SYNECTIN,TaxIP2,TIP-2	GIPC PDZ domain containing family, member 1	Gipc1	1	Cytoplasm	other
GLOD4	1700082G03Rik,2700085E05Rik,C17orf25,C81254,CGI-150,GLYOXALASE domain-containing protein 4,HC71,MY027,RGD1307010,RP23-147P4.6	glyoxalase domain containing 4	Glod4	6	Cytoplasm	enzyme
GLRX3	GLRX4,GRX3,GRX4,HUSSY-22,PICOT,TXNL2,TXNL3	glutaredoxin 3	Glrx3	3	Cytoplasm	enzyme
GLUD1	Ac2-281,AI118167,GDH,Gdh-X,GDH1,GLUD,Gludeha,Gludl,Glutamate Dehydrogenase,MRG-2	glutamate dehydrogenase 1	Glud1	2	Cytoplasm	enzyme	unspecified application
Gm5409/Try10	EG386551,Gm5409,Try10,Try10l	trypsin 10	Try10	8	Other	peptidase
Grifin	E130101O17Rik	galectin-related inter-fiber protein	Grifin	7	Plasma Membrane	other
GSN	ADF,AGEL,Gelsolin,Gelsolin plasma isoform,RP11-477J21.1,RP23-186B18.2	gelsolin	Gsn	2	Extracellular Space	other	disease progression,efficacy
GSS	AI314904,Glutathione synthase,Glutathione synthetase,GS-A/GS-B,GSHS,RP23-260N23.6	glutathione synthetase	Gss	2	Cytoplasm	enzyme
Hba	Hemoglobin alpha	hemoglobin alpha chain complex	Hba	2	Cytoplasm	other
HBB	AA409645,beta -THALASSEMIA,Beta 1 globin,Beta maj globin,Beta-globin,Beta-Hemoglobin,Beta-s,beta1,BOS 14803,CD113t-C,Hbb-b1,Hbb-bs,HBB1,Hbbt1,Hbbt2,hemoglobin,LOC100134871,LOC100503164,LOC293265,LOC689064,MommeD7,rCG 39884,Zero beta-globin	hemoglobin, beta	HBB	2	Cytoplasm	transporter		iron dextran
Hist2h4 (includes others)	1700024H08Rik,B130044J01Rik,Gm11275,H1ft,H4,Hist1h4a,Hist1h4b,Hist1h4c,Hist1h4d,Hist1h4f,Hist1h4h,Hist1h4i,Hist1h4j,Hist1h4k,Hist1h4m,Hist1h4n,Hist2h4a,Hist4,Hist4h4,LOC100361076,LOC674678,LOC679983,LOC680097,LOC680430,mCG 17007,mCG 49272,OTTMUSG00000000446,RGD1562378,RGD1565073,RP23-283N14.21-001,X04652	histone cluster 2, H4	Hist1h4a	5	Nucleus	other
HNRNPA1	D15Ertd119e,HDP,HETEROGENOUS NUCLEAR RIBONUCLEOPROTEIN A1,HNRPA1,HNRPA1L3,LOC100506653,VDRE-BP1	heterogeneous nuclear ribonucleoprotein A1	Hnrnpa1	2	Nucleus	other
HNRNPA2B1	9130414A06Rik,hnRNP,hnrnp-A,HNRNPA2,HNRNPB1,HNRPA2,HNRPA2B1,Hnrpa2b1 (predicted),HNRPB1,RNPA2,SNRPB1,VDRE-BP2	heterogeneous nuclear ribonucleoprotein A2/B1	Hnrnpa2b1	2	Nucleus	other
HSPA2	HSP70-2,HSP70-3,HSP70.2,HSP70A2,HSPT70,Hst70	heat shock 70kDa protein 2	Hspa2	1	Cytoplasm	other
HSPA8	2410008N15Rik,BOS 14437,DnaK-type chaperone hsp72/uncoating ATPase,HEAT SHOCK COGNATE 71-KDA,HEAT SHOCK protein 8,HS7C,HSC54,HSC70,HSC71,Hsc73,Hsp 8,HSP70,HSP71,HSP73,HSPA10,IDBP1,LAP1,LOC624853,NIP71	heat shock 70kDa protein 8	Hspa8	1	Cytoplasm	enzyme	diagnosis
HSPA9	CSA,GRP-75,Hsc74,Hsp74,Hsp74a,Hspa9a,HSPA9B,IDBP-3,Mitochondrial stress-70,Mortalin,MOT,MOT2,MTHSP70,MTHSP75,PBP74,Stress-70	heat shock 70kDa protein 9 (mortalin)	Hspa9	1	Cytoplasm	other
KIAA0825	2210408I21Rik,C5orf36,hCG 2016227,MGC34713,RGD1560883	KIAA0825	Q3UPC7	6	Extracellular Space	other
LASP1	AA408629,Def-4,Lim and sh3 protein 1,MLN50,RP23-386E10.6,SH3P6,Tg(Col1a1-lacZ)1Ngma	LIM and SH3 protein 1	Lasp1	2	Cytoplasm	transporter
LTF	Csp82,GIG12,HLF2,LF,MMS10R,Ms10r,TRFL	lactotransferrin	LTF	3	Extracellular Space	peptidase	efficacy,unspecified application
MB	AI325109,PVALB,RP4-569D19.7	myoglobin	MB	2	Cytoplasm	transporter	diagnosis,safety,unspecified application
MTPN	5033418D15Rik,Beta-dg,GCDP,MYOTROPHIN,Scid complementing gene 2,V-1	myotrophin	Mtpn	2	Nucleus	transcription regulator
NME2	NDKB,NDP KINASE B,NDPK-B,NDPK2,nm23-2,NM23-H2,nm23-M2,NM23B,NUCLEOSIDE DIPHOSHATE KINASE,Nucleoside diphosphate kinase alpha,p18-12d,PUF,RP23-378I13.2	NME/NM23 nucleoside diphosphate kinase 2	Nme2	3	Nucleus	kinase
NPM1	B23,B23.1,B23NP,NO38,NPM,Nucleolar protein B23.2,NUCLEOPHOSMIN,NUMATRIN,RP23-323L8.2	nucleophosmin (nucleolar phosphoprotein B23, numatrin)	Npm1	3	Nucleus	transcription regulator	disease progression,unspecified application
PCBP1	alphaCP-1,CP1,Hnrnp K Like/Sub2.3,hnRNP-E1,hnRNP-X,HNRPE1,HNRPX,RGD1561319,WBP17,[a]CP-1	poly(rC) binding protein 1	Pcbp1	3	Nucleus	translation regulator
PLEC	AA591047,AU042537,EBS1,EBSO,HD1,LGMD2Q,PCN,PLEC1,PLEC1b,PLTN	plectin	Plec	2	Cytoplasm	other
PPIA	2700098C05,Cphn,CYCA,Cyclophilin,CYCLOPHILIN A,Cyclophillin,CyP-18,CYPA,CYPH,LOC100360977,LOC100362969,LOC100503444,PEPTIDYL-PROLYL CIS-TRANS ISOMERASE,RP23-198N14.9,T-Cell Cyclophilin	peptidylprolyl isomerase A (cyclophilin A)	Ppia	2	Cytoplasm	enzyme		N-methyl-4-Ile-cyclosporin
PRDX2	AL022839,Band-8,NKEF-B,Peroxiredoxin 2,PRP,PRX II,PRX2,PTX1,TDPX1,TDX1,Thioredoxin dependent peroxide reductase,Torin,TPx,TPx-B,TPX1,TR,TSA	peroxiredoxin 2	Prdx2	2	Cytoplasm	enzyme
PRSS1	2210010C04Rik,AV072249,CATIONIC TRYPSINOGEN,Ectopic Anionic Trypsin I,Prss3,PTRYI,RATPTRYI,TRP1,TRY1,Try3,TRY4,TRYGN16,TRYP1,trypsin 1,Trypsinogen	protease, serine, 1 (trypsin 1)	2210010C04Rik	2	Extracellular Space	peptidase
PRSS3	EG436523,ENSMUSG00000071517,Gm10334,Gm5771,LOC100044144,LOC679835,LOC683811,MESOTRYPSINOGEN,MTG,Prss1,Prss2,PRSS4,Ptryss2,RP11-176F3.3,T9,Tb,Try-1,Try10,TRY3,TRY4,Trygn16,trypsin 1	protease, serine, 3	Prss1	2	Extracellular Space	peptidase
PSMB3	AL033320,C10,C10-II,HC10-II,Proteasome chain 13,RC10-II,RP23-94N18.8	proteasome (prosome, macropain) subunit, beta type, 3	Psmb3	1	Cytoplasm	peptidase
PSMB4	HN3,HsN3,Lmp3,Macropain beta chain,PROS-26,Pros-27,PROTEASOME beta CHAIN,Proteasome chain 3	proteasome (prosome, macropain) subunit, beta type, 4	Psmb4	1	Cytoplasm	peptidase
PSMD13	26s Proteasome Rpn13,26S Proteasome Subunit p40.5,HSPC027,p40.5,Rpn9,S11	proteasome (prosome, macropain) 26S subunit, non-ATPase, 13	Psmd13	2	Cytoplasm	peptidase
PSMD7	AW107203,MOV34,MOV34L,P40,Proteasome subunit 26s non-atpase 7,Rpn8,S12	proteasome (prosome, macropain) 26S subunit, non-ATPase, 7	Psmd7	2	Cytoplasm	other
RIMS2	2810036I15Rik,AW048769,KIAA0751,LOC100504393,mKIAA0751,Nim2,OBOE,Rab3ip2,RAB3IP3,RIM2,Rim2 gamma,Rim2(+40A),Rim2(+44A),Rim2(+4A),Serg2,Syt3-rs	regulating synaptic membrane exocytosis 2	Rims2	5	Plasma Membrane	other
RPLP0	36B4,ACIDIC RIBOSOMAL PHOSPHOPROTEIN P0,AEG8,ARBP,L10E,LP0,P0,PRLP0,RPP0	ribosomal protein, large, P0	Rplp0	3	Cytoplasm	other
RPS12	Ribosomal protein s12,S12	ribosomal protein S12	Rps12	3	Cytoplasm	other
SARS	RP11-352P4.2,RP23-37G19.1,SARS1,Serine--tRNA ligase,SERRS,SERS,Strs	seryl-tRNA synthetase	Sars	4	Cytoplasm	enzyme
SLC1A1	D130048G10RIK,EAAC-1,EAAC2,EAAT3,EXCITATORY AMINO ACID TRANSPORTER 3,GLUTAMATE TRANSPORTER,Glutamate transporter 1,MEAAC1,REAAC1,RP11-6J24.1,SCZD18	solute carrier family 1 (neuronal/epithelial high affinity glutamate transporter, system Xag), member 1	Slc1a1	2	Plasma Membrane	transporter		riluzole
SOD1	ALS,ALS1,B430204E11Rik,BOS 506,Cu/Zn-SOD,CuZnSOD,czSOD,homodimer,hSod1,Ipo-1,IPOA,SOD,SOD1L1,SODC	superoxide dismutase 1, soluble	Sod1	1	Cytoplasm	enzyme	unspecified application
STMN1	19k,C1orf215,FLJ32206,Lag,LAP18,Metablastin,OP18,P18,P19,Phosphoprotein p19,Pig,PP17,Pp18,PP19,PR22,Prosolin,RP1-125I3.5,SMN,stathmin,Stathmin1	stathmin 1	Stmn1	1	Cytoplasm	other	efficacy
SUB1	AI842364,p14,P15,P9,PC4,Rpo2tc1	SUB1 homolog (S. cerevisiae)	Sub1	3	Nucleus	transcription regulator
SUCLA2	4930547K18RIK,A-BETA,A-SCS,Loc361071,MTDPS5,RP11-528D24.2,SCS-betaA,Succinyl CoA Synthetase beta,Succinyl-CoA ligase (ADP-forming), -chain,Succinyl-CoA ligase [ADP-forming]	succinate-CoA ligase, ADP-forming, beta subunit	Sucla2	5	Cytoplasm	enzyme
TPI1	AI255506,TIM,TPI,Triosephosphate isomerase,Triosephosphate isomerase 1	triosephosphate isomerase 1	Tpi1	1	Cytoplasm	enzyme	diagnosis,unspecified application
Try4/Try5	0910001B19Rik,1810049H19Rik,mCG 15083,Prss3,RGD1560283,Tc,Td,Tesp4,Trpd,Try4,Try5,Trypsinogen 8	trypsin 4	Try5	2	Extracellular Space	peptidase
YWHAZ	1110013I11RIK,14-3-3 delta,14-3-3 ZETA/delta,14-3-3-zeta,14-3-3z,AI596267,AL022924,AU020854,BOS 14050,KCIP-1,Protein kinase c inhibitor 1 beta/alpha,Protein kinase C inhibitor protein 1 zeta/delta,Tyr mono,YMHAZ,YWHAD	tyrosine 3-monooxygenase/tryptophan 5-monooxygenase activation protein, zeta polypeptide	Ywhaz	1	Cytoplasm	enzyme	diagnosis
