# Supplementary material for: In Vivo Substrates of the Lens Molecular Chaperones αA-Crystallin and αB-Crystallin
Source: PLoS One. 2014 Apr 23;9(4):e95507. doi: 10.1371/journal.pone.0095507 (PMC3997384; doi:10.1371/journal.pone.0095507)
Supplement: Table S3 — Ingenuity Pathway Analysis (IPA) molecules table for proteins affected by αB-crystallin R120G mutation in the mouse lens. (XLS) [file pone.0095507.s003.xls]

## Sheet: Sheet0
Supplementary Table S3. Ingenuity Pathway Analysis Molecules table for proteins affected by αB-R120G knock-in mutation in the mouse lens. Andley-022 (without Keratins) Molecules
Symbol	Synonym(s)	Entrez Gene Name	Gene Symbol	Networks	Location	Type(s)	Biomarker Application(s)	Drug(s)
CRYAA	Acry-1,AI323437,CRYA1,CTRCT9,DAcry-1,HSPB4,lop18	crystallin, alpha A	Cryaa	1	Cytoplasm	other
CRYAB	AACRYA,ABC,alpha B CRYSTALLIN,Alpha crystallin b chain,BOS 14343,CMD1II,CRYA2,CRYSTALLIN alpha 2,Crystallin alpha b,CTPP2,Heat-shock 20 kDa like,HSPB5	crystallin, alpha B	Cryab	1	Nucleus	other	diagnosis,disease progression,prognosis,unspecified application
CRYBA1	BA3/A1,BA3A1C,beta-A3,CCZS,Cryb,CRYB1,CTRCT10,RP23-273P3.7	crystallin, beta A1	Cryba1	1	Other	other
CRYBA2	E130107M19Rik	crystallin, beta A2	Cryba2	1	Other	other
CRYBB1	3110006K12Rik,BB1CRY,beta B1 CRYSTALLIN,CATCN3,CRYB1,CRYB11	crystallin, beta B1	Crybb1	1	Other	other
CRYBB2	Aey2,beta B2 CRYSTALLIN,CCA2,CRYB2,CRYB2A,CTRCT3,D22S665,LOC100042920,Phil	crystallin, beta B2	Crybb2	1	Other	other
CRYBB3	AI852419,beta B3 CRYSTALLIN,CATCN2,CRYB3,CTA-221G9.6	crystallin, beta B3	Crybb3	1	Other	other
CRYGA	Cryg-4,CRYG1,CRYG5,DGcry-4	crystallin, gamma A	Cryga	1	Extracellular Space	other
CRYGB	Cryg-3,CRYG2,DGcry-3,Len,Nop	crystallin, gamma B	Crygb	1	Nucleus	other
CRYGC	CCL,Cryg,Cryg-5,CRYG3,CTRCT2,Len	crystallin, gamma C	Crygc	1	Cytoplasm	other
CRYGD	Aey4,CACA,CCA3,CCP,Cryg-1,CRYG4,CTRCT4,DGcry-1,Len,Lop12,PCC	crystallin, gamma D	Crygd	1	Cytoplasm	other
Crygf	3110001K11Rik,AC166644.1,Cryg-2,Cryg6,DGcry-2,Gamma F crystallin,Len,Len-2,LOC678809	crystallin, gamma F	Crygf	1	Other	other
CRYGS	AI327013,CRYG8,LOC681467,Opj,rncat	crystallin, gamma S	Crygs	1	Other	other
CTRB2	2200008D09Rik,AI504462,Chymotrypsin,Chymotrypsinogen B,Ctrb,Ctrb1,LOC687247,Prt-2	chymotrypsinogen B2	Ctrb1	4	Cytoplasm	peptidase
FABP5	C-FABP,DA11,E-FABP,Fabp epithelial,Fabpe,KFABP,Klbp,mal1,PA-FABP	fatty acid binding protein 5 (psoriasis-associated)	Fabp5	2	Cytoplasm	transporter	disease progression
Gm5409/Try10	EG386551,Gm5409,Try10,Try10l	trypsin 10	Try10	1	Other	peptidase
Grifin	E130101O17Rik	galectin-related inter-fiber protein	Grifin	3	Plasma Membrane	other
PGAM2	D14Mgh1,GSD10,PGAM-M,Pgmut,Phosphoglycerate mutase 2,RP23-385C16.3	phosphoglycerate mutase 2 (muscle)	Pgam2	2	Cytoplasm	phosphatase	unspecified application
PRSS1	2210010C04Rik,AV072249,CATIONIC TRYPSINOGEN,Ectopic Anionic Trypsin I,Prss3,PTRYI,RATPTRYI,TRP1,TRY1,Try3,TRY4,TRYGN16,TRYP1,trypsin 1,Trypsinogen	protease, serine, 1 (trypsin 1)	2210010C04Rik	1,2	Extracellular Space	peptidase
PRSS3	EG436523,ENSMUSG00000071517,Gm10334,Gm5771,LOC100044144,LOC679835,LOC683811,MESOTRYPSINOGEN,MTG,Prss1,Prss2,PRSS4,Ptryss2,RP11-176F3.3,T9,Tb,Try-1,Try10,TRY3,TRY4,Trygn16,trypsin 1	protease, serine, 3	Prss1	1,2	Extracellular Space	peptidase
