# Supplementary material for: In Vivo Substrates of the Lens Molecular Chaperones αA-Crystallin and αB-Crystallin
Source: PLoS One. 2014 Apr 23;9(4):e95507. doi: 10.1371/journal.pone.0095507 (PMC3997384; doi:10.1371/journal.pone.0095507)
Supplement: Table S4 — Mass spectrometry and database search results for proteins identified in this study. (XLSX) [file pone.0095507.s004.xlsx]

## Sheet: Supplemental Table I
	Supplementary Table S4. Mass Spectrometry and Database Search Results
	Database: the uniprot_mouse_20101206 database (66,122 entries)
	Database searching: MASCOT DISTILLER version 2.3.0.0; MASCOT version 2.2.04.
	Protein Identification; Min. Protein probability=95%, Min. Peptide probability=95% Scaffold Proteome Software version 4.2.1
Mass Spectrometry data for Table 1
Spot #	Protein Description	Gene Symbol	Accession numbers	Protein molecular weight (Da)	Protein identification probability	Number of unique peptides	Sequence	Mascot Ion score	Observed m/z	Observed peptide mass	[M+H]+ (theoretical)	Mass Accuracy (PPM)	Modifications
3040	Keratin, type II cytoskeletal 73 OS=Mus musculus GN=Krt73 PE=1 SV=1	Krt73	sp|Q6NXH9|K2C73_MOUSE	58912.8	0.997	1	FLEQQNQVLQTK	87.8	738.403	1474.79	1475.79	9.309
3040	Keratin, type II cytoskeletal 73 OS=Mus musculus GN=Krt73 PE=1 SV=1	Krt73	sp|Q6NXH9|K2C73_MOUSE	58912.8	0.997	1	LALDIEIATYR	70.4	639.367	1276.72	1277.71	13.51
3040	Filensin OS=Mus musculus GN=Bfsp1 PE=2 SV=1	Bfsp1	sp|A2AMT1|BFSP1_MOUSE	73668.6	1	3	EAVTHLQAQK	37.5	562.811	1123.61	1124.61	7.93
3040	Filensin OS=Mus musculus GN=Bfsp1 PE=2 SV=1	Bfsp1	sp|A2AMT1|BFSP1_MOUSE	73668.6	1	3	HVEANLQR	56.9	483.763	965.511	966.512	7.385
3040	Filensin OS=Mus musculus GN=Bfsp1 PE=2 SV=1	Bfsp1	sp|A2AMT1|BFSP1_MOUSE	73668.6	1	3	VAVQVQR	44.4	400.245	798.476	799.478	5.901
3040	Serum albumin OS=Mus musculus GN=Alb PE=1 SV=3	Alb	sp|P07724|ALBU_MOUSE,tr|Q546G4|Q546G4_MOUSE	68692.9	1	29	AADKDTcFSTEGPNLVTR	56.5	661.321	1980.94	1981.93	9.252	c7: Carbamidomethyl (+57.02)
3040	Serum albumin OS=Mus musculus GN=Alb PE=1 SV=3	Alb	sp|P07724|ALBU_MOUSE,tr|Q546G4|Q546G4_MOUSE	68692.9	1	29	AETFTFHSDIcTLPEKEK	74.8	718.355	2152.04	2153.02	13.39	c11: Carbamidomethyl (+57.02)
3040	Serum albumin OS=Mus musculus GN=Alb PE=1 SV=3	Alb	sp|P07724|ALBU_MOUSE,tr|Q546G4|Q546G4_MOUSE	68692.9	1	29	APQVSTPTLVEAAR	46.5	480.604	1438.79	1439.79	8.489
3040	Serum albumin OS=Mus musculus GN=Alb PE=1 SV=3	Alb	sp|P07724|ALBU_MOUSE,tr|Q546G4|Q546G4_MOUSE	68692.9	1	29	APQVSTPTLVEAAR	53.5	720.405	1438.79	1439.79	11.39
3040	Serum albumin OS=Mus musculus GN=Alb PE=1 SV=3	Alb	sp|P07724|ALBU_MOUSE,tr|Q546G4|Q546G4_MOUSE	68692.9	1	29	ccSGSLVER	64.7	534.238	1066.46	1067.46	7.239	c1: Carbamidomethyl (+57.02), c2: Carbamidomethyl (+57.02)
3040	Serum albumin OS=Mus musculus GN=Alb PE=1 SV=3	Alb	sp|P07724|ALBU_MOUSE,tr|Q546G4|Q546G4_MOUSE	68692.9	1	29	ccTLPEDQR	33.5	589.754	1177.49	1178.49	7.049	c1: Carbamidomethyl (+57.02), c2: Carbamidomethyl (+57.02)
3040	Serum albumin OS=Mus musculus GN=Alb PE=1 SV=3	Alb	sp|P07724|ALBU_MOUSE,tr|Q546G4|Q546G4_MOUSE	68692.9	1	29	DVFLGTFLYEYSR	38.7	805.412	1608.81	1609.79	16.97
3040	Serum albumin OS=Mus musculus GN=Alb PE=1 SV=3	Alb	sp|P07724|ALBU_MOUSE,tr|Q546G4|Q546G4_MOUSE	68692.9	1	29	DVFLGTFLYEYSR	72.3	805.412	1608.81	1609.79	16.97
3040	Serum albumin OS=Mus musculus GN=Alb PE=1 SV=3	Alb	sp|P07724|ALBU_MOUSE,tr|Q546G4|Q546G4_MOUSE	68692.9	1	29	ENPTTFmGHYLHEVAR	37	639.975	1916.9	1917.89	9.238	m7: Oxidation (+15.99)
3040	Serum albumin OS=Mus musculus GN=Alb PE=1 SV=3	Alb	sp|P07724|ALBU_MOUSE,tr|Q546G4|Q546G4_MOUSE	68692.9	1	29	ENYGELADccTK	72.7	730.304	1458.59	1459.58	12.54	c9: Carbamidomethyl (+57.02), c10: Carbamidomethyl (+57.02)
3040	Serum albumin OS=Mus musculus GN=Alb PE=1 SV=3	Alb	sp|P07724|ALBU_MOUSE,tr|Q546G4|Q546G4_MOUSE	68692.9	1	29	GLVLIAFSQYLQK	74.4	740.443	1478.87	1479.86	14.53
3040	Serum albumin OS=Mus musculus GN=Alb PE=1 SV=3	Alb	sp|P07724|ALBU_MOUSE,tr|Q546G4|Q546G4_MOUSE	68692.9	1	29	GLVLIAFSQYLQK	76.4	493.962	1478.86	1479.86	9.401
3040	Serum albumin OS=Mus musculus GN=Alb PE=1 SV=3	Alb	sp|P07724|ALBU_MOUSE,tr|Q546G4|Q546G4_MOUSE	68692.9	1	29	KQTALAELVK	64.4	550.841	1099.67	1100.67	6.921
3040	Serum albumin OS=Mus musculus GN=Alb PE=1 SV=3	Alb	sp|P07724|ALBU_MOUSE,tr|Q546G4|Q546G4_MOUSE	68692.9	1	29	KQTALAELVK	62.5	367.562	1099.67	1100.67	4.581
3040	Serum albumin OS=Mus musculus GN=Alb PE=1 SV=3	Alb	sp|P07724|ALBU_MOUSE,tr|Q546G4|Q546G4_MOUSE	68692.9	1	29	KYEATLEK	56.4	491.269	980.524	981.525	5.663
3040	Serum albumin OS=Mus musculus GN=Alb PE=1 SV=3	Alb	sp|P07724|ALBU_MOUSE,tr|Q546G4|Q546G4_MOUSE	68692.9	1	29	LATDLTK	40.9	381.225	760.436	761.441	3.937
3040	Serum albumin OS=Mus musculus GN=Alb PE=1 SV=3	Alb	sp|P07724|ALBU_MOUSE,tr|Q546G4|Q546G4_MOUSE	68692.9	1	29	LGEYGFQNAILVR	71.1	493.942	1478.8	1479.8	11.05
3040	Serum albumin OS=Mus musculus GN=Alb PE=1 SV=3	Alb	sp|P07724|ALBU_MOUSE,tr|Q546G4|Q546G4_MOUSE	68692.9	1	29	LGEYGFQNAILVR	90.4	740.413	1478.81	1479.8	15.96
3040	Serum albumin OS=Mus musculus GN=Alb PE=1 SV=3	Alb	sp|P07724|ALBU_MOUSE,tr|Q546G4|Q546G4_MOUSE	68692.9	1	29	LPcVEDYLSAILNR	110	831.943	1661.87	1662.85	16.08	c3: Carbamidomethyl (+57.02)
3040	Serum albumin OS=Mus musculus GN=Alb PE=1 SV=3	Alb	sp|P07724|ALBU_MOUSE,tr|Q546G4|Q546G4_MOUSE	68692.9	1	29	LQTccDKPLLK	51.1	688.364	1374.71	1375.71	10.09	c4: Carbamidomethyl (+57.02), c5: Carbamidomethyl (+57.02)
3040	Serum albumin OS=Mus musculus GN=Alb PE=1 SV=3	Alb	sp|P07724|ALBU_MOUSE,tr|Q546G4|Q546G4_MOUSE	68692.9	1	29	LQTccDKPLLKK	62.5	752.412	1502.81	1503.8	9.368	c4: Carbamidomethyl (+57.02), c5: Carbamidomethyl (+57.02)
3040	Serum albumin OS=Mus musculus GN=Alb PE=1 SV=3	Alb	sp|P07724|ALBU_MOUSE,tr|Q546G4|Q546G4_MOUSE	68692.9	1	29	LSQTFPNADFAEITK	40.9	841.44	1680.86	1681.84	17.03
3040	Serum albumin OS=Mus musculus GN=Alb PE=1 SV=3	Alb	sp|P07724|ALBU_MOUSE,tr|Q546G4|Q546G4_MOUSE	68692.9	1	29	LVQEVTDFAK	46	575.317	1148.62	1149.62	9.288
3040	Serum albumin OS=Mus musculus GN=Alb PE=1 SV=3	Alb	sp|P07724|ALBU_MOUSE,tr|Q546G4|Q546G4_MOUSE	68692.9	1	29	QTALAELVK	43.4	486.794	971.573	972.573	7.463
3040	Serum albumin OS=Mus musculus GN=Alb PE=1 SV=3	Alb	sp|P07724|ALBU_MOUSE,tr|Q546G4|Q546G4_MOUSE	68692.9	1	29	RHPDYSVSLLLR	62.1	728.415	1454.82	1455.81	10.77
3040	Serum albumin OS=Mus musculus GN=Alb PE=1 SV=3	Alb	sp|P07724|ALBU_MOUSE,tr|Q546G4|Q546G4_MOUSE	68692.9	1	29	RHPDYSVSLLLR	75.2	485.944	1454.81	1455.81	7.125
3040	Serum albumin OS=Mus musculus GN=Alb PE=1 SV=3	Alb	sp|P07724|ALBU_MOUSE,tr|Q546G4|Q546G4_MOUSE	68692.9	1	29	RPcFSALTVDETYVPK	56.5	941.988	1881.96	1882.94	16.98	c3: Carbamidomethyl (+57.02)
3040	Serum albumin OS=Mus musculus GN=Alb PE=1 SV=3	Alb	sp|P07724|ALBU_MOUSE,tr|Q546G4|Q546G4_MOUSE	68692.9	1	29	RPcFSALTVDETYVPK	71.8	628.325	1881.95	1882.94	12.24	c3: Carbamidomethyl (+57.02)
3040	Serum albumin OS=Mus musculus GN=Alb PE=1 SV=3	Alb	sp|P07724|ALBU_MOUSE,tr|Q546G4|Q546G4_MOUSE	68692.9	1	29	SLHTLFGDK	45.9	509.275	1016.54	1017.54	6.799
3040	Serum albumin OS=Mus musculus GN=Alb PE=1 SV=3	Alb	sp|P07724|ALBU_MOUSE,tr|Q546G4|Q546G4_MOUSE	68692.9	1	29	SLHTLFGDKLcAIPNLR	58.2	652.365	1954.07	1955.05	14.24	c11: Carbamidomethyl (+57.02)
3040	Serum albumin OS=Mus musculus GN=Alb PE=1 SV=3	Alb	sp|P07724|ALBU_MOUSE,tr|Q546G4|Q546G4_MOUSE	68692.9	1	29	TcVADESAANcDK	126	720.797	1439.58	1440.57	10.11	c2: Carbamidomethyl (+57.02), c11: Carbamidomethyl (+57.02)
3040	Serum albumin OS=Mus musculus GN=Alb PE=1 SV=3	Alb	sp|P07724|ALBU_MOUSE,tr|Q546G4|Q546G4_MOUSE	68692.9	1	29	TNcDLYEK	52.4	521.733	1041.45	1042.45	7.284	c3: Carbamidomethyl (+57.02)
3040	Serum albumin OS=Mus musculus GN=Alb PE=1 SV=3	Alb	sp|P07724|ALBU_MOUSE,tr|Q546G4|Q546G4_MOUSE	68692.9	1	29	TPVSEHVTK	42.6	499.273	996.532	997.531	8.058
3040	Serum albumin OS=Mus musculus GN=Alb PE=1 SV=3	Alb	sp|P07724|ALBU_MOUSE,tr|Q546G4|Q546G4_MOUSE	68692.9	1	29	TPVSEHVTK	61.5	499.273	996.532	997.531	7.958
3040	Serum albumin OS=Mus musculus GN=Alb PE=1 SV=3	Alb	sp|P07724|ALBU_MOUSE,tr|Q546G4|Q546G4_MOUSE	68692.9	1	29	VcLLHEK	47	449.748	897.481	898.482	7.004	c2: Carbamidomethyl (+57.02)
3040	Serum albumin OS=Mus musculus GN=Alb PE=1 SV=3	Alb	sp|P07724|ALBU_MOUSE,tr|Q546G4|Q546G4_MOUSE	68692.9	1	29	YMcENQATISSK	54.5	716.325	1430.64	1431.62	12.71	c3: Carbamidomethyl (+57.02)
3040	Serum albumin OS=Mus musculus GN=Alb PE=1 SV=3	Alb	sp|P07724|ALBU_MOUSE,tr|Q546G4|Q546G4_MOUSE	68692.9	1	29	YmcENQATISSK	67.8	724.321	1446.63	1447.62	10.11	m2: Oxidation (+15.99), c3: Carbamidomethyl (+57.02)
3040	Serum albumin OS=Mus musculus GN=Alb PE=1 SV=3	Alb	sp|P07724|ALBU_MOUSE,tr|Q546G4|Q546G4_MOUSE	68692.9	1	29	YNDLGEQHFK	44.2	417.534	1249.58	1250.58	4.879
3040	Serum albumin OS=Mus musculus GN=Alb PE=1 SV=3	Alb	sp|P07724|ALBU_MOUSE,tr|Q546G4|Q546G4_MOUSE	68692.9	1	29	YNDLGEQHFK	88.6	625.798	1249.58	1250.58	7.547
3040	Cryaa protein OS=Mus musculus GN=Cryaa PE=2 SV=1	Cryaa	tr|Q569M7|Q569M7_MOUSE	19792.7	1	5	HFSPEDLTVK	47.8	586.806	1171.6	1172.59	8.578
3040	Cryaa protein OS=Mus musculus GN=Cryaa PE=2 SV=1	Cryaa	tr|Q569M7|Q569M7_MOUSE	19792.7	1	5	QDDHGYISR	39.2	545.754	1089.49	1090.49	8.233
3040	Cryaa protein OS=Mus musculus GN=Cryaa PE=2 SV=1	Cryaa	tr|Q569M7|Q569M7_MOUSE	19792.7	1	5	TVLDSGISEVR	50.4	588.322	1174.63	1175.63	9.321
3040	Cryaa protein OS=Mus musculus GN=Cryaa PE=2 SV=1	Cryaa	tr|Q569M7|Q569M7_MOUSE	19792.7	1	5	VLEDFVEIHGK	78.6	643.35	1284.69	1285.68	11.14
3040	Cryaa protein OS=Mus musculus GN=Cryaa PE=2 SV=1	Cryaa	tr|Q569M7|Q569M7_MOUSE	19792.7	1	5	VQSGLDAGHSER	84.4	628.311	1254.61	1255.6	9.508
3040	Krt78 protein (Fragment) OS=Mus musculus GN=Krt78 PE=2 SV=1	Krt78	tr|A1L0X5|A1L0X5_MOUSE,tr|Q0VDM9|Q0VDM9_MOUSE,tr|Q0VDN0|Q0VDN0_MOUSE,tr|Q6IFT3|Q6IFT3_MOUSE	54773	0.998	2	SLNNQFASFIDK	66.1	692.361	1382.71	1383.69	17.13
3040	Krt78 protein (Fragment) OS=Mus musculus GN=Krt78 PE=2 SV=1	Krt78	tr|A1L0X5|A1L0X5_MOUSE,tr|Q0VDM9|Q0VDM9_MOUSE,tr|Q0VDN0|Q0VDN0_MOUSE,tr|Q6IFT3|Q6IFT3_MOUSE	54773	0.998	2	SLNNQFASFIDKVR	46.2	546.965	1637.87	1638.86	12.61
3040	Keratin, type II cytoskeletal 2 epidermal OS=Mus musculus GN=Krt2 PE=1 SV=1	Krt2	sp|Q3TTY5|K22E_MOUSE,tr|B2RTP7|B2RTP7_MOUSE	70923.6	0.992	1	DYQELmNTK	49.9	579.267	1156.52	1157.51	9.748	m6: Oxidation (+15.99)
3040	Keratin, type II cytoskeletal 2 epidermal OS=Mus musculus GN=Krt2 PE=1 SV=1	Krt2	sp|Q3TTY5|K22E_MOUSE,tr|B2RTP7|B2RTP7_MOUSE	70923.6	0.992	1	KYEDEINKR	45.8	597.815	1193.62	1194.61	9.173
3040	Keratin, type II cytoskeletal 2 epidermal OS=Mus musculus GN=Krt2 PE=1 SV=1	Krt2	sp|Q3TTY5|K22E_MOUSE,tr|B2RTP7|B2RTP7_MOUSE	70923.6	0.992	1	KYEDEINKR	69.8	398.878	1193.61	1194.61	5.493
4024	Erlin-2 OS=Mus musculus GN=Erlin2 PE=1 SV=1	Erlin2	sp|Q8BFZ9|ERLN2_MOUSE	37873.6	1	3	LLIAAQK	37.5	378.755	755.495	756.498	5.523
4024	Erlin-2 OS=Mus musculus GN=Erlin2 PE=1 SV=1	Erlin2	sp|Q8BFZ9|ERLN2_MOUSE	37873.6	1	3	SVQTTLQTDEVK	68	674.859	1347.7	1348.7	11.37
4024	Erlin-2 OS=Mus musculus GN=Erlin2 PE=1 SV=1	Erlin2	sp|Q8BFZ9|ERLN2_MOUSE	37873.6	1	3	VTKPNIPEAIRR	29	465.284	1392.83	1393.83	7.126
4024	Actin, cytoplasmic 1 OS=Mus musculus GN=Actb PE=1 SV=1	Actb	sp|P60710|ACTB_MOUSE,sp|P62737|ACTA_MOUSE,sp|P63260|ACTG_MOUSE,sp|P63268|ACTH_MOUSE,sp|P68033|ACTC_MOUSE,sp|P68134|ACTS_MOUSE,tr|B2RRX1|B2RRX1_MOUSE,tr|Q3TG92|Q3TG92_MOUSE,tr|Q3U122|Q3U122_MOUSE,tr|Q3U5R4|Q3U5R4_MOUSE,tr|Q3UA89|Q3UA89_MOUSE,tr|Q3UAF6|Q3UAF6_MOUSE,tr|Q3UAF7|Q3UAF7_MOUSE,tr|Q3UIJ3|Q3UIJ3_MOUSE,tr|Q3UJ36|Q3UJ36_MOUSE,tr|Q497E4|Q497E4_MOUSE,tr|Q4KL81|Q4KL81_MOUSE,tr|Q9CXK3|Q9CXK3_MOU…	41737.8	1	5	AGFAGDDAPR	60.2	488.732	975.449	976.448	7.535
4024	Actin, cytoplasmic 1 OS=Mus musculus GN=Actb PE=1 SV=1	Actb	sp|P60710|ACTB_MOUSE,sp|P62737|ACTA_MOUSE,sp|P63260|ACTG_MOUSE,sp|P63268|ACTH_MOUSE,sp|P68033|ACTC_MOUSE,sp|P68134|ACTS_MOUSE,tr|B2RRX1|B2RRX1_MOUSE,tr|Q3TG92|Q3TG92_MOUSE,tr|Q3U122|Q3U122_MOUSE,tr|Q3U5R4|Q3U5R4_MOUSE,tr|Q3UA89|Q3UA89_MOUSE,tr|Q3UAF6|Q3UAF6_MOUSE,tr|Q3UAF7|Q3UAF7_MOUSE,tr|Q3UIJ3|Q3UIJ3_MOUSE,tr|Q3UJ36|Q3UJ36_MOUSE,tr|Q497E4|Q497E4_MOUSE,tr|Q4KL81|Q4KL81_MOUSE,tr|Q9CXK3|Q9CXK3_MOU…	41737.8	1	5	AVFPSIVGRPR	38.6	599.863	1197.71	1198.71	10.24
4024	Actin, cytoplasmic 1 OS=Mus musculus GN=Actb PE=1 SV=1	Actb	sp|P60710|ACTB_MOUSE,sp|P62737|ACTA_MOUSE,sp|P63260|ACTG_MOUSE,sp|P63268|ACTH_MOUSE,sp|P68033|ACTC_MOUSE,sp|P68134|ACTS_MOUSE,tr|B2RRX1|B2RRX1_MOUSE,tr|Q3TG92|Q3TG92_MOUSE,tr|Q3U122|Q3U122_MOUSE,tr|Q3U5R4|Q3U5R4_MOUSE,tr|Q3UA89|Q3UA89_MOUSE,tr|Q3UAF6|Q3UAF6_MOUSE,tr|Q3UAF7|Q3UAF7_MOUSE,tr|Q3UIJ3|Q3UIJ3_MOUSE,tr|Q3UJ36|Q3UJ36_MOUSE,tr|Q497E4|Q497E4_MOUSE,tr|Q4KL81|Q4KL81_MOUSE,tr|Q9CXK3|Q9CXK3_MOU…	41737.8	1	5	DSYVGDEAQSK	47.2	599.77	1197.52	1198.52	8.025
4024	Actin, cytoplasmic 1 OS=Mus musculus GN=Actb PE=1 SV=1	Actb	sp|P60710|ACTB_MOUSE,sp|P62737|ACTA_MOUSE,sp|P63260|ACTG_MOUSE,sp|P63268|ACTH_MOUSE,sp|P68033|ACTC_MOUSE,sp|P68134|ACTS_MOUSE,tr|B2RRX1|B2RRX1_MOUSE,tr|Q3TG92|Q3TG92_MOUSE,tr|Q3U122|Q3U122_MOUSE,tr|Q3U5R4|Q3U5R4_MOUSE,tr|Q3UA89|Q3UA89_MOUSE,tr|Q3UAF6|Q3UAF6_MOUSE,tr|Q3UAF7|Q3UAF7_MOUSE,tr|Q3UIJ3|Q3UIJ3_MOUSE,tr|Q3UJ36|Q3UJ36_MOUSE,tr|Q497E4|Q497E4_MOUSE,tr|Q4KL81|Q4KL81_MOUSE,tr|Q9CXK3|Q9CXK3_MOU…	41737.8	1	5	DSYVGDEAQSKR	37.9	677.824	1353.63	1354.62	13.2
4024	Actin, cytoplasmic 1 OS=Mus musculus GN=Actb PE=1 SV=1	Actb	sp|P60710|ACTB_MOUSE,sp|P62737|ACTA_MOUSE,sp|P63260|ACTG_MOUSE,sp|P63268|ACTH_MOUSE,sp|P68033|ACTC_MOUSE,sp|P68134|ACTS_MOUSE,tr|B2RRX1|B2RRX1_MOUSE,tr|Q3TG92|Q3TG92_MOUSE,tr|Q3U122|Q3U122_MOUSE,tr|Q3U5R4|Q3U5R4_MOUSE,tr|Q3UA89|Q3UA89_MOUSE,tr|Q3UAF6|Q3UAF6_MOUSE,tr|Q3UAF7|Q3UAF7_MOUSE,tr|Q3UIJ3|Q3UIJ3_MOUSE,tr|Q3UJ36|Q3UJ36_MOUSE,tr|Q497E4|Q497E4_MOUSE,tr|Q4KL81|Q4KL81_MOUSE,tr|Q9CXK3|Q9CXK3_MOU…	41737.8	1	5	EITALAPSTmK	38.3	589.315	1176.62	1177.61	7.509	m10: Oxidation (+15.99)
4024	Cryaa protein OS=Mus musculus GN=Cryaa PE=2 SV=1	Cryaa	tr|Q569M7|Q569M7_MOUSE	19792.7	1	9	AIPVSREEKPSSAPSS	54.1	821.436	1640.86	1641.84	12.25
4024	Cryaa protein OS=Mus musculus GN=Cryaa PE=2 SV=1	Cryaa	tr|Q569M7|Q569M7_MOUSE	19792.7	1	9	ALGPFYPSR	38.8	504.273	1006.53	1007.53	7.621
4024	Cryaa protein OS=Mus musculus GN=Cryaa PE=2 SV=1	Cryaa	tr|Q569M7|Q569M7_MOUSE	19792.7	1	9	FVIFLDVK	44.8	490.8	979.585	980.582	10.89
4024	Cryaa protein OS=Mus musculus GN=Cryaa PE=2 SV=1	Cryaa	tr|Q569M7|Q569M7_MOUSE	19792.7	1	9	HFSPEDLTVK	42.6	586.806	1171.6	1172.59	8.595
4024	Cryaa protein OS=Mus musculus GN=Cryaa PE=2 SV=1	Cryaa	tr|Q569M7|Q569M7_MOUSE	19792.7	1	9	HNERQDDHGYISR	51	542.921	1625.74	1626.74	7.261
4024	Cryaa protein OS=Mus musculus GN=Cryaa PE=2 SV=1	Cryaa	tr|Q569M7|Q569M7_MOUSE	19792.7	1	9	SDRDKFVIFLDVK	46.1	527.965	1580.87	1581.86	10.1
4024	Cryaa protein OS=Mus musculus GN=Cryaa PE=2 SV=1	Cryaa	tr|Q569M7|Q569M7_MOUSE	19792.7	1	9	TVLDSGISEVR	53.5	588.322	1174.63	1175.63	8.692
4024	Cryaa protein OS=Mus musculus GN=Cryaa PE=2 SV=1	Cryaa	tr|Q569M7|Q569M7_MOUSE	19792.7	1	9	VLEDFVEIHGK	67.3	429.234	1284.68	1285.68	6.527
4024	Cryaa protein OS=Mus musculus GN=Cryaa PE=2 SV=1	Cryaa	tr|Q569M7|Q569M7_MOUSE	19792.7	1	9	VLEDFVEIHGK	83.3	643.35	1284.68	1285.68	10.02
4024	Cryaa protein OS=Mus musculus GN=Cryaa PE=2 SV=1	Cryaa	tr|Q569M7|Q569M7_MOUSE	19792.7	1	9	VQSGLDAGHSER	73.6	419.208	1254.6	1255.6	5.489
4024	Cryaa protein OS=Mus musculus GN=Cryaa PE=2 SV=1	Cryaa	tr|Q569M7|Q569M7_MOUSE	19792.7	1	9	VQSGLDAGHSER	87.4	628.311	1254.61	1255.6	8.871
4024	Creatine kinase B-type OS=Mus musculus GN=Ckb PE=1 SV=1	Ckb	sp|Q04447|KCRB_MOUSE	42714.1	1	4	FSEVLKR	46.2	439.761	877.508	878.509	6.668
4024	Creatine kinase B-type OS=Mus musculus GN=Ckb PE=1 SV=1	Ckb	sp|Q04447|KCRB_MOUSE	42714.1	1	4	GTGGVDTAAVGGVFDVSNADR	74	982.987	1963.96	1964.93	18.58
4024	Creatine kinase B-type OS=Mus musculus GN=Ckb PE=1 SV=1	Ckb	sp|Q04447|KCRB_MOUSE	42714.1	1	4	LAVEALSSLDGDLSGR	82.6	801.934	1601.85	1602.83	17.44
4024	Creatine kinase B-type OS=Mus musculus GN=Ckb PE=1 SV=1	Ckb	sp|Q04447|KCRB_MOUSE	42714.1	1	4	VLTPELYAELR	53.3	652.375	1302.74	1303.73	12.92
4024	MCG140784 OS=Mus musculus GN=Try10 PE=2 SV=1	Try10	tr|Q792Z1|Q792Z1_MOUSE,tr|Q7M754|Q7M754_MOUSE	26220.7	0.995	1	TLDNDImLIK	82.7	596.325	1190.63	1191.63	10.66	m7: Oxidation (+15.99)
4090	Actin, cytoplasmic 1 OS=Mus musculus GN=Actb PE=1 SV=1	Actb	sp|P60710|ACTB_MOUSE,sp|P62737|ACTA_MOUSE,sp|P63260|ACTG_MOUSE,sp|P63268|ACTH_MOUSE,sp|P68033|ACTC_MOUSE,sp|P68134|ACTS_MOUSE,tr|B2RRX1|B2RRX1_MOUSE,tr|Q3TG92|Q3TG92_MOUSE,tr|Q3U122|Q3U122_MOUSE,tr|Q3U5R4|Q3U5R4_MOUSE,tr|Q3UA89|Q3UA89_MOUSE,tr|Q3UAF6|Q3UAF6_MOUSE,tr|Q3UAF7|Q3UAF7_MOUSE,tr|Q3UIJ3|Q3UIJ3_MOUSE,tr|Q3UJ36|Q3UJ36_MOUSE,tr|Q497E4|Q497E4_MOUSE,tr|Q4KL81|Q4KL81_MOUSE,tr|Q9CXK3|Q9CXK3_MOU…	41737.8	1	4	AGFAGDDAPR	69.6	488.732	975.45	976.448	8.928
4090	Actin, cytoplasmic 1 OS=Mus musculus GN=Actb PE=1 SV=1	Actb	sp|P60710|ACTB_MOUSE,sp|P62737|ACTA_MOUSE,sp|P63260|ACTG_MOUSE,sp|P63268|ACTH_MOUSE,sp|P68033|ACTC_MOUSE,sp|P68134|ACTS_MOUSE,tr|B2RRX1|B2RRX1_MOUSE,tr|Q3TG92|Q3TG92_MOUSE,tr|Q3U122|Q3U122_MOUSE,tr|Q3U5R4|Q3U5R4_MOUSE,tr|Q3UA89|Q3UA89_MOUSE,tr|Q3UAF6|Q3UAF6_MOUSE,tr|Q3UAF7|Q3UAF7_MOUSE,tr|Q3UIJ3|Q3UIJ3_MOUSE,tr|Q3UJ36|Q3UJ36_MOUSE,tr|Q497E4|Q497E4_MOUSE,tr|Q4KL81|Q4KL81_MOUSE,tr|Q9CXK3|Q9CXK3_MOU…	41737.8	1	4	DSYVGDEAQSK	48	599.77	1197.53	1198.52	8.993
4090	Actin, cytoplasmic 1 OS=Mus musculus GN=Actb PE=1 SV=1	Actb	sp|P60710|ACTB_MOUSE,sp|P62737|ACTA_MOUSE,sp|P63260|ACTG_MOUSE,sp|P63268|ACTH_MOUSE,sp|P68033|ACTC_MOUSE,sp|P68134|ACTS_MOUSE,tr|B2RRX1|B2RRX1_MOUSE,tr|Q3TG92|Q3TG92_MOUSE,tr|Q3U122|Q3U122_MOUSE,tr|Q3U5R4|Q3U5R4_MOUSE,tr|Q3UA89|Q3UA89_MOUSE,tr|Q3UAF6|Q3UAF6_MOUSE,tr|Q3UAF7|Q3UAF7_MOUSE,tr|Q3UIJ3|Q3UIJ3_MOUSE,tr|Q3UJ36|Q3UJ36_MOUSE,tr|Q497E4|Q497E4_MOUSE,tr|Q4KL81|Q4KL81_MOUSE,tr|Q9CXK3|Q9CXK3_MOU…	41737.8	1	4	DSYVGDEAQSKR	33.8	452.215	1353.62	1354.62	6.099
4090	Actin, cytoplasmic 1 OS=Mus musculus GN=Actb PE=1 SV=1	Actb	sp|P60710|ACTB_MOUSE,sp|P62737|ACTA_MOUSE,sp|P63260|ACTG_MOUSE,sp|P63268|ACTH_MOUSE,sp|P68033|ACTC_MOUSE,sp|P68134|ACTS_MOUSE,tr|B2RRX1|B2RRX1_MOUSE,tr|Q3TG92|Q3TG92_MOUSE,tr|Q3U122|Q3U122_MOUSE,tr|Q3U5R4|Q3U5R4_MOUSE,tr|Q3UA89|Q3UA89_MOUSE,tr|Q3UAF6|Q3UAF6_MOUSE,tr|Q3UAF7|Q3UAF7_MOUSE,tr|Q3UIJ3|Q3UIJ3_MOUSE,tr|Q3UJ36|Q3UJ36_MOUSE,tr|Q497E4|Q497E4_MOUSE,tr|Q4KL81|Q4KL81_MOUSE,tr|Q9CXK3|Q9CXK3_MOU…	41737.8	1	4	DSYVGDEAQSKR	43.8	677.823	1353.63	1354.62	12
4090	Actin, cytoplasmic 1 OS=Mus musculus GN=Actb PE=1 SV=1	Actb	sp|P60710|ACTB_MOUSE,sp|P62737|ACTA_MOUSE,sp|P63260|ACTG_MOUSE,sp|P63268|ACTH_MOUSE,sp|P68033|ACTC_MOUSE,sp|P68134|ACTS_MOUSE,tr|B2RRX1|B2RRX1_MOUSE,tr|Q3TG92|Q3TG92_MOUSE,tr|Q3U122|Q3U122_MOUSE,tr|Q3U5R4|Q3U5R4_MOUSE,tr|Q3UA89|Q3UA89_MOUSE,tr|Q3UAF6|Q3UAF6_MOUSE,tr|Q3UAF7|Q3UAF7_MOUSE,tr|Q3UIJ3|Q3UIJ3_MOUSE,tr|Q3UJ36|Q3UJ36_MOUSE,tr|Q497E4|Q497E4_MOUSE,tr|Q4KL81|Q4KL81_MOUSE,tr|Q9CXK3|Q9CXK3_MOU…	41737.8	1	4	EITALAPSTmK	52	589.315	1176.62	1177.61	8.681	m10: Oxidation (+15.99)
4090	Beta-A3/A1 crystallin protein OS=Mus musculus GN=Cryba1 PE=2 SV=1	Cryba1	tr|Q9QXC6|Q9QXC6_MOUSE	25206.2	0.997	1	ITIYDQENFQGK	67.7	728.367	1454.72	1455.71	10.29
4090	Cryaa protein OS=Mus musculus GN=Cryaa PE=2 SV=1	Cryaa	tr|Q569M7|Q569M7_MOUSE	19792.7	1	12	AIPVSREEKPSSAPSS	36.9	821.436	1640.86	1641.84	12.79
4090	Cryaa protein OS=Mus musculus GN=Cryaa PE=2 SV=1	Cryaa	tr|Q569M7|Q569M7_MOUSE	19792.7	1	12	ALGPFYPSR	41.3	504.273	1006.53	1007.53	6.866
4090	Cryaa protein OS=Mus musculus GN=Cryaa PE=2 SV=1	Cryaa	tr|Q569M7|Q569M7_MOUSE	19792.7	1	12	DKFVIFLDVK	37.6	408.576	1222.7	1223.7	6.98
4090	Cryaa protein OS=Mus musculus GN=Cryaa PE=2 SV=1	Cryaa	tr|Q569M7|Q569M7_MOUSE	19792.7	1	12	DKFVIFLDVK	63.3	612.363	1222.71	1223.7	12.03
4090	Cryaa protein OS=Mus musculus GN=Cryaa PE=2 SV=1	Cryaa	tr|Q569M7|Q569M7_MOUSE	19792.7	1	12	EEKPSSAPSS	44.7	509.742	1017.47	1018.47	8.58
4090	Cryaa protein OS=Mus musculus GN=Cryaa PE=2 SV=1	Cryaa	tr|Q569M7|Q569M7_MOUSE	19792.7	1	12	FVIFLDVK	44.8	490.799	979.583	980.582	9.237
4090	Cryaa protein OS=Mus musculus GN=Cryaa PE=2 SV=1	Cryaa	tr|Q569M7|Q569M7_MOUSE	19792.7	1	12	HFSPEDLTVK	45.8	586.806	1171.6	1172.59	8.424
4090	Cryaa protein OS=Mus musculus GN=Cryaa PE=2 SV=1	Cryaa	tr|Q569M7|Q569M7_MOUSE	19792.7	1	12	HNERQDDHGYISR	51.2	542.922	1625.74	1626.74	8.165
4090	Cryaa protein OS=Mus musculus GN=Cryaa PE=2 SV=1	Cryaa	tr|Q569M7|Q569M7_MOUSE	19792.7	1	12	RALGPFYPSR	40.1	582.324	1162.63	1163.63	7.372
4090	Cryaa protein OS=Mus musculus GN=Cryaa PE=2 SV=1	Cryaa	tr|Q569M7|Q569M7_MOUSE	19792.7	1	12	SDRDKFVIFLDVK	53	527.965	1580.87	1581.86	9.724
4090	Cryaa protein OS=Mus musculus GN=Cryaa PE=2 SV=1	Cryaa	tr|Q569M7|Q569M7_MOUSE	19792.7	1	12	TVLDSGISEVR	46.3	588.321	1174.63	1175.63	6.99
4090	Cryaa protein OS=Mus musculus GN=Cryaa PE=2 SV=1	Cryaa	tr|Q569M7|Q569M7_MOUSE	19792.7	1	12	TVLDSGISEVR	50.7	588.322	1174.63	1175.63	8.028
4090	Cryaa protein OS=Mus musculus GN=Cryaa PE=2 SV=1	Cryaa	tr|Q569M7|Q569M7_MOUSE	19792.7	1	12	VLEDFVEIHGK	75.9	643.348	1284.68	1285.68	8.29
4090	Cryaa protein OS=Mus musculus GN=Cryaa PE=2 SV=1	Cryaa	tr|Q569M7|Q569M7_MOUSE	19792.7	1	12	VLEDFVEIHGK	67.7	429.233	1284.68	1285.68	5.221
4090	Cryaa protein OS=Mus musculus GN=Cryaa PE=2 SV=1	Cryaa	tr|Q569M7|Q569M7_MOUSE	19792.7	1	12	VQSGLDAGHSER	78.3	419.208	1254.6	1255.6	4.486
4090	Cryaa protein OS=Mus musculus GN=Cryaa PE=2 SV=1	Cryaa	tr|Q569M7|Q569M7_MOUSE	19792.7	1	12	VQSGLDAGHSER	94.2	628.31	1254.6	1255.6	7.294
4090	Creatine kinase B-type OS=Mus musculus GN=Ckb PE=1 SV=1	Ckb	sp|Q04447|KCRB_MOUSE	42714.1	1	3	FcTGLTQIETLFK	63.5	779.416	1556.82	1557.8	17.06	c2: Carbamidomethyl (+57.02)
4090	Creatine kinase B-type OS=Mus musculus GN=Ckb PE=1 SV=1	Ckb	sp|Q04447|KCRB_MOUSE	42714.1	1	3	FSEVLKR	50.1	439.761	877.507	878.509	5.257
4090	Creatine kinase B-type OS=Mus musculus GN=Ckb PE=1 SV=1	Ckb	sp|Q04447|KCRB_MOUSE	42714.1	1	3	GTGGVDTAAVGGVFDVSNADR	46.4	982.985	1963.95	1964.93	15.73
4090	MCG140784 OS=Mus musculus GN=Try10 PE=2 SV=1	Try10	tr|Q792Z1|Q792Z1_MOUSE,tr|Q7M754|Q7M754_MOUSE	26220.7	0.987	1	TLDNDImLIK	80.6	596.324	1190.63	1191.63	9.502	m7: Oxidation (+15.99)
4166	Cryaa protein OS=Mus musculus GN=Cryaa PE=2 SV=1	Cryaa	tr|Q569M7|Q569M7_MOUSE	19792.7	0.99	1	TVLDSGISEVR	47.8	588.324	1174.63	1175.63	11.63
4893	14-3-3 protein theta OS=Mus musculus GN=Ywhaq PE=1 SV=1	Ywhaq	sp|O70456|1433S_MOUSE,sp|P61982|1433G_MOUSE,sp|P62259|1433E_MOUSE,sp|P63101|1433Z_MOUSE,sp|P68254|1433T_MOUSE,sp|P68510|1433F_MOUSE,sp|Q9CQV8|1433B_MOUSE,tr|A2A5N1|A2A5N1_MOUSE,tr|A2A5N2|A2A5N2_MOUSE,tr|A2ACM8|A2ACM8_MOUSE,tr|A3KML3|A3KML3_MOUSE,tr|A8IP69|A8IP69_MOUSE,tr|D3YXN6|D3YXN6_MOUSE,tr|D6REF3|D6REF3_MOUSE,tr|Q3TEZ1|Q3TEZ1_MOUSE,tr|Q5SS40|Q5SS40_MOUSE,tr|Q8BPH1|Q8BPH1_MOUSE,tr|Q8BWN0|Q8BWN…	27779.4	0.947	1	NLLSVAYK	32.6	454.269	906.524	907.525	7.358
4893	Uncharacterized protein OS=Mus musculus GN=3425401B19Rik PE=4 SV=1	3425401B19Rik	tr|D3Z1D3|D3Z1D3_MOUSE	154479	0.947	1	DPAINSR	33.4	386.704	771.393	772.395	6.497
4893	Peroxiredoxin-2 OS=Mus musculus GN=Prdx2 PE=1 SV=3	Prdx2	sp|Q61171|PRDX2_MOUSE,tr|Q5M9N9|Q5M9N9_MOUSE	21779.1	0.947	1	QITVNDLPVGR	66.8	606.346	1210.68	1211.67	9.093
4893	Putative uncharacterized protein OS=Mus musculus GN=2210010C04Rik PE=2 SV=1	2210010C04Rik	tr|Q9CPN9|Q9CPN9_MOUSE,tr|Q9D7Y7|Q9D7Y7_MOUSE	26422.1	0.947	1	YVNWIQQTIAAN	60.8	710.876	1419.74	1420.72	16.13
4893	Citron Rho-interacting kinase OS=Mus musculus GN=Cit PE=1 SV=3	Cit	sp|P49025|CTRO_MOUSE,tr|D3YU89|D3YU89_MOUSE,tr|D3Z1U0|D3Z1U0_MOUSE	235394	0.947	1	MNSNKVDAK	35.8	503.768	1005.52	1006.5	29.43
4893	Keratin, type II cytoskeletal 2 oral OS=Mus musculus GN=Krt76 PE=2 SV=1	Krt76	sp|Q3UV17|K22O_MOUSE	62845.6	0.947	1	AQYEDIAQK	63.8	533.27	1064.53	1065.52	10.81
4893	Actin, cytoplasmic 1 OS=Mus musculus GN=Actb PE=1 SV=1	Actb	sp|P60710|ACTB_MOUSE,sp|P62737|ACTA_MOUSE,sp|P63260|ACTG_MOUSE,sp|P63268|ACTH_MOUSE,sp|P68033|ACTC_MOUSE,sp|P68134|ACTS_MOUSE,tr|B2RRX1|B2RRX1_MOUSE,tr|Q3TG92|Q3TG92_MOUSE,tr|Q3U122|Q3U122_MOUSE,tr|Q3U5R4|Q3U5R4_MOUSE,tr|Q3UA89|Q3UA89_MOUSE,tr|Q3UAF6|Q3UAF6_MOUSE,tr|Q3UAF7|Q3UAF7_MOUSE,tr|Q3UIJ3|Q3UIJ3_MOUSE,tr|Q3UJ36|Q3UJ36_MOUSE,tr|Q497E4|Q497E4_MOUSE,tr|Q4KL81|Q4KL81_MOUSE,tr|Q9CXK3|Q9CXK3_MOU…	41737.8	1	1	AGFAGDDAPR	45.4	488.732	975.45	976.448	9.256
4893	MCG140784 OS=Mus musculus GN=Try10 PE=2 SV=1	Try10	tr|Q792Z1|Q792Z1_MOUSE,tr|Q7M754|Q7M754_MOUSE	26220.7	0.988	1	TLDNDImLIK	76.4	596.324	1190.63	1191.63	9.569	m7: Oxidation (+15.99)
4893	Glyoxalase domain-containing protein 4 OS=Mus musculus GN=Glod4 PE=2 SV=1	Glod4	sp|Q9CPV4|GLOD4_MOUSE	33317.4	0.947	1	SPSQSDPVLK	39.4	529.284	1056.55	1057.55	8.149
5616	Beta-A3/A1 crystallin protein OS=Mus musculus GN=Cryba1 PE=2 SV=1	Cryba1	tr|Q9QXC6|Q9QXC6_MOUSE	25206.2	1	9	HWPEWGSHAQTSQIQSIR	68.2	716.694	2147.06	2148.04	14.13
5616	Beta-A3/A1 crystallin protein OS=Mus musculus GN=Cryba1 PE=2 SV=1	Cryba1	tr|Q9QXC6|Q9QXC6_MOUSE	25206.2	1	9	ITIFEKENFIGR	67.8	733.898	1465.78	1466.8	-7.501
5616	Beta-A3/A1 crystallin protein OS=Mus musculus GN=Cryba1 PE=2 SV=1	Cryba1	tr|Q9QXC6|Q9QXC6_MOUSE	25206.2	1	9	ITIFEKENFIGR	69.4	733.91	1465.81	1466.8	8.671
5616	Beta-A3/A1 crystallin protein OS=Mus musculus GN=Cryba1 PE=2 SV=1	Cryba1	tr|Q9QXC6|Q9QXC6_MOUSE	25206.2	1	9	ITIYDQENFQGK	63.5	728.369	1454.72	1455.71	13.63
5616	Beta-A3/A1 crystallin protein OS=Mus musculus GN=Cryba1 PE=2 SV=1	Cryba1	tr|Q9QXC6|Q9QXC6_MOUSE	25206.2	1	9	ITIYDQENFQGK	66.7	728.37	1454.72	1455.71	13.85
5616	Beta-A3/A1 crystallin protein OS=Mus musculus GN=Cryba1 PE=2 SV=1	Cryba1	tr|Q9QXC6|Q9QXC6_MOUSE	25206.2	1	9	ITIYDQENFQGKR	41.9	537.946	1610.82	1611.81	6.267
5616	Beta-A3/A1 crystallin protein OS=Mus musculus GN=Cryba1 PE=2 SV=1	Cryba1	tr|Q9QXC6|Q9QXC6_MOUSE	25206.2	1	9	ITIYDQENFQGKR	87.5	806.418	1610.82	1611.81	10.19
5616	Beta-A3/A1 crystallin protein OS=Mus musculus GN=Cryba1 PE=2 SV=1	Cryba1	tr|Q9QXC6|Q9QXC6_MOUSE	25206.2	1	9	LmSFRPIcSANHK	69.1	788.898	1575.78	1576.77	10.32	m2: Oxidation (+15.99), c8: Carbamidomethyl (+57.02)
5616	Beta-A3/A1 crystallin protein OS=Mus musculus GN=Cryba1 PE=2 SV=1	Cryba1	tr|Q9QXC6|Q9QXC6_MOUSE	25206.2	1	9	MAQTNPMPGSLGPWK	68	807.902	1613.79	1614.78	12.52
5616	Beta-A3/A1 crystallin protein OS=Mus musculus GN=Cryba1 PE=2 SV=1	Cryba1	tr|Q9QXC6|Q9QXC6_MOUSE	25206.2	1	9	mEFTSScPNVSER	45.5	780.348	1558.68	1559.65	27.07	m1: Oxidation (+15.99), c7: Carbamidomethyl (+57.02)
5616	Beta-A3/A1 crystallin protein OS=Mus musculus GN=Cryba1 PE=2 SV=1	Cryba1	tr|Q9QXC6|Q9QXC6_MOUSE	25206.2	1	9	MEFTSScPNVSER	59.7	772.338	1542.66	1543.65	10.93	c7: Carbamidomethyl (+57.02)
5616	Beta-A3/A1 crystallin protein OS=Mus musculus GN=Cryba1 PE=2 SV=1	Cryba1	tr|Q9QXC6|Q9QXC6_MOUSE	25206.2	1	9	mEFTSScPNVSER	65.5	780.338	1558.66	1559.65	14.16	m1: Oxidation (+15.99), c7: Carbamidomethyl (+57.02)
5616	Beta-A3/A1 crystallin protein OS=Mus musculus GN=Cryba1 PE=2 SV=1	Cryba1	tr|Q9QXC6|Q9QXC6_MOUSE	25206.2	1	9	RMEFTSScPNVSER	31.1	567.26	1698.76	1699.75	7.799	c8: Carbamidomethyl (+57.02)
5616	Beta-A3/A1 crystallin protein OS=Mus musculus GN=Cryba1 PE=2 SV=1	Cryba1	tr|Q9QXC6|Q9QXC6_MOUSE	25206.2	1	9	RMEFTSScPNVSER	65	850.389	1698.76	1699.75	11.16	c8: Carbamidomethyl (+57.02)
5616	Beta-A3/A1 crystallin protein OS=Mus musculus GN=Cryba1 PE=2 SV=1	Cryba1	tr|Q9QXC6|Q9QXC6_MOUSE	25206.2	1	9	RmEFTSScPNVSER	56.8	572.592	1714.75	1715.75	7.887	m2: Oxidation (+15.99), c8: Carbamidomethyl (+57.02)
5616	Beta-A3/A1 crystallin protein OS=Mus musculus GN=Cryba1 PE=2 SV=1	Cryba1	tr|Q9QXC6|Q9QXC6_MOUSE	25206.2	1	9	WDAWSGSNAYHIER	64.9	564.595	1690.76	1691.76	8.584
5616	Beta-A3/A1 crystallin protein OS=Mus musculus GN=Cryba1 PE=2 SV=1	Cryba1	tr|Q9QXC6|Q9QXC6_MOUSE	25206.2	1	9	WDAWSGSNAYHIER	105	846.393	1690.77	1691.76	12.84
5616	Cryaa protein OS=Mus musculus GN=Cryaa PE=2 SV=1	Cryaa	tr|Q569M7|Q569M7_MOUSE	19792.7	1	13	AIPVSREEKPSSAPSS	43.4	821.437	1640.86	1641.84	13.3
5616	Cryaa protein OS=Mus musculus GN=Cryaa PE=2 SV=1	Cryaa	tr|Q569M7|Q569M7_MOUSE	19792.7	1	13	ALGPFYPSR	44.1	504.272	1006.53	1007.53	5.715
5616	Cryaa protein OS=Mus musculus GN=Cryaa PE=2 SV=1	Cryaa	tr|Q569M7|Q569M7_MOUSE	19792.7	1	13	DKFVIFLDVK	42.5	408.576	1222.71	1223.7	9.064
5616	Cryaa protein OS=Mus musculus GN=Cryaa PE=2 SV=1	Cryaa	tr|Q569M7|Q569M7_MOUSE	19792.7	1	13	DKFVIFLDVK	66.6	612.364	1222.71	1223.7	13.48
5616	Cryaa protein OS=Mus musculus GN=Cryaa PE=2 SV=1	Cryaa	tr|Q569M7|Q569M7_MOUSE	19792.7	1	13	EEKPSSAPSS	36.9	509.742	1017.47	1018.47	7.205
5616	Cryaa protein OS=Mus musculus GN=Cryaa PE=2 SV=1	Cryaa	tr|Q569M7|Q569M7_MOUSE	19792.7	1	13	FVIFLDVK	44.8	490.799	979.584	980.582	9.401
5616	Cryaa protein OS=Mus musculus GN=Cryaa PE=2 SV=1	Cryaa	tr|Q569M7|Q569M7_MOUSE	19792.7	1	13	FVIFLDVKHFSPEDLTVK	46.7	712.071	2133.19	2134.16	18.94
5616	Cryaa protein OS=Mus musculus GN=Cryaa PE=2 SV=1	Cryaa	tr|Q569M7|Q569M7_MOUSE	19792.7	1	13	HFSPEDLTVK	40	586.81	1171.61	1172.59	15.3
5616	Cryaa protein OS=Mus musculus GN=Cryaa PE=2 SV=1	Cryaa	tr|Q569M7|Q569M7_MOUSE	19792.7	1	13	HFSPEDLTVK	40	586.809	1171.6	1172.59	13.76
5616	Cryaa protein OS=Mus musculus GN=Cryaa PE=2 SV=1	Cryaa	tr|Q569M7|Q569M7_MOUSE	19792.7	1	13	HFSPEDLTVK	37.5	391.539	1171.59	1172.59	5.673
5616	Cryaa protein OS=Mus musculus GN=Cryaa PE=2 SV=1	Cryaa	tr|Q569M7|Q569M7_MOUSE	19792.7	1	13	HFSPEDLTVK	45.8	586.805	1171.59	1172.59	6.326
5616	Cryaa protein OS=Mus musculus GN=Cryaa PE=2 SV=1	Cryaa	tr|Q569M7|Q569M7_MOUSE	19792.7	1	13	HNERQDDHGYISR	45.2	542.919	1625.73	1626.74	2.909
5616	Cryaa protein OS=Mus musculus GN=Cryaa PE=2 SV=1	Cryaa	tr|Q569M7|Q569M7_MOUSE	19792.7	1	13	RALGPFYPSR	49.3	582.325	1162.64	1163.63	8.798
5616	Cryaa protein OS=Mus musculus GN=Cryaa PE=2 SV=1	Cryaa	tr|Q569M7|Q569M7_MOUSE	19792.7	1	13	SDRDKFVIFLDVK	53.1	527.964	1580.87	1581.86	7.884
5616	Cryaa protein OS=Mus musculus GN=Cryaa PE=2 SV=1	Cryaa	tr|Q569M7|Q569M7_MOUSE	19792.7	1	13	SDRDKFVIFLDVK	82.1	791.445	1580.87	1581.86	11.54
5616	Cryaa protein OS=Mus musculus GN=Cryaa PE=2 SV=1	Cryaa	tr|Q569M7|Q569M7_MOUSE	19792.7	1	13	VLEDFVEIHGK	83.6	643.347	1284.68	1285.68	6.112
5616	Cryaa protein OS=Mus musculus GN=Cryaa PE=2 SV=1	Cryaa	tr|Q569M7|Q569M7_MOUSE	19792.7	1	13	VLEDFVEIHGK	71.8	429.233	1284.68	1285.68	3.447
5616	Cryaa protein OS=Mus musculus GN=Cryaa PE=2 SV=1	Cryaa	tr|Q569M7|Q569M7_MOUSE	19792.7	1	13	VLEDFVEIHGKHNER	88.3	607.985	1820.93	1821.92	8.772
5616	Cryaa protein OS=Mus musculus GN=Cryaa PE=2 SV=1	Cryaa	tr|Q569M7|Q569M7_MOUSE	19792.7	1	13	VQSGLDAGHSER	94.1	628.308	1254.6	1255.6	4.809
5616	Cryaa protein OS=Mus musculus GN=Cryaa PE=2 SV=1	Cryaa	tr|Q569M7|Q569M7_MOUSE	19792.7	1	13	VQSGLDAGHSER	102	628.311	1254.61	1255.6	9.141
5616	Cryaa protein OS=Mus musculus GN=Cryaa PE=2 SV=1	Cryaa	tr|Q569M7|Q569M7_MOUSE	19792.7	1	13	VQSGLDAGHSER	87.1	419.207	1254.6	1255.6	2.789
5616	Beta-crystallin A2 OS=Mus musculus GN=Cryba2 PE=2 SV=3	Cryba2	sp|Q9JJV1|CRBA2_MOUSE	22236.3	1	3	GYQYVLER	46.9	514.268	1026.52	1027.52	7.531
5616	Beta-crystallin A2 OS=Mus musculus GN=Cryba2 PE=2 SV=3	Cryba2	sp|Q9JJV1|CRBA2_MOUSE	22236.3	1	3	TYSDFGTQAHTGQLQSIR	63.3	670.669	2008.98	2009.97	12.04
5616	Beta-crystallin A2 OS=Mus musculus GN=Cryba2 PE=2 SV=3	Cryba2	sp|Q9JJV1|CRBA2_MOUSE	22236.3	1	3	VTLFEGENFQGcK	71.2	764.871	1527.73	1528.71	15.92	c12: Carbamidomethyl (+57.02)
5616	Beta-crystallin A4 OS=Mus musculus GN=Cryba4 PE=2 SV=3	Cryba4	sp|Q9JJV0|CRBA4_MOUSE,tr|Q3TSJ3|Q3TSJ3_MOUSE,tr|Q3V1A0|Q3V1A0_MOUSE	22468.1	0.998	2	LTIFEQENFLGR	67.8	733.898	1465.78	1466.76	17.32
5616	Beta-crystallin A4 OS=Mus musculus GN=Cryba4 PE=2 SV=3	Cryba4	sp|Q9JJV0|CRBA4_MOUSE,tr|Q3TSJ3|Q3TSJ3_MOUSE,tr|Q3V1A0|Q3V1A0_MOUSE	22468.1	0.998	2	LTIFEQENFLGR	69.4	733.91	1465.81	1466.76	33.49
5616	Beta-crystallin A4 OS=Mus musculus GN=Cryba4 PE=2 SV=3	Cryba4	sp|Q9JJV0|CRBA4_MOUSE,tr|Q3TSJ3|Q3TSJ3_MOUSE,tr|Q3V1A0|Q3V1A0_MOUSE	22468.1	0.998	2	LTSFRPVAcANHR	52.7	510.268	1527.78	1528.78	6.951	c9: Carbamidomethyl (+57.02)
5616	Beta-crystallin A4 OS=Mus musculus GN=Cryba4 PE=2 SV=3	Cryba4	sp|Q9JJV0|CRBA4_MOUSE,tr|Q3TSJ3|Q3TSJ3_MOUSE,tr|Q3V1A0|Q3V1A0_MOUSE	22468.1	0.998	2	MVVWDEEGFQGR	80.4	726.838	1451.66	1452.66	8.246
5816	Crygd protein OS=Mus musculus GN=Crygd PE=2 SV=1	Crygd	tr|Q6PGI0|Q6PGI0_MOUSE	21117.9	0.999	2	GKITFYEDR	56.7	564.792	1127.57	1128.57	7.867
5816	Crygd protein OS=Mus musculus GN=Crygd PE=2 SV=1	Crygd	tr|Q6PGI0|Q6PGI0_MOUSE	21117.9	0.999	2	ITFYEDR	48.8	472.232	942.45	943.452	5.785
5816	Crygd protein OS=Mus musculus GN=Crygd PE=2 SV=1	Crygd	tr|Q6PGI0|Q6PGI0_MOUSE	21117.9	0.999	2	LIPHAGSHR	48.1	494.281	986.548	987.548	6.863
5816	Crygd protein OS=Mus musculus GN=Crygd PE=2 SV=1	Crygd	tr|Q6PGI0|Q6PGI0_MOUSE	21117.9	0.999	2	YHDWGAmNAR	31.7	412.848	1235.52	1236.52	5.78	m7: Oxidation (+15.99)
5816	Beta-A3/A1 crystallin protein OS=Mus musculus GN=Cryba1 PE=2 SV=1	Cryba1	tr|Q9QXC6|Q9QXC6_MOUSE	25206.2	1	3	ITIFEKENFIGR	34.8	489.61	1465.81	1466.8	9.989
5816	Beta-A3/A1 crystallin protein OS=Mus musculus GN=Cryba1 PE=2 SV=1	Cryba1	tr|Q9QXC6|Q9QXC6_MOUSE	25206.2	1	3	ITIFEKENFIGR	42.4	733.914	1465.81	1466.8	14.14
5816	Beta-A3/A1 crystallin protein OS=Mus musculus GN=Cryba1 PE=2 SV=1	Cryba1	tr|Q9QXC6|Q9QXC6_MOUSE	25206.2	1	3	ITIFEKENFIGR	61.8	733.897	1465.78	1466.8	-8.823
5816	Beta-A3/A1 crystallin protein OS=Mus musculus GN=Cryba1 PE=2 SV=1	Cryba1	tr|Q9QXC6|Q9QXC6_MOUSE	25206.2	1	3	ITIYDQENFQGK	72.1	728.368	1454.72	1455.71	12.23
5816	Beta-A3/A1 crystallin protein OS=Mus musculus GN=Cryba1 PE=2 SV=1	Cryba1	tr|Q9QXC6|Q9QXC6_MOUSE	25206.2	1	3	WDAWSGSNAYHIER	63.5	564.596	1690.77	1691.76	10.22
5816	Cryaa protein OS=Mus musculus GN=Cryaa PE=2 SV=1	Cryaa	tr|Q569M7|Q569M7_MOUSE	19792.7	1	12	AIPVSREEKPSSAPSS	38.3	821.437	1640.86	1641.84	13.65
5816	Cryaa protein OS=Mus musculus GN=Cryaa PE=2 SV=1	Cryaa	tr|Q569M7|Q569M7_MOUSE	19792.7	1	12	ALGPFYPSR	44.1	504.273	1006.53	1007.53	7.482
5816	Cryaa protein OS=Mus musculus GN=Cryaa PE=2 SV=1	Cryaa	tr|Q569M7|Q569M7_MOUSE	19792.7	1	12	DKFVIFLDVK	39.8	408.576	1222.71	1223.7	8.182
5816	Cryaa protein OS=Mus musculus GN=Cryaa PE=2 SV=1	Cryaa	tr|Q569M7|Q569M7_MOUSE	19792.7	1	12	DKFVIFLDVK	66.5	612.363	1222.71	1223.7	12.52
5816	Cryaa protein OS=Mus musculus GN=Cryaa PE=2 SV=1	Cryaa	tr|Q569M7|Q569M7_MOUSE	19792.7	1	12	EEKPSSAPSS	35.4	509.742	1017.47	1018.47	7.814
5816	Cryaa protein OS=Mus musculus GN=Cryaa PE=2 SV=1	Cryaa	tr|Q569M7|Q569M7_MOUSE	19792.7	1	12	FVIFLDVK	33.9	490.8	979.585	980.582	10.99
5816	Cryaa protein OS=Mus musculus GN=Cryaa PE=2 SV=1	Cryaa	tr|Q569M7|Q569M7_MOUSE	19792.7	1	12	FVIFLDVK	44.8	490.799	979.584	980.582	9.951
5816	Cryaa protein OS=Mus musculus GN=Cryaa PE=2 SV=1	Cryaa	tr|Q569M7|Q569M7_MOUSE	19792.7	1	12	HFSPEDLTVK	47.9	586.806	1171.6	1172.59	8.424
5816	Cryaa protein OS=Mus musculus GN=Cryaa PE=2 SV=1	Cryaa	tr|Q569M7|Q569M7_MOUSE	19792.7	1	12	HNERQDDHGYISR	34.5	813.882	1625.75	1626.74	12.18
5816	Cryaa protein OS=Mus musculus GN=Cryaa PE=2 SV=1	Cryaa	tr|Q569M7|Q569M7_MOUSE	19792.7	1	12	HNERQDDHGYISR	51.4	542.922	1625.74	1626.74	8.884
5816	Cryaa protein OS=Mus musculus GN=Cryaa PE=2 SV=1	Cryaa	tr|Q569M7|Q569M7_MOUSE	19792.7	1	12	QDDHGYISR	33.7	545.753	1089.49	1090.49	6.344
5816	Cryaa protein OS=Mus musculus GN=Cryaa PE=2 SV=1	Cryaa	tr|Q569M7|Q569M7_MOUSE	19792.7	1	12	SDRDKFVIFLDVK	53	527.964	1580.87	1581.86	9.458
5816	Cryaa protein OS=Mus musculus GN=Cryaa PE=2 SV=1	Cryaa	tr|Q569M7|Q569M7_MOUSE	19792.7	1	12	SDRDKFVIFLDVK	81.4	791.447	1580.88	1581.86	15.08
5816	Cryaa protein OS=Mus musculus GN=Cryaa PE=2 SV=1	Cryaa	tr|Q569M7|Q569M7_MOUSE	19792.7	1	12	TVLDSGISEVR	49.9	588.322	1174.63	1175.63	7.96
5816	Cryaa protein OS=Mus musculus GN=Cryaa PE=2 SV=1	Cryaa	tr|Q569M7|Q569M7_MOUSE	19792.7	1	12	TVLDSGISEVR	53.7	588.322	1174.63	1175.63	8.147
5816	Cryaa protein OS=Mus musculus GN=Cryaa PE=2 SV=1	Cryaa	tr|Q569M7|Q569M7_MOUSE	19792.7	1	12	VLEDFVEIHGK	67.7	429.234	1284.68	1285.68	5.757
5816	Cryaa protein OS=Mus musculus GN=Cryaa PE=2 SV=1	Cryaa	tr|Q569M7|Q569M7_MOUSE	19792.7	1	12	VLEDFVEIHGK	87.4	643.349	1284.68	1285.68	9.13
5816	Cryaa protein OS=Mus musculus GN=Cryaa PE=2 SV=1	Cryaa	tr|Q569M7|Q569M7_MOUSE	19792.7	1	12	VQSGLDAGHSER	73.3	419.208	1254.6	1255.6	4.868
5816	Cryaa protein OS=Mus musculus GN=Cryaa PE=2 SV=1	Cryaa	tr|Q569M7|Q569M7_MOUSE	19792.7	1	12	VQSGLDAGHSER	94.2	628.31	1254.61	1255.6	7.819
5816	MCG140784 OS=Mus musculus GN=Try10 PE=2 SV=1	Try10	tr|Q792Z1|Q792Z1_MOUSE,tr|Q7M754|Q7M754_MOUSE	26220.7	0.996	1	TLDNDImLIK	80.3	596.325	1190.63	1191.63	10.58	m7: Oxidation (+15.99)
5816	Gamma-crystallin A OS=Mus musculus GN=Cryga PE=2 SV=2	Cryga	sp|P04345|CRGA_MOUSE	21149.4	1	3	GKITFYEDR	56.7	564.792	1127.57	1128.57	7.867
5816	Gamma-crystallin A OS=Mus musculus GN=Cryga PE=2 SV=2	Cryga	sp|P04345|CRGA_MOUSE	21149.4	1	3	ITFYEDR	48.8	472.232	942.45	943.452	5.785
5816	Gamma-crystallin A OS=Mus musculus GN=Cryga PE=2 SV=2	Cryga	sp|P04345|CRGA_MOUSE	21149.4	1	3	YHDWGAmDAK	33.2	605.261	1208.51	1209.5	12.62	m7: Oxidation (+15.99)
5909	Eukaryotic translation initiation factor 5A-1 OS=Mus musculus GN=Eif5a PE=1 SV=2	Eif5a	sp|P63242|IF5A1_MOUSE,sp|Q8BGY2|IF5A2_MOUSE,tr|D3Z0Z8|D3Z0Z8_MOUSE,tr|Q66JR8|Q66JR8_MOUSE,tr|Q8VHU9|Q8VHU9_MOUSE	16832.7	0.996	1	NGFVVLK	47	388.74	775.466	776.467	8.394
5909	Crygd protein OS=Mus musculus GN=Crygd PE=2 SV=1	Crygd	tr|Q6PGI0|Q6PGI0_MOUSE	21117.9	0.996	1	GKITFYEDR	38.3	564.794	1127.57	1128.57	9.975
5909	Crygd protein OS=Mus musculus GN=Crygd PE=2 SV=1	Crygd	tr|Q6PGI0|Q6PGI0_MOUSE	21117.9	0.996	1	ITFYEDR	49.7	472.232	942.45	943.452	5.828
5909	Crygd protein OS=Mus musculus GN=Crygd PE=2 SV=1	Crygd	tr|Q6PGI0|Q6PGI0_MOUSE	21117.9	0.996	1	YHDWGAmNAR	35.6	618.771	1235.53	1236.52	10.42	m7: Oxidation (+15.99)
5909	Crygd protein OS=Mus musculus GN=Crygd PE=2 SV=1	Crygd	tr|Q6PGI0|Q6PGI0_MOUSE	21117.9	0.996	1	YHDWGAmNAR	40.2	412.847	1235.52	1236.52	3.669	m7: Oxidation (+15.99)
5909	Beta-A3/A1 crystallin protein OS=Mus musculus GN=Cryba1 PE=2 SV=1	Cryba1	tr|Q9QXC6|Q9QXC6_MOUSE	25206.2	0.998	2	ITIFEKENFIGR	38.7	489.61	1465.81	1466.8	10.4
5909	Beta-A3/A1 crystallin protein OS=Mus musculus GN=Cryba1 PE=2 SV=1	Cryba1	tr|Q9QXC6|Q9QXC6_MOUSE	25206.2	0.998	2	ITIFEKENFIGR	52.2	733.898	1465.78	1466.8	-7.828
5909	Beta-A3/A1 crystallin protein OS=Mus musculus GN=Cryba1 PE=2 SV=1	Cryba1	tr|Q9QXC6|Q9QXC6_MOUSE	25206.2	0.998	2	ITIYDQENFQGK	77.5	728.368	1454.72	1455.71	12.36
5909	Gamma-crystallin B OS=Mus musculus GN=Crygb PE=2 SV=3	Crygb	sp|P04344|CRGB_MOUSE,tr|Q6PHP7|Q6PHP7_MOUSE	21139.2	0.998	2	ITFFEDR	36.3	464.237	926.459	927.457	9.421
5909	Gamma-crystallin B OS=Mus musculus GN=Crygb PE=2 SV=3	Crygb	sp|P04344|CRGB_MOUSE,tr|Q6PHP7|Q6PHP7_MOUSE	21139.2	0.998	2	YLDWGAANAK	56	554.78	1107.55	1108.54	9.723
5909	Cryaa protein OS=Mus musculus GN=Cryaa PE=2 SV=1	Cryaa	tr|Q569M7|Q569M7_MOUSE	19792.7	1	9	ALGPFYPSR	38.8	504.273	1006.53	1007.53	8.673
5909	Cryaa protein OS=Mus musculus GN=Cryaa PE=2 SV=1	Cryaa	tr|Q569M7|Q569M7_MOUSE	19792.7	1	9	DKFVIFLDVK	45.7	408.577	1222.71	1223.7	9.407
5909	Cryaa protein OS=Mus musculus GN=Cryaa PE=2 SV=1	Cryaa	tr|Q569M7|Q569M7_MOUSE	19792.7	1	9	DKFVIFLDVK	60.2	612.364	1222.71	1223.7	13.4
5909	Cryaa protein OS=Mus musculus GN=Cryaa PE=2 SV=1	Cryaa	tr|Q569M7|Q569M7_MOUSE	19792.7	1	9	FVIFLDVK	44.8	490.8	979.585	980.582	11.07
5909	Cryaa protein OS=Mus musculus GN=Cryaa PE=2 SV=1	Cryaa	tr|Q569M7|Q569M7_MOUSE	19792.7	1	9	HFSPEDLTVK	48	586.806	1171.6	1172.59	8.782
5909	Cryaa protein OS=Mus musculus GN=Cryaa PE=2 SV=1	Cryaa	tr|Q569M7|Q569M7_MOUSE	19792.7	1	9	HNERQDDHGYISR	36.3	542.921	1625.74	1626.74	6.8
5909	Cryaa protein OS=Mus musculus GN=Cryaa PE=2 SV=1	Cryaa	tr|Q569M7|Q569M7_MOUSE	19792.7	1	9	SDRDKFVIFLDVK	50.7	527.965	1580.87	1581.86	11.15
5909	Cryaa protein OS=Mus musculus GN=Cryaa PE=2 SV=1	Cryaa	tr|Q569M7|Q569M7_MOUSE	19792.7	1	9	TVLDSGISEVR	54	588.322	1174.63	1175.63	8.845
5909	Cryaa protein OS=Mus musculus GN=Cryaa PE=2 SV=1	Cryaa	tr|Q569M7|Q569M7_MOUSE	19792.7	1	9	VLEDFVEIHGK	83.5	643.35	1284.69	1285.68	10.72
5909	Cryaa protein OS=Mus musculus GN=Cryaa PE=2 SV=1	Cryaa	tr|Q569M7|Q569M7_MOUSE	19792.7	1	9	VQSGLDAGHSER	89.6	628.311	1254.61	1255.6	9.651
5909	Cryaa protein OS=Mus musculus GN=Cryaa PE=2 SV=1	Cryaa	tr|Q569M7|Q569M7_MOUSE	19792.7	1	9	VQSGLDAGHSER	78.2	419.208	1254.6	1255.6	5.991
5909	MCG140784 OS=Mus musculus GN=Try10 PE=2 SV=1	Try10	tr|Q792Z1|Q792Z1_MOUSE,tr|Q7M754|Q7M754_MOUSE	26220.7	0.979	1	TLDNDImLIK	72.3	596.326	1190.64	1191.63	12.27	m7: Oxidation (+15.99)
5909	Gamma-crystallin A OS=Mus musculus GN=Cryga PE=2 SV=2	Cryga	sp|P04345|CRGA_MOUSE	21149.4	1	2	GKITFYEDR	38.3	564.794	1127.57	1128.57	9.975
5909	Gamma-crystallin A OS=Mus musculus GN=Cryga PE=2 SV=2	Cryga	sp|P04345|CRGA_MOUSE	21149.4	1	2	ITFYEDR	49.7	472.232	942.45	943.452	5.828
5955	Crygd protein OS=Mus musculus GN=Crygd PE=2 SV=1	Crygd	tr|Q6PGI0|Q6PGI0_MOUSE	21117.9	0.997	1	ITFYEDR	46.3	472.233	942.451	943.452	6.358
5955	Crygd protein OS=Mus musculus GN=Crygd PE=2 SV=1	Crygd	tr|Q6PGI0|Q6PGI0_MOUSE	21117.9	0.997	1	YHDWGAmNAR	30.8	412.85	1235.53	1236.52	10.58	m7: Oxidation (+15.99)
5955	Beta-A3/A1 crystallin protein OS=Mus musculus GN=Cryba1 PE=2 SV=1	Cryba1	tr|Q9QXC6|Q9QXC6_MOUSE	25206.2	0.998	2	ITIFEKENFIGR	65.5	733.897	1465.78	1466.8	-9.123
5955	Beta-A3/A1 crystallin protein OS=Mus musculus GN=Cryba1 PE=2 SV=1	Cryba1	tr|Q9QXC6|Q9QXC6_MOUSE	25206.2	0.998	2	ITIYDQENFQGK	53.8	728.369	1454.72	1455.71	12.64
5955	Cryaa protein OS=Mus musculus GN=Cryaa PE=2 SV=1	Cryaa	tr|Q569M7|Q569M7_MOUSE	19792.7	1	9	ALGPFYPSR	46.8	504.272	1006.53	1007.53	6.668
5955	Cryaa protein OS=Mus musculus GN=Cryaa PE=2 SV=1	Cryaa	tr|Q569M7|Q569M7_MOUSE	19792.7	1	9	DKFVIFLDVK	42.3	408.576	1222.71	1223.7	8.476
5955	Cryaa protein OS=Mus musculus GN=Cryaa PE=2 SV=1	Cryaa	tr|Q569M7|Q569M7_MOUSE	19792.7	1	9	DKFVIFLDVK	63.2	612.363	1222.71	1223.7	12.91
5955	Cryaa protein OS=Mus musculus GN=Cryaa PE=2 SV=1	Cryaa	tr|Q569M7|Q569M7_MOUSE	19792.7	1	9	HFSPEDLTVK	45.7	586.806	1171.6	1172.59	8.629
5955	Cryaa protein OS=Mus musculus GN=Cryaa PE=2 SV=1	Cryaa	tr|Q569M7|Q569M7_MOUSE	19792.7	1	9	HNERQDDHGYISR	41.3	542.922	1625.74	1626.74	8.368
5955	Cryaa protein OS=Mus musculus GN=Cryaa PE=2 SV=1	Cryaa	tr|Q569M7|Q569M7_MOUSE	19792.7	1	9	QDDHGYISR	31.4	545.753	1089.49	1090.49	6.472
5955	Cryaa protein OS=Mus musculus GN=Cryaa PE=2 SV=1	Cryaa	tr|Q569M7|Q569M7_MOUSE	19792.7	1	9	SDRDKFVIFLDVK	53.2	527.965	1580.87	1581.86	9.933
5955	Cryaa protein OS=Mus musculus GN=Cryaa PE=2 SV=1	Cryaa	tr|Q569M7|Q569M7_MOUSE	19792.7	1	9	TVLDSGISEVR	53.3	588.322	1174.63	1175.63	8.487
5955	Cryaa protein OS=Mus musculus GN=Cryaa PE=2 SV=1	Cryaa	tr|Q569M7|Q569M7_MOUSE	19792.7	1	9	VLEDFVEIHGK	83.5	643.349	1284.68	1285.68	8.928
5955	Cryaa protein OS=Mus musculus GN=Cryaa PE=2 SV=1	Cryaa	tr|Q569M7|Q569M7_MOUSE	19792.7	1	9	VLEDFVEIHGK	67.7	429.234	1284.68	1285.68	5.664
5955	Cryaa protein OS=Mus musculus GN=Cryaa PE=2 SV=1	Cryaa	tr|Q569M7|Q569M7_MOUSE	19792.7	1	9	VQSGLDAGHSER	94.1	628.31	1254.6	1255.6	7.533
5955	Cryaa protein OS=Mus musculus GN=Cryaa PE=2 SV=1	Cryaa	tr|Q569M7|Q569M7_MOUSE	19792.7	1	9	VQSGLDAGHSER	74.6	419.208	1254.6	1255.6	4.701
5955	MCG140784 OS=Mus musculus GN=Try10 PE=2 SV=1	Try10	tr|Q792Z1|Q792Z1_MOUSE,tr|Q7M754|Q7M754_MOUSE	26220.7	0.995	1	TLDNDImLIK	80.6	596.324	1190.63	1191.63	10.01	m7: Oxidation (+15.99)
5955	Gamma-crystallin A OS=Mus musculus GN=Cryga PE=2 SV=2	Cryga	sp|P04345|CRGA_MOUSE	21149.4	1	2	ITFYEDR	46.3	472.233	942.451	943.452	6.358
5955	Gamma-crystallin A OS=Mus musculus GN=Cryga PE=2 SV=2	Cryga	sp|P04345|CRGA_MOUSE	21149.4	1	2	YHDWGAmDAK	33.3	605.26	1208.5	1209.5	10.37	m7: Oxidation (+15.99)
5976	Beta-A3/A1 crystallin protein OS=Mus musculus GN=Cryba1 PE=2 SV=1	Cryba1	tr|Q9QXC6|Q9QXC6_MOUSE	25206.2	1	2	ITIFEKENFIGR	71.6	733.897	1465.78	1466.8	-9.178
5976	Beta-A3/A1 crystallin protein OS=Mus musculus GN=Cryba1 PE=2 SV=1	Cryba1	tr|Q9QXC6|Q9QXC6_MOUSE	25206.2	1	2	ITIYDQENFQGK	60.2	728.367	1454.72	1455.71	9.698
5976	Cryaa protein OS=Mus musculus GN=Cryaa PE=2 SV=1	Cryaa	tr|Q569M7|Q569M7_MOUSE	19792.7	1	12	AIPVSREEKPSSAPSS	45	821.436	1640.86	1641.84	12.46
5976	Cryaa protein OS=Mus musculus GN=Cryaa PE=2 SV=1	Cryaa	tr|Q569M7|Q569M7_MOUSE	19792.7	1	12	ALGPFYPSR	44.1	504.272	1006.53	1007.53	6.668
5976	Cryaa protein OS=Mus musculus GN=Cryaa PE=2 SV=1	Cryaa	tr|Q569M7|Q569M7_MOUSE	19792.7	1	12	DKFVIFLDVK	42.5	408.576	1222.71	1223.7	8.084
5976	Cryaa protein OS=Mus musculus GN=Cryaa PE=2 SV=1	Cryaa	tr|Q569M7|Q569M7_MOUSE	19792.7	1	12	DKFVIFLDVK	66.5	612.363	1222.71	1223.7	12.31
5976	Cryaa protein OS=Mus musculus GN=Cryaa PE=2 SV=1	Cryaa	tr|Q569M7|Q569M7_MOUSE	19792.7	1	12	FVIFLDVK	44.8	490.799	979.584	980.582	9.421
5976	Cryaa protein OS=Mus musculus GN=Cryaa PE=2 SV=1	Cryaa	tr|Q569M7|Q569M7_MOUSE	19792.7	1	12	HFSPEDLTVK	45.8	586.806	1171.6	1172.59	8.936
5976	Cryaa protein OS=Mus musculus GN=Cryaa PE=2 SV=1	Cryaa	tr|Q569M7|Q569M7_MOUSE	19792.7	1	12	HNERQDDHGYISR	40.6	542.921	1625.74	1626.74	7.722
5976	Cryaa protein OS=Mus musculus GN=Cryaa PE=2 SV=1	Cryaa	tr|Q569M7|Q569M7_MOUSE	19792.7	1	12	RALGPFYPSR	46.5	582.325	1162.64	1163.63	9.159
5976	Cryaa protein OS=Mus musculus GN=Cryaa PE=2 SV=1	Cryaa	tr|Q569M7|Q569M7_MOUSE	19792.7	1	12	SDRDKFVIFLDVK	53	527.964	1580.87	1581.86	9.307
5976	Cryaa protein OS=Mus musculus GN=Cryaa PE=2 SV=1	Cryaa	tr|Q569M7|Q569M7_MOUSE	19792.7	1	12	SDRDKFVIFLDVK	82.2	791.447	1580.88	1581.86	14.72
5976	Cryaa protein OS=Mus musculus GN=Cryaa PE=2 SV=1	Cryaa	tr|Q569M7|Q569M7_MOUSE	19792.7	1	12	TVLDSGISEVR	54.9	588.322	1174.63	1175.63	7.671
5976	Cryaa protein OS=Mus musculus GN=Cryaa PE=2 SV=1	Cryaa	tr|Q569M7|Q569M7_MOUSE	19792.7	1	12	TVLDSGISEVR	59.1	588.321	1174.63	1175.63	7.535
5976	Cryaa protein OS=Mus musculus GN=Cryaa PE=2 SV=1	Cryaa	tr|Q569M7|Q569M7_MOUSE	19792.7	1	12	TVLDSGISEVRSDR	48.2	511.937	1532.79	1533.79	6.515
5976	Cryaa protein OS=Mus musculus GN=Cryaa PE=2 SV=1	Cryaa	tr|Q569M7|Q569M7_MOUSE	19792.7	1	12	VLEDFVEIHGK	67.7	429.233	1284.68	1285.68	5.384
5976	Cryaa protein OS=Mus musculus GN=Cryaa PE=2 SV=1	Cryaa	tr|Q569M7|Q569M7_MOUSE	19792.7	1	12	VLEDFVEIHGK	83.3	643.349	1284.68	1285.68	8.616
5976	Cryaa protein OS=Mus musculus GN=Cryaa PE=2 SV=1	Cryaa	tr|Q569M7|Q569M7_MOUSE	19792.7	1	12	VQSGLDAGHSER	61.6	419.208	1254.6	1255.6	4.677
5976	Cryaa protein OS=Mus musculus GN=Cryaa PE=2 SV=1	Cryaa	tr|Q569M7|Q569M7_MOUSE	19792.7	1	12	VQSGLDAGHSER	94.2	628.31	1254.6	1255.6	7.533
5976	Gamma-crystallin A OS=Mus musculus GN=Cryga PE=2 SV=2	Cryga	sp|P04345|CRGA_MOUSE	21149.4	0.998	2	ITFYEDR	45.4	472.232	942.45	943.452	5.785
5976	Gamma-crystallin A OS=Mus musculus GN=Cryga PE=2 SV=2	Cryga	sp|P04345|CRGA_MOUSE	21149.4	0.998	2	SIPYTSSHR	39	524.269	1046.52	1047.52	8.513
6006	Eukaryotic translation initiation factor 5A-1 OS=Mus musculus GN=Eif5a PE=1 SV=2	Eif5a	sp|P63242|IF5A1_MOUSE,sp|Q8BGY2|IF5A2_MOUSE,tr|D3Z0Z8|D3Z0Z8_MOUSE,tr|Q66JR8|Q66JR8_MOUSE,tr|Q8VHU9|Q8VHU9_MOUSE	16832.7	0.989	1	NGFVVLK	58.4	388.739	775.464	776.467	6.282
6006	Cryaa protein OS=Mus musculus GN=Cryaa PE=2 SV=1	Cryaa	tr|Q569M7|Q569M7_MOUSE	19792.7	1	9	ALGPFYPSR	44.1	504.273	1006.53	1007.53	7.323
6006	Cryaa protein OS=Mus musculus GN=Cryaa PE=2 SV=1	Cryaa	tr|Q569M7|Q569M7_MOUSE	19792.7	1	9	DKFVIFLDVK	39.8	408.576	1222.71	1223.7	8.427
6006	Cryaa protein OS=Mus musculus GN=Cryaa PE=2 SV=1	Cryaa	tr|Q569M7|Q569M7_MOUSE	19792.7	1	9	DKFVIFLDVK	62.9	612.363	1222.71	1223.7	12.32
6006	Cryaa protein OS=Mus musculus GN=Cryaa PE=2 SV=1	Cryaa	tr|Q569M7|Q569M7_MOUSE	19792.7	1	9	FVIFLDVK	44.8	490.8	979.585	980.582	10.79
6006	Cryaa protein OS=Mus musculus GN=Cryaa PE=2 SV=1	Cryaa	tr|Q569M7|Q569M7_MOUSE	19792.7	1	9	HFSPEDLTVK	45.8	586.806	1171.6	1172.59	8.578
6006	Cryaa protein OS=Mus musculus GN=Cryaa PE=2 SV=1	Cryaa	tr|Q569M7|Q569M7_MOUSE	19792.7	1	9	HNERQDDHGYISR	53.8	542.922	1625.74	1626.74	8.792
6006	Cryaa protein OS=Mus musculus GN=Cryaa PE=2 SV=1	Cryaa	tr|Q569M7|Q569M7_MOUSE	19792.7	1	9	SDRDKFVIFLDVK	53	527.964	1580.87	1581.86	8.814
6006	Cryaa protein OS=Mus musculus GN=Cryaa PE=2 SV=1	Cryaa	tr|Q569M7|Q569M7_MOUSE	19792.7	1	9	SDRDKFVIFLDVK	91.3	791.446	1580.88	1581.86	13.62
6006	Cryaa protein OS=Mus musculus GN=Cryaa PE=2 SV=1	Cryaa	tr|Q569M7|Q569M7_MOUSE	19792.7	1	9	TVLDSGISEVR	53.5	588.322	1174.63	1175.63	8.402
6006	Cryaa protein OS=Mus musculus GN=Cryaa PE=2 SV=1	Cryaa	tr|Q569M7|Q569M7_MOUSE	19792.7	1	9	TVLDSGISEVR	65.1	588.322	1174.63	1175.63	7.756
6006	Cryaa protein OS=Mus musculus GN=Cryaa PE=2 SV=1	Cryaa	tr|Q569M7|Q569M7_MOUSE	19792.7	1	9	VLEDFVEIHGK	67.7	429.234	1284.68	1285.68	5.874
6006	Cryaa protein OS=Mus musculus GN=Cryaa PE=2 SV=1	Cryaa	tr|Q569M7|Q569M7_MOUSE	19792.7	1	9	VLEDFVEIHGK	83.5	643.349	1284.68	1285.68	9.208
6006	Cryaa protein OS=Mus musculus GN=Cryaa PE=2 SV=1	Cryaa	tr|Q569M7|Q569M7_MOUSE	19792.7	1	9	VQSGLDAGHSER	73.6	419.208	1254.6	1255.6	4.987
6006	Cryaa protein OS=Mus musculus GN=Cryaa PE=2 SV=1	Cryaa	tr|Q569M7|Q569M7_MOUSE	19792.7	1	9	VQSGLDAGHSER	90.7	628.31	1254.61	1255.6	8.106
6006	MCG140784 OS=Mus musculus GN=Try10 PE=2 SV=1	Try10	tr|Q792Z1|Q792Z1_MOUSE,tr|Q7M754|Q7M754_MOUSE	26220.7	0.989	1	TLDNDImLIK	80.6	596.324	1190.63	1191.63	9.67	m7: Oxidation (+15.99)
6037	Keratin, type II cytoskeletal 73 OS=Mus musculus GN=Krt73 PE=1 SV=1	Krt73	sp|Q6NXH9|K2C73_MOUSE	58912.8	0.999	1	FLEQQNQVLQTK	87.9	738.404	1474.79	1475.79	10.05
6037	Keratin, type II cytoskeletal 73 OS=Mus musculus GN=Krt73 PE=1 SV=1	Krt73	sp|Q6NXH9|K2C73_MOUSE	58912.8	0.999	1	LALDIEIATYR	49.6	639.366	1276.72	1277.71	12.02
6037	Keratin, type II cytoskeletal 2 epidermal OS=Mus musculus GN=Krt2 PE=1 SV=1	Krt2	sp|Q3TTY5|K22E_MOUSE,tr|B2RTP7|B2RTP7_MOUSE	70923.6	0.977	1	DYQELmNTK	50.1	579.267	1156.52	1157.51	10.54	m6: Oxidation (+15.99)
6037	Beta-A3/A1 crystallin protein OS=Mus musculus GN=Cryba1 PE=2 SV=1	Cryba1	tr|Q9QXC6|Q9QXC6_MOUSE	25206.2	0.997	2	ELETLPTTK	35.8	516.29	1030.57	1031.56	10.37
6037	Beta-A3/A1 crystallin protein OS=Mus musculus GN=Cryba1 PE=2 SV=1	Cryba1	tr|Q9QXC6|Q9QXC6_MOUSE	25206.2	0.997	2	ITIFEKENFIGR	64.8	733.897	1465.78	1466.8	-9.014
6037	MCG140784 OS=Mus musculus GN=Try10 PE=2 SV=1	Try10	tr|Q792Z1|Q792Z1_MOUSE,tr|Q7M754|Q7M754_MOUSE	26220.7	0.984	1	TLDNDImLIK	78.8	596.324	1190.63	1191.63	9.536	m7: Oxidation (+15.99)
6037	Cryaa protein OS=Mus musculus GN=Cryaa PE=2 SV=1	Cryaa	tr|Q569M7|Q569M7_MOUSE	19792.7	1	12	ALGPFYPSR	38.9	504.274	1006.53	1007.53	9.745
6037	Cryaa protein OS=Mus musculus GN=Cryaa PE=2 SV=1	Cryaa	tr|Q569M7|Q569M7_MOUSE	19792.7	1	12	ALGPFYPSR	44.1	504.272	1006.53	1007.53	6.569
6037	Cryaa protein OS=Mus musculus GN=Cryaa PE=2 SV=1	Cryaa	tr|Q569M7|Q569M7_MOUSE	19792.7	1	12	DKFVIFLDVK	45.8	408.576	1222.71	1223.7	7.642
6037	Cryaa protein OS=Mus musculus GN=Cryaa PE=2 SV=1	Cryaa	tr|Q569M7|Q569M7_MOUSE	19792.7	1	12	DKFVIFLDVK	66.6	612.363	1222.71	1223.7	11.9
6037	Cryaa protein OS=Mus musculus GN=Cryaa PE=2 SV=1	Cryaa	tr|Q569M7|Q569M7_MOUSE	19792.7	1	12	FVIFLDVK	44.8	490.799	979.583	980.582	9.237
6037	Cryaa protein OS=Mus musculus GN=Cryaa PE=2 SV=1	Cryaa	tr|Q569M7|Q569M7_MOUSE	19792.7	1	12	HFSPEDLTVK	39.7	586.807	1171.6	1172.59	10.23
6037	Cryaa protein OS=Mus musculus GN=Cryaa PE=2 SV=1	Cryaa	tr|Q569M7|Q569M7_MOUSE	19792.7	1	12	HFSPEDLTVK	48	586.806	1171.6	1172.59	9.226
6037	Cryaa protein OS=Mus musculus GN=Cryaa PE=2 SV=1	Cryaa	tr|Q569M7|Q569M7_MOUSE	19792.7	1	12	HNERQDDHGYISR	36.4	542.922	1625.74	1626.74	8.534
6037	Cryaa protein OS=Mus musculus GN=Cryaa PE=2 SV=1	Cryaa	tr|Q569M7|Q569M7_MOUSE	19792.7	1	12	QDDHGYISR	32.3	545.752	1089.49	1090.49	5.464
6037	Cryaa protein OS=Mus musculus GN=Cryaa PE=2 SV=1	Cryaa	tr|Q569M7|Q569M7_MOUSE	19792.7	1	12	RALGPFYPSR	44.5	582.324	1162.63	1163.63	7.698
6037	Cryaa protein OS=Mus musculus GN=Cryaa PE=2 SV=1	Cryaa	tr|Q569M7|Q569M7_MOUSE	19792.7	1	12	SDRDKFVIFLDVK	53	527.964	1580.87	1581.86	8.814
6037	Cryaa protein OS=Mus musculus GN=Cryaa PE=2 SV=1	Cryaa	tr|Q569M7|Q569M7_MOUSE	19792.7	1	12	SDRDKFVIFLDVK	86.6	791.446	1580.88	1581.86	13.49
6037	Cryaa protein OS=Mus musculus GN=Cryaa PE=2 SV=1	Cryaa	tr|Q569M7|Q569M7_MOUSE	19792.7	1	12	TVLDSGISEVR	54.7	588.322	1174.63	1175.63	7.722
6037	Cryaa protein OS=Mus musculus GN=Cryaa PE=2 SV=1	Cryaa	tr|Q569M7|Q569M7_MOUSE	19792.7	1	12	TVLDSGISEVR	55.3	588.321	1174.63	1175.63	7.177
6037	Cryaa protein OS=Mus musculus GN=Cryaa PE=2 SV=1	Cryaa	tr|Q569M7|Q569M7_MOUSE	19792.7	1	12	TVLDSGISEVRSDR	62.3	511.937	1532.79	1533.79	5.986
6037	Cryaa protein OS=Mus musculus GN=Cryaa PE=2 SV=1	Cryaa	tr|Q569M7|Q569M7_MOUSE	19792.7	1	12	VLEDFVEIHGK	83.3	643.347	1284.68	1285.68	6.905
6037	Cryaa protein OS=Mus musculus GN=Cryaa PE=2 SV=1	Cryaa	tr|Q569M7|Q569M7_MOUSE	19792.7	1	12	VQSGLDAGHSER	41.4	628.31	1254.6	1255.6	7.246
6037	Cryaa protein OS=Mus musculus GN=Cryaa PE=2 SV=1	Cryaa	tr|Q569M7|Q569M7_MOUSE	19792.7	1	12	VQSGLDAGHSER	73.6	419.207	1254.6	1255.6	4.079
6037	Cryaa protein OS=Mus musculus GN=Cryaa PE=2 SV=1	Cryaa	tr|Q569M7|Q569M7_MOUSE	19792.7	1	12	VQSGLDAGHSER	94.2	628.309	1254.6	1255.6	6.561
6037	Krt78 protein (Fragment) OS=Mus musculus GN=Krt78 PE=2 SV=1	Krt78	tr|A1L0X5|A1L0X5_MOUSE,tr|Q0VDM9|Q0VDM9_MOUSE,tr|Q0VDN0|Q0VDN0_MOUSE,tr|Q6IFT3|Q6IFT3_MOUSE	54773	0.998	2	SLNNQFASFIDK	65.9	692.359	1382.7	1383.69	14.94
6037	Krt78 protein (Fragment) OS=Mus musculus GN=Krt78 PE=2 SV=1	Krt78	tr|A1L0X5|A1L0X5_MOUSE,tr|Q0VDM9|Q0VDM9_MOUSE,tr|Q0VDN0|Q0VDN0_MOUSE,tr|Q6IFT3|Q6IFT3_MOUSE	54773	0.998	2	SLNNQFASFIDKVR	41.7	546.964	1637.87	1638.86	11.18
6061	Beta-A3/A1 crystallin protein OS=Mus musculus GN=Cryba1 PE=2 SV=1	Cryba1	tr|Q9QXC6|Q9QXC6_MOUSE	25206.2	0.991	1	ITIFEKENFIGR	68.2	733.894	1465.77	1466.8	-13.15
6061	Cryaa protein OS=Mus musculus GN=Cryaa PE=2 SV=1	Cryaa	tr|Q569M7|Q569M7_MOUSE	19792.7	1	13	ALGPFYPSR	38.3	504.275	1006.54	1007.53	11.99
6061	Cryaa protein OS=Mus musculus GN=Cryaa PE=2 SV=1	Cryaa	tr|Q569M7|Q569M7_MOUSE	19792.7	1	13	ALGPFYPSR	38.9	504.274	1006.53	1007.53	10.16
6061	Cryaa protein OS=Mus musculus GN=Cryaa PE=2 SV=1	Cryaa	tr|Q569M7|Q569M7_MOUSE	19792.7	1	13	ALGPFYPSR	41.3	504.272	1006.53	1007.53	5.358
6061	Cryaa protein OS=Mus musculus GN=Cryaa PE=2 SV=1	Cryaa	tr|Q569M7|Q569M7_MOUSE	19792.7	1	13	ALGPFYPSR	46.9	504.274	1006.53	1007.53	9.387
6061	Cryaa protein OS=Mus musculus GN=Cryaa PE=2 SV=1	Cryaa	tr|Q569M7|Q569M7_MOUSE	19792.7	1	13	DKFVIFLDVK	35	408.576	1222.71	1223.7	8.574
6061	Cryaa protein OS=Mus musculus GN=Cryaa PE=2 SV=1	Cryaa	tr|Q569M7|Q569M7_MOUSE	19792.7	1	13	DKFVIFLDVK	42.5	408.575	1222.7	1223.7	6.735
6061	Cryaa protein OS=Mus musculus GN=Cryaa PE=2 SV=1	Cryaa	tr|Q569M7|Q569M7_MOUSE	19792.7	1	13	DKFVIFLDVK	67.2	612.362	1222.71	1223.7	10.52
6061	Cryaa protein OS=Mus musculus GN=Cryaa PE=2 SV=1	Cryaa	tr|Q569M7|Q569M7_MOUSE	19792.7	1	13	FVIFLDVK	44.8	490.798	979.582	980.582	7.606
6061	Cryaa protein OS=Mus musculus GN=Cryaa PE=2 SV=1	Cryaa	tr|Q569M7|Q569M7_MOUSE	19792.7	1	13	HFSPEDLTVK	39	586.808	1171.6	1172.59	11.46
6061	Cryaa protein OS=Mus musculus GN=Cryaa PE=2 SV=1	Cryaa	tr|Q569M7|Q569M7_MOUSE	19792.7	1	13	HFSPEDLTVK	39.8	586.809	1171.6	1172.59	13.13
6061	Cryaa protein OS=Mus musculus GN=Cryaa PE=2 SV=1	Cryaa	tr|Q569M7|Q569M7_MOUSE	19792.7	1	13	HFSPEDLTVK	42.7	586.809	1171.6	1172.59	14.05
6061	Cryaa protein OS=Mus musculus GN=Cryaa PE=2 SV=1	Cryaa	tr|Q569M7|Q569M7_MOUSE	19792.7	1	13	HFSPEDLTVK	45.7	586.808	1171.6	1172.59	11.68
6061	Cryaa protein OS=Mus musculus GN=Cryaa PE=2 SV=1	Cryaa	tr|Q569M7|Q569M7_MOUSE	19792.7	1	13	HFSPEDLTVK	45.8	586.806	1171.6	1172.59	8.56
6061	Cryaa protein OS=Mus musculus GN=Cryaa PE=2 SV=1	Cryaa	tr|Q569M7|Q569M7_MOUSE	19792.7	1	13	HFSPEDLTVK	45.8	586.807	1171.6	1172.59	9.857
6061	Cryaa protein OS=Mus musculus GN=Cryaa PE=2 SV=1	Cryaa	tr|Q569M7|Q569M7_MOUSE	19792.7	1	13	HFSPEDLTVK	45.9	586.806	1171.6	1172.59	8.663
6061	Cryaa protein OS=Mus musculus GN=Cryaa PE=2 SV=1	Cryaa	tr|Q569M7|Q569M7_MOUSE	19792.7	1	13	HFSPEDLTVK	46.6	391.538	1171.59	1172.59	5.212
6061	Cryaa protein OS=Mus musculus GN=Cryaa PE=2 SV=1	Cryaa	tr|Q569M7|Q569M7_MOUSE	19792.7	1	13	HNERQDDHGYISR	39.2	542.919	1625.74	1626.74	4.292
6061	Cryaa protein OS=Mus musculus GN=Cryaa PE=2 SV=1	Cryaa	tr|Q569M7|Q569M7_MOUSE	19792.7	1	13	RALGPFYPSR	55.3	582.324	1162.63	1163.63	7.475
6061	Cryaa protein OS=Mus musculus GN=Cryaa PE=2 SV=1	Cryaa	tr|Q569M7|Q569M7_MOUSE	19792.7	1	13	SDRDKFVIFLDVK	53	527.963	1580.87	1581.86	6.633
6061	Cryaa protein OS=Mus musculus GN=Cryaa PE=2 SV=1	Cryaa	tr|Q569M7|Q569M7_MOUSE	19792.7	1	13	SDRDKFVIFLDVK	84.3	791.444	1580.87	1581.86	10.42
6061	Cryaa protein OS=Mus musculus GN=Cryaa PE=2 SV=1	Cryaa	tr|Q569M7|Q569M7_MOUSE	19792.7	1	13	TVLDSGISEVR	48.5	588.321	1174.63	1175.63	6.225
6061	Cryaa protein OS=Mus musculus GN=Cryaa PE=2 SV=1	Cryaa	tr|Q569M7|Q569M7_MOUSE	19792.7	1	13	TVLDSGISEVR	51.8	588.328	1174.64	1175.63	18.3
6061	Cryaa protein OS=Mus musculus GN=Cryaa PE=2 SV=1	Cryaa	tr|Q569M7|Q569M7_MOUSE	19792.7	1	13	TVLDSGISEVR	53.6	588.328	1174.64	1175.63	18.98
6061	Cryaa protein OS=Mus musculus GN=Cryaa PE=2 SV=1	Cryaa	tr|Q569M7|Q569M7_MOUSE	19792.7	1	13	TVLDSGISEVR	55.3	588.322	1174.63	1175.63	8.232
6061	Cryaa protein OS=Mus musculus GN=Cryaa PE=2 SV=1	Cryaa	tr|Q569M7|Q569M7_MOUSE	19792.7	1	13	TVLDSGISEVR	57.4	588.327	1174.64	1175.63	16.58
6061	Cryaa protein OS=Mus musculus GN=Cryaa PE=2 SV=1	Cryaa	tr|Q569M7|Q569M7_MOUSE	19792.7	1	13	TVLDSGISEVR	59.6	588.327	1174.64	1175.63	16.16
6061	Cryaa protein OS=Mus musculus GN=Cryaa PE=2 SV=1	Cryaa	tr|Q569M7|Q569M7_MOUSE	19792.7	1	13	TVLDSGISEVR	60.3	588.326	1174.64	1175.63	14.65
6061	Cryaa protein OS=Mus musculus GN=Cryaa PE=2 SV=1	Cryaa	tr|Q569M7|Q569M7_MOUSE	19792.7	1	13	TVLDSGISEVRSDR	47.9	767.404	1532.79	1533.79	9.505
6061	Cryaa protein OS=Mus musculus GN=Cryaa PE=2 SV=1	Cryaa	tr|Q569M7|Q569M7_MOUSE	19792.7	1	13	TVLDSGISEVRSDR	55.4	511.937	1532.79	1533.79	5.81
6061	Cryaa protein OS=Mus musculus GN=Cryaa PE=2 SV=1	Cryaa	tr|Q569M7|Q569M7_MOUSE	19792.7	1	13	TVLDSGISEVRSDRDK	37.3	592.978	1775.91	1776.91	6.693
6061	Cryaa protein OS=Mus musculus GN=Cryaa PE=2 SV=1	Cryaa	tr|Q569M7|Q569M7_MOUSE	19792.7	1	13	VLEDFVEIHGK	43.4	429.235	1284.68	1285.68	9.444
6061	Cryaa protein OS=Mus musculus GN=Cryaa PE=2 SV=1	Cryaa	tr|Q569M7|Q569M7_MOUSE	19792.7	1	13	VLEDFVEIHGK	57.6	429.235	1284.68	1285.68	9.141
6061	Cryaa protein OS=Mus musculus GN=Cryaa PE=2 SV=1	Cryaa	tr|Q569M7|Q569M7_MOUSE	19792.7	1	13	VLEDFVEIHGK	66.6	429.234	1284.68	1285.68	7.017
6061	Cryaa protein OS=Mus musculus GN=Cryaa PE=2 SV=1	Cryaa	tr|Q569M7|Q569M7_MOUSE	19792.7	1	13	VLEDFVEIHGK	84.1	643.347	1284.68	1285.68	6.47
6061	Cryaa protein OS=Mus musculus GN=Cryaa PE=2 SV=1	Cryaa	tr|Q569M7|Q569M7_MOUSE	19792.7	1	13	VLEDFVEIHGKHNER	79.9	607.985	1820.93	1821.92	8.13
6061	Cryaa protein OS=Mus musculus GN=Cryaa PE=2 SV=1	Cryaa	tr|Q569M7|Q569M7_MOUSE	19792.7	1	13	VQSGLDAGHSER	73.6	419.207	1254.6	1255.6	3.339
6061	Cryaa protein OS=Mus musculus GN=Cryaa PE=2 SV=1	Cryaa	tr|Q569M7|Q569M7_MOUSE	19792.7	1	13	VQSGLDAGHSER	94.2	628.308	1254.6	1255.6	5.605
6061	Gamma-crystallin A OS=Mus musculus GN=Cryga PE=2 SV=2	Cryga	sp|P04345|CRGA_MOUSE	21149.4	0.986	1	GKITFYEDR	51.3	564.793	1127.57	1128.57	9.727
6176	Activated RNA polymerase II transcriptional coactivator p15 OS=Mus musculus GN=Sub1 PE=1 SV=3	Sub1	sp|P11031|TCP4_MOUSE	14428.1	1	4	DDNmFQIGK	48.2	542.247	1082.48	1083.48	7.497	m4: Oxidation (+15.99)
6176	Activated RNA polymerase II transcriptional coactivator p15 OS=Mus musculus GN=Sub1 PE=1 SV=3	Sub1	sp|P11031|TCP4_MOUSE	14428.1	1	4	EQISDIDDAVR	65.3	630.812	1259.61	1260.61	8.629
6176	Activated RNA polymerase II transcriptional coactivator p15 OS=Mus musculus GN=Sub1 PE=1 SV=3	Sub1	sp|P11031|TCP4_MOUSE	14428.1	1	4	QAVPEKPVKK	43.4	562.351	1122.69	1123.68	9.485
6176	Activated RNA polymerase II transcriptional coactivator p15 OS=Mus musculus GN=Sub1 PE=1 SV=3	Sub1	sp|P11031|TCP4_MOUSE	14428.1	1	4	QSSSSRDDNmFQIGK	39.2	572.598	1714.77	1715.77	8.816	m10: Oxidation (+15.99)
6176	Cryaa protein OS=Mus musculus GN=Cryaa PE=2 SV=1	Cryaa	tr|Q569M7|Q569M7_MOUSE	19792.7	1	10	AIPVSREEKPSSAPSS	43.9	821.437	1640.86	1641.84	14.25
6176	Cryaa protein OS=Mus musculus GN=Cryaa PE=2 SV=1	Cryaa	tr|Q569M7|Q569M7_MOUSE	19792.7	1	10	ALGPFYPSR	44.1	504.273	1006.53	1007.53	8.335
6176	Cryaa protein OS=Mus musculus GN=Cryaa PE=2 SV=1	Cryaa	tr|Q569M7|Q569M7_MOUSE	19792.7	1	10	FVIFLDVK	38.9	490.8	979.585	980.582	10.93
6176	Cryaa protein OS=Mus musculus GN=Cryaa PE=2 SV=1	Cryaa	tr|Q569M7|Q569M7_MOUSE	19792.7	1	10	HFSPEDLTVK	34.3	586.808	1171.6	1172.59	11.31
6176	Cryaa protein OS=Mus musculus GN=Cryaa PE=2 SV=1	Cryaa	tr|Q569M7|Q569M7_MOUSE	19792.7	1	10	HFSPEDLTVK	45.8	586.806	1171.6	1172.59	8.85
6176	Cryaa protein OS=Mus musculus GN=Cryaa PE=2 SV=1	Cryaa	tr|Q569M7|Q569M7_MOUSE	19792.7	1	10	HNERQDDHGYISR	50.7	542.922	1625.74	1626.74	8.7
6176	Cryaa protein OS=Mus musculus GN=Cryaa PE=2 SV=1	Cryaa	tr|Q569M7|Q569M7_MOUSE	19792.7	1	10	QDDHGYISR	32.5	545.753	1089.49	1090.49	7.279
6176	Cryaa protein OS=Mus musculus GN=Cryaa PE=2 SV=1	Cryaa	tr|Q569M7|Q569M7_MOUSE	19792.7	1	10	SDRDKFVIFLDVK	59.1	527.965	1580.87	1581.86	11.47
6176	Cryaa protein OS=Mus musculus GN=Cryaa PE=2 SV=1	Cryaa	tr|Q569M7|Q569M7_MOUSE	19792.7	1	10	TVLDSGISEVR	50.2	588.322	1174.63	1175.63	8.572
6176	Cryaa protein OS=Mus musculus GN=Cryaa PE=2 SV=1	Cryaa	tr|Q569M7|Q569M7_MOUSE	19792.7	1	10	TVLDSGISEVR	53.5	588.322	1174.63	1175.63	8.334
6176	Cryaa protein OS=Mus musculus GN=Cryaa PE=2 SV=1	Cryaa	tr|Q569M7|Q569M7_MOUSE	19792.7	1	10	VLEDFVEIHGK	83.2	643.351	1284.69	1285.68	11.65
6176	Cryaa protein OS=Mus musculus GN=Cryaa PE=2 SV=1	Cryaa	tr|Q569M7|Q569M7_MOUSE	19792.7	1	10	VLEDFVEIHGK	71.8	429.234	1284.68	1285.68	7.461
6176	Cryaa protein OS=Mus musculus GN=Cryaa PE=2 SV=1	Cryaa	tr|Q569M7|Q569M7_MOUSE	19792.7	1	10	VQSGLDAGHSER	94.5	628.31	1254.61	1255.6	8.695
6176	Cryaa protein OS=Mus musculus GN=Cryaa PE=2 SV=1	Cryaa	tr|Q569M7|Q569M7_MOUSE	19792.7	1	10	VQSGLDAGHSER	74.5	419.208	1254.6	1255.6	5.393
6218	Grifin OS=Mus musculus GN=Grifin PE=2 SV=1	Grifin	sp|Q9D1U0|GRIFN_MOUSE	15970.8	1	3	FSSATVVGNAFQGGR	69.6	749.389	1496.76	1497.74	16.92
6218	Grifin OS=Mus musculus GN=Grifin PE=2 SV=1	Grifin	sp|Q9D1U0|GRIFN_MOUSE	15970.8	1	3	HRPLATITR	49.2	355.551	1063.63	1064.63	5.976
6218	Grifin OS=Mus musculus GN=Grifin PE=2 SV=1	Grifin	sp|Q9D1U0|GRIFN_MOUSE	15970.8	1	3	LAQVELAK	49.3	436.269	870.524	871.525	7.479
6218	Beta-A3/A1 crystallin protein OS=Mus musculus GN=Cryba1 PE=2 SV=1	Cryba1	tr|Q9QXC6|Q9QXC6_MOUSE	25206.2	0.998	2	ELETLPTTK	37.9	516.289	1030.56	1031.56	8.723
6218	Beta-A3/A1 crystallin protein OS=Mus musculus GN=Cryba1 PE=2 SV=1	Cryba1	tr|Q9QXC6|Q9QXC6_MOUSE	25206.2	0.998	2	ITIFEKENFIGR	54.6	733.897	1465.78	1466.8	-8.864
6218	Cryaa protein OS=Mus musculus GN=Cryaa PE=2 SV=1	Cryaa	tr|Q569M7|Q569M7_MOUSE	19792.7	1	9	ALGPFYPSR	43.8	504.273	1006.53	1007.53	7.005
6218	Cryaa protein OS=Mus musculus GN=Cryaa PE=2 SV=1	Cryaa	tr|Q569M7|Q569M7_MOUSE	19792.7	1	9	DKFVIFLDVK	42.5	408.576	1222.71	1223.7	8.304
6218	Cryaa protein OS=Mus musculus GN=Cryaa PE=2 SV=1	Cryaa	tr|Q569M7|Q569M7_MOUSE	19792.7	1	9	DKFVIFLDVK	63.2	612.363	1222.71	1223.7	12.83
6218	Cryaa protein OS=Mus musculus GN=Cryaa PE=2 SV=1	Cryaa	tr|Q569M7|Q569M7_MOUSE	19792.7	1	9	HFSPEDLTVK	47.8	586.806	1171.6	1172.59	8.782
6218	Cryaa protein OS=Mus musculus GN=Cryaa PE=2 SV=1	Cryaa	tr|Q569M7|Q569M7_MOUSE	19792.7	1	9	HNERQDDHGYISR	42	542.921	1625.74	1626.74	7.593
6218	Cryaa protein OS=Mus musculus GN=Cryaa PE=2 SV=1	Cryaa	tr|Q569M7|Q569M7_MOUSE	19792.7	1	9	QDDHGYISR	33.6	545.753	1089.49	1090.49	6.564
6218	Cryaa protein OS=Mus musculus GN=Cryaa PE=2 SV=1	Cryaa	tr|Q569M7|Q569M7_MOUSE	19792.7	1	9	SDRDKFVIFLDVK	55.7	527.964	1580.87	1581.86	9.06
6218	Cryaa protein OS=Mus musculus GN=Cryaa PE=2 SV=1	Cryaa	tr|Q569M7|Q569M7_MOUSE	19792.7	1	9	TVLDSGISEVR	51.9	588.322	1174.63	1175.63	7.79
6218	Cryaa protein OS=Mus musculus GN=Cryaa PE=2 SV=1	Cryaa	tr|Q569M7|Q569M7_MOUSE	19792.7	1	9	TVLDSGISEVR	55.2	588.322	1174.63	1175.63	7.79
6218	Cryaa protein OS=Mus musculus GN=Cryaa PE=2 SV=1	Cryaa	tr|Q569M7|Q569M7_MOUSE	19792.7	1	9	VLEDFVEIHGK	71.8	429.233	1284.68	1285.68	5.524
6218	Cryaa protein OS=Mus musculus GN=Cryaa PE=2 SV=1	Cryaa	tr|Q569M7|Q569M7_MOUSE	19792.7	1	9	VLEDFVEIHGK	83.3	643.349	1284.68	1285.68	8.881
6218	Cryaa protein OS=Mus musculus GN=Cryaa PE=2 SV=1	Cryaa	tr|Q569M7|Q569M7_MOUSE	19792.7	1	9	VQSGLDAGHSER	41.2	628.314	1254.61	1255.6	15.1
6218	Cryaa protein OS=Mus musculus GN=Cryaa PE=2 SV=1	Cryaa	tr|Q569M7|Q569M7_MOUSE	19792.7	1	9	VQSGLDAGHSER	66.1	419.208	1254.6	1255.6	4.82
6218	Cryaa protein OS=Mus musculus GN=Cryaa PE=2 SV=1	Cryaa	tr|Q569M7|Q569M7_MOUSE	19792.7	1	9	VQSGLDAGHSER	90.7	628.31	1254.61	1255.6	7.835
6218	MCG140784 OS=Mus musculus GN=Try10 PE=2 SV=1	Try10	tr|Q792Z1|Q792Z1_MOUSE,tr|Q7M754|Q7M754_MOUSE	26220.7	0.979	1	TLDNDImLIK	80.3	596.325	1190.64	1191.63	11.08	m7: Oxidation (+15.99)
Spot #	Protein Description	Gene Symbol	Accession numbers	Protein molecular weight (Da)	Protein identification probability	Number of unique peptides	Sequence	Mascot Ion score	Observed m/z	Observed peptide mass	[M+H]+ (theoretical)	Mass Accuracy (PPM)	Modifications
1462	Nucleosome assembly protein 1-like 4 OS=Mus musculus GN=Nap1l4 PE=1 SV=1		sp|Q78ZA7|NP1L4_MOUSE,tr|A2RSB1|A2RSB1_MOUSE,tr|B7ZNL2|B7ZNL2_MOUSE,tr|Q8C1W9|Q8C1W9_MOUSE	42679.8	0.999	1	FYEEVHDLER	40.4	668.809	1335.6	1336.62	-4.954
1462	MCG140784 OS=Mus musculus GN=Try10 PE=2 SV=1	Try10	tr|Q792Z1|Q792Z1_MOUSE,tr|Q7M754|Q7M754_MOUSE	26220.7	0.976	1	TLDNDImLIK	71.9	596.319	1190.62	1191.63	0.5564	m7: Oxidation (+15.99)
1462	MCG140784 OS=Mus musculus GN=Try10 PE=2 SV=1	Try10	tr|Q792Z1|Q792Z1_MOUSE,tr|Q7M754|Q7M754_MOUSE	26220.7	0.976	1	TLDNDIMLIK	82.3	588.322	1174.63	1175.63	1.444
1462	Spectrin alpha 2 OS=Mus musculus GN=Spna2 PE=4 SV=1	Spna2	tr|A3KGU5|A3KGU5_MOUSE,tr|A3KGU7|A3KGU7_MOUSE,tr|B7ZWK3|B7ZWK3_MOUSE,tr|B9EKJ1|B9EKJ1_MOUSE	########	1	16	DLTNVQNLQK	63.4	586.818	1171.62	1172.63	0.817
1462	Spectrin alpha 2 OS=Mus musculus GN=Spna2 PE=4 SV=1	Spna2	tr|A3KGU5|A3KGU5_MOUSE,tr|A3KGU7|A3KGU7_MOUSE,tr|B7ZWK3|B7ZWK3_MOUSE,tr|B9EKJ1|B9EKJ1_MOUSE	########	1	16	EKEPIAASTNR	47.5	608.321	1214.63	1215.63	1.709
1462	Spectrin alpha 2 OS=Mus musculus GN=Spna2 PE=4 SV=1	Spna2	tr|A3KGU5|A3KGU5_MOUSE,tr|A3KGU7|A3KGU7_MOUSE,tr|B7ZWK3|B7ZWK3_MOUSE,tr|B9EKJ1|B9EKJ1_MOUSE	########	1	16	HQAFEAELSANQSR	40.8	529.922	1586.74	1587.75	-0.1939
1462	Spectrin alpha 2 OS=Mus musculus GN=Spna2 PE=4 SV=1	Spna2	tr|A3KGU5|A3KGU5_MOUSE,tr|A3KGU7|A3KGU7_MOUSE,tr|B7ZWK3|B7ZWK3_MOUSE,tr|B9EKJ1|B9EKJ1_MOUSE	########	1	16	HQAFEAEVQANSGAIVK	88	600.308	1797.9	1798.91	0.2346
1462	Spectrin alpha 2 OS=Mus musculus GN=Spna2 PE=4 SV=1	Spna2	tr|A3KGU5|A3KGU5_MOUSE,tr|A3KGU7|A3KGU7_MOUSE,tr|B7ZWK3|B7ZWK3_MOUSE,tr|B9EKJ1|B9EKJ1_MOUSE	########	1	16	IDGITIQAR	50.6	493.785	985.556	986.563	-0.3061
1462	Spectrin alpha 2 OS=Mus musculus GN=Spna2 PE=4 SV=1	Spna2	tr|A3KGU5|A3KGU5_MOUSE,tr|A3KGU7|A3KGU7_MOUSE,tr|B7ZWK3|B7ZWK3_MOUSE,tr|B9EKJ1|B9EKJ1_MOUSE	########	1	16	KFDDFQK	50.3	464.232	926.45	927.457	0.1057
1462	Spectrin alpha 2 OS=Mus musculus GN=Spna2 PE=4 SV=1	Spna2	tr|A3KGU5|A3KGU5_MOUSE,tr|A3KGU7|A3KGU7_MOUSE,tr|B7ZWK3|B7ZWK3_MOUSE,tr|B9EKJ1|B9EKJ1_MOUSE	########	1	16	KFEEFQTDLAAHEER	79.5	617.296	1848.87	1849.87	0.5525
1462	Spectrin alpha 2 OS=Mus musculus GN=Spna2 PE=4 SV=1	Spna2	tr|A3KGU5|A3KGU5_MOUSE,tr|A3KGU7|A3KGU7_MOUSE,tr|B7ZWK3|B7ZWK3_MOUSE,tr|B9EKJ1|B9EKJ1_MOUSE	########	1	16	KGDILTLLNSTNKDWWK	43.1	678.035	2031.08	2032.09	2.452
1462	Spectrin alpha 2 OS=Mus musculus GN=Spna2 PE=4 SV=1	Spna2	tr|A3KGU5|A3KGU5_MOUSE,tr|A3KGU7|A3KGU7_MOUSE,tr|B7ZWK3|B7ZWK3_MOUSE,tr|B9EKJ1|B9EKJ1_MOUSE	########	1	16	LDDSYR	42.2	384.68	767.346	768.352	0.9866
1462	Spectrin alpha 2 OS=Mus musculus GN=Spna2 PE=4 SV=1	Spna2	tr|A3KGU5|A3KGU5_MOUSE,tr|A3KGU7|A3KGU7_MOUSE,tr|B7ZWK3|B7ZWK3_MOUSE,tr|B9EKJ1|B9EKJ1_MOUSE	########	1	16	LFGAAEVQR	72.5	495.772	989.529	990.537	-0.4462
1462	Spectrin alpha 2 OS=Mus musculus GN=Spna2 PE=4 SV=1	Spna2	tr|A3KGU5|A3KGU5_MOUSE,tr|A3KGU7|A3KGU7_MOUSE,tr|B7ZWK3|B7ZWK3_MOUSE,tr|B9EKJ1|B9EKJ1_MOUSE	########	1	16	LLEATELK	41.8	458.77	915.525	916.535	-2.926
1462	Spectrin alpha 2 OS=Mus musculus GN=Spna2 PE=4 SV=1	Spna2	tr|A3KGU5|A3KGU5_MOUSE,tr|A3KGU7|A3KGU7_MOUSE,tr|B7ZWK3|B7ZWK3_MOUSE,tr|B9EKJ1|B9EKJ1_MOUSE	########	1	16	LQQSHPLSASQIQVK	52.1	555.309	1662.9	1663.91	-0.6478
1462	Spectrin alpha 2 OS=Mus musculus GN=Spna2 PE=4 SV=1	Spna2	tr|A3KGU5|A3KGU5_MOUSE,tr|A3KGU7|A3KGU7_MOUSE,tr|B7ZWK3|B7ZWK3_MOUSE,tr|B9EKJ1|B9EKJ1_MOUSE	########	1	16	LSELNQK	46.1	416.232	830.45	831.457	0.5028
1462	Spectrin alpha 2 OS=Mus musculus GN=Spna2 PE=4 SV=1	Spna2	tr|A3KGU5|A3KGU5_MOUSE,tr|A3KGU7|A3KGU7_MOUSE,tr|B7ZWK3|B7ZWK3_MOUSE,tr|B9EKJ1|B9EKJ1_MOUSE	########	1	16	SADESGQALLAASHYASDEVR	63.8	726.343	2176.01	2177.01	2.151
1462	Spectrin alpha 2 OS=Mus musculus GN=Spna2 PE=4 SV=1	Spna2	tr|A3KGU5|A3KGU5_MOUSE,tr|A3KGU7|A3KGU7_MOUSE,tr|B7ZWK3|B7ZWK3_MOUSE,tr|B9EKJ1|B9EKJ1_MOUSE	########	1	16	VLETAEDIQER	60.1	651.83	1301.65	1302.65	-0.1243
1462	Spectrin alpha 2 OS=Mus musculus GN=Spna2 PE=4 SV=1	Spna2	tr|A3KGU5|A3KGU5_MOUSE,tr|A3KGU7|A3KGU7_MOUSE,tr|B7ZWK3|B7ZWK3_MOUSE,tr|B9EKJ1|B9EKJ1_MOUSE	########	1	16	VNEVSQFAAK	83.3	546.789	1091.56	1092.57	1.664
1462	Keratin, type I cytoskeletal 10 OS=Mus musculus GN=Krt10 PE=1 SV=3	Krt10	sp|P02535|K1C10_MOUSE,tr|A2A513|A2A513_MOUSE	57771.3	1	7	ALEESNYELEGK	82.1	691.326	1380.64	1381.65	-2.39
1462	Keratin, type I cytoskeletal 10 OS=Mus musculus GN=Krt10 PE=1 SV=3	Krt10	sp|P02535|K1C10_MOUSE,tr|A2A513|A2A513_MOUSE	57771.3	1	7	LAADDFR	40.3	404.204	806.393	807.4	1.137
1462	Keratin, type I cytoskeletal 10 OS=Mus musculus GN=Krt10 PE=1 SV=3	Krt10	sp|P02535|K1C10_MOUSE,tr|A2A513|A2A513_MOUSE	57771.3	1	7	LENEIQTYR	63.7	583.296	1164.58	1165.58	0.2214
1462	Keratin, type I cytoskeletal 10 OS=Mus musculus GN=Krt10 PE=1 SV=3	Krt10	sp|P02535|K1C10_MOUSE,tr|A2A513|A2A513_MOUSE	57771.3	1	7	QSLEASLAETEGR	114	695.844	1389.67	1390.68	0.2431
1462	Keratin, type I cytoskeletal 10 OS=Mus musculus GN=Krt10 PE=1 SV=3	Krt10	sp|P02535|K1C10_MOUSE,tr|A2A513|A2A513_MOUSE	57771.3	1	7	QSVEADINGLR	47.5	601.313	1200.61	1201.62	1.829
1462	Keratin, type I cytoskeletal 10 OS=Mus musculus GN=Krt10 PE=1 SV=3	Krt10	sp|P02535|K1C10_MOUSE,tr|A2A513|A2A513_MOUSE	57771.3	1	7	QSVEADINGLRR	47.9	453.245	1356.71	1357.72	0.6644
1462	Keratin, type I cytoskeletal 10 OS=Mus musculus GN=Krt10 PE=1 SV=3	Krt10	sp|P02535|K1C10_MOUSE,tr|A2A513|A2A513_MOUSE	57771.3	1	7	VTmQNLNDR	77.4	553.767	1105.52	1106.53	0.6173	m3: Oxidation (+15.99)
1462	Keratin, type II cytoskeletal 1 OS=Homo sapiens GN=KRT1 PE=1 SV=6	KRT1	sp|P04264|K2C1_HUMAN	66040.3	1	16	AEAESLYQSK	66.4	563.276	1124.54	1125.54	1.829
1462	Keratin, type II cytoskeletal 1 OS=Homo sapiens GN=KRT1 PE=1 SV=6	KRT1	sp|P04264|K2C1_HUMAN	66040.3	1	16	AQYEDIAQK	41.1	533.262	1064.51	1065.52	-3.437
1462	Keratin, type II cytoskeletal 1 OS=Homo sapiens GN=KRT1 PE=1 SV=6	KRT1	sp|P04264|K2C1_HUMAN	66040.3	1	16	DVDGAYmTK	44.8	508.224	1014.43	1015.44	1.086	m7: Oxidation (+15.99)
1462	Keratin, type II cytoskeletal 1 OS=Homo sapiens GN=KRT1 PE=1 SV=6	KRT1	sp|P04264|K2C1_HUMAN	66040.3	1	16	DYQELmNTK	54.3	579.261	1156.51	1157.51	0.6419	m6: Oxidation (+15.99)
1462	Keratin, type II cytoskeletal 1 OS=Homo sapiens GN=KRT1 PE=1 SV=6	KRT1	sp|P04264|K2C1_HUMAN	66040.3	1	16	FLEQQNQVLQTK	87.3	738.397	1474.78	1475.79	0.8525
1462	Keratin, type II cytoskeletal 1 OS=Homo sapiens GN=KRT1 PE=1 SV=6	KRT1	sp|P04264|K2C1_HUMAN	66040.3	1	16	IEISELNR	58.8	487.269	972.524	973.531	-0.3718
1462	Keratin, type II cytoskeletal 1 OS=Homo sapiens GN=KRT1 PE=1 SV=6	KRT1	sp|P04264|K2C1_HUMAN	66040.3	1	16	LALDLEIATYR	67.8	639.361	1276.71	1277.71	3.145
1462	Keratin, type II cytoskeletal 1 OS=Homo sapiens GN=KRT1 PE=1 SV=6	KRT1	sp|P04264|K2C1_HUMAN	66040.3	1	16	LNDLEDALQQAK	44.2	679.353	1356.69	1357.7	1.737
1462	Keratin, type II cytoskeletal 1 OS=Homo sapiens GN=KRT1 PE=1 SV=6	KRT1	sp|P04264|K2C1_HUMAN	66040.3	1	16	LRSEIDNVKK	41.1	401.235	1200.68	1201.69	0.8339
1462	Keratin, type II cytoskeletal 1 OS=Homo sapiens GN=KRT1 PE=1 SV=6	KRT1	sp|P04264|K2C1_HUMAN	66040.3	1	16	NKYEDEINKR	48.5	436.89	1307.65	1308.65	0.4983
1462	Keratin, type II cytoskeletal 1 OS=Homo sapiens GN=KRT1 PE=1 SV=6	KRT1	sp|P04264|K2C1_HUMAN	66040.3	1	16	SKAEAESLYQSK	46.6	447.562	1339.66	1340.67	1.217
1462	Keratin, type II cytoskeletal 1 OS=Homo sapiens GN=KRT1 PE=1 SV=6	KRT1	sp|P04264|K2C1_HUMAN	66040.3	1	16	SKAEAESLYQSK	71.1	670.839	1339.66	1340.67	1.729
1462	Keratin, type II cytoskeletal 1 OS=Homo sapiens GN=KRT1 PE=1 SV=6	KRT1	sp|P04264|K2C1_HUMAN	66040.3	1	16	SLDLDSIIAEVK	92.3	651.863	1301.71	1302.72	2.839
1462	Keratin, type II cytoskeletal 1 OS=Homo sapiens GN=KRT1 PE=1 SV=6	KRT1	sp|P04264|K2C1_HUMAN	66040.3	1	16	SLNNQFASFIDK	62.9	692.351	1382.69	1383.69	3.8
1462	Keratin, type II cytoskeletal 1 OS=Homo sapiens GN=KRT1 PE=1 SV=6	KRT1	sp|P04264|K2C1_HUMAN	66040.3	1	16	TLLEGEESR	41.6	517.262	1032.51	1033.52	0.07553
1462	Keratin, type II cytoskeletal 1 OS=Homo sapiens GN=KRT1 PE=1 SV=6	KRT1	sp|P04264|K2C1_HUMAN	66040.3	1	16	TNAENEFVTIK	57.8	633.323	1264.63	1265.64	0.6938
1462	Keratin, type II cytoskeletal 1 OS=Homo sapiens GN=KRT1 PE=1 SV=6	KRT1	sp|P04264|K2C1_HUMAN	66040.3	1	16	YEELQITAGR	85.7	590.304	1178.59	1179.6	0.4392
1538	Methionine synthase OS=Mus musculus GN=Mtr PE=2 SV=1	Mtr	sp|A6H5Y3|METH_MOUSE	########	1	2	HIVEDTEEAR	39	599.788	1197.56	1198.57	-0.9694
1538	Methionine synthase OS=Mus musculus GN=Mtr PE=2 SV=1	Mtr	sp|A6H5Y3|METH_MOUSE	########	1	2	TLQDEIEAILR	71.4	650.862	1299.71	1300.71	3.95
1538	Serrate RNA effector molecule homolog OS=Mus musculus GN=Srrt PE=1 SV=1	Srrt	sp|Q99MR6|SRRT_MOUSE	########	1	2	ESLSEEEAQK	44	575.268	1148.52	1149.53	1.877
1538	Serrate RNA effector molecule homolog OS=Mus musculus GN=Srrt PE=1 SV=1	Srrt	sp|Q99MR6|SRRT_MOUSE	########	1	2	ILEQEEEEEQAGK	55.5	766.361	1530.71	1531.71	1.017
1538	MCG140784 OS=Mus musculus GN=Try10 PE=2 SV=1	Try10	tr|Q792Z1|Q792Z1_MOUSE,tr|Q7M754|Q7M754_MOUSE	26220.7	0.984	1	TLDNDImLIK	68.1	596.319	1190.62	1191.63	0.741	m7: Oxidation (+15.99)
1538	MCG140784 OS=Mus musculus GN=Try10 PE=2 SV=1	Try10	tr|Q792Z1|Q792Z1_MOUSE,tr|Q7M754|Q7M754_MOUSE	26220.7	0.984	1	TLDNDIMLIK	70.4	588.322	1174.63	1175.63	1.223
1538	Spectrin alpha 2 OS=Mus musculus GN=Spna2 PE=4 SV=1	Spna2	tr|A3KGU5|A3KGU5_MOUSE,tr|A3KGU7|A3KGU7_MOUSE,tr|B7ZWK3|B7ZWK3_MOUSE,tr|B9EKJ1|B9EKJ1_MOUSE	########	1	44	AINVQEEK	56.2	465.749	929.483	930.489	1.18
1538	Spectrin alpha 2 OS=Mus musculus GN=Spna2 PE=4 SV=1	Spna2	tr|A3KGU5|A3KGU5_MOUSE,tr|A3KGU7|A3KGU7_MOUSE,tr|B7ZWK3|B7ZWK3_MOUSE,tr|B9EKJ1|B9EKJ1_MOUSE	########	1	44	ALSSEGKPYVTK	46.5	427.235	1278.68	1279.69	1.26
1538	Spectrin alpha 2 OS=Mus musculus GN=Spna2 PE=4 SV=1	Spna2	tr|A3KGU5|A3KGU5_MOUSE,tr|A3KGU7|A3KGU7_MOUSE,tr|B7ZWK3|B7ZWK3_MOUSE,tr|B9EKJ1|B9EKJ1_MOUSE	########	1	44	ALSSEGKPYVTK	65.4	640.35	1278.69	1279.69	2.499
1538	Spectrin alpha 2 OS=Mus musculus GN=Spna2 PE=4 SV=1	Spna2	tr|A3KGU5|A3KGU5_MOUSE,tr|A3KGU7|A3KGU7_MOUSE,tr|B7ZWK3|B7ZWK3_MOUSE,tr|B9EKJ1|B9EKJ1_MOUSE	########	1	44	ALSSEGKPYVTKEELYQNLTR	66	809.426	2425.26	2426.26	3.335
1538	Spectrin alpha 2 OS=Mus musculus GN=Spna2 PE=4 SV=1	Spna2	tr|A3KGU5|A3KGU5_MOUSE,tr|A3KGU7|A3KGU7_MOUSE,tr|B7ZWK3|B7ZWK3_MOUSE,tr|B9EKJ1|B9EKJ1_MOUSE	########	1	44	DLAALGDKVNSLGETAQR	68.3	619.995	1856.96	1857.97	1.815
1538	Spectrin alpha 2 OS=Mus musculus GN=Spna2 PE=4 SV=1	Spna2	tr|A3KGU5|A3KGU5_MOUSE,tr|A3KGU7|A3KGU7_MOUSE,tr|B7ZWK3|B7ZWK3_MOUSE,tr|B9EKJ1|B9EKJ1_MOUSE	########	1	44	DLASVNNLLK	53.7	543.812	1085.61	1086.62	0.6056
1538	Spectrin alpha 2 OS=Mus musculus GN=Spna2 PE=4 SV=1	Spna2	tr|A3KGU5|A3KGU5_MOUSE,tr|A3KGU7|A3KGU7_MOUSE,tr|B7ZWK3|B7ZWK3_MOUSE,tr|B9EKJ1|B9EKJ1_MOUSE	########	1	44	DLMSWINGIR	67.8	602.812	1203.61	1204.61	2.074
1538	Spectrin alpha 2 OS=Mus musculus GN=Spna2 PE=4 SV=1	Spna2	tr|A3KGU5|A3KGU5_MOUSE,tr|A3KGU7|A3KGU7_MOUSE,tr|B7ZWK3|B7ZWK3_MOUSE,tr|B9EKJ1|B9EKJ1_MOUSE	########	1	44	DLSSVQTLLTK	70.2	602.843	1203.67	1204.68	0.7953
1538	Spectrin alpha 2 OS=Mus musculus GN=Spna2 PE=4 SV=1	Spna2	tr|A3KGU5|A3KGU5_MOUSE,tr|A3KGU7|A3KGU7_MOUSE,tr|B7ZWK3|B7ZWK3_MOUSE,tr|B9EKJ1|B9EKJ1_MOUSE	########	1	44	DLTGVQNLR	67.1	508.28	1014.55	1015.55	-0.8684
1538	Spectrin alpha 2 OS=Mus musculus GN=Spna2 PE=4 SV=1	Spna2	tr|A3KGU5|A3KGU5_MOUSE,tr|A3KGU7|A3KGU7_MOUSE,tr|B7ZWK3|B7ZWK3_MOUSE,tr|B9EKJ1|B9EKJ1_MOUSE	########	1	44	DVDEIEAWISEK	69.3	717.346	1432.68	1433.68	2.956
1538	Spectrin alpha 2 OS=Mus musculus GN=Spna2 PE=4 SV=1	Spna2	tr|A3KGU5|A3KGU5_MOUSE,tr|A3KGU7|A3KGU7_MOUSE,tr|B7ZWK3|B7ZWK3_MOUSE,tr|B9EKJ1|B9EKJ1_MOUSE	########	1	44	DVTGAEALLER	101	587.31	1172.61	1173.61	1.157
1538	Spectrin alpha 2 OS=Mus musculus GN=Spna2 PE=4 SV=1	Spna2	tr|A3KGU5|A3KGU5_MOUSE,tr|A3KGU7|A3KGU7_MOUSE,tr|B7ZWK3|B7ZWK3_MOUSE,tr|B9EKJ1|B9EKJ1_MOUSE	########	1	44	EELYQNLTR	72.2	583.297	1164.58	1165.58	0.7533
1538	Spectrin alpha 2 OS=Mus musculus GN=Spna2 PE=4 SV=1	Spna2	tr|A3KGU5|A3KGU5_MOUSE,tr|A3KGU7|A3KGU7_MOUSE,tr|B7ZWK3|B7ZWK3_MOUSE,tr|B9EKJ1|B9EKJ1_MOUSE	########	1	44	EKLDILDQER	60.3	629.836	1257.66	1258.66	0.9201
1538	Spectrin alpha 2 OS=Mus musculus GN=Spna2 PE=4 SV=1	Spna2	tr|A3KGU5|A3KGU5_MOUSE,tr|A3KGU7|A3KGU7_MOUSE,tr|B7ZWK3|B7ZWK3_MOUSE,tr|B9EKJ1|B9EKJ1_MOUSE	########	1	44	GAcAGSEDAVK	54.9	532.738	1063.46	1064.47	0.4065	c3: Carbamidomethyl (+57.02)
1538	Spectrin alpha 2 OS=Mus musculus GN=Spna2 PE=4 SV=1	Spna2	tr|A3KGU5|A3KGU5_MOUSE,tr|A3KGU7|A3KGU7_MOUSE,tr|B7ZWK3|B7ZWK3_MOUSE,tr|B9EKJ1|B9EKJ1_MOUSE	########	1	44	GLVSSDELAK	48.7	509.775	1017.53	1018.54	0.489
1538	Spectrin alpha 2 OS=Mus musculus GN=Spna2 PE=4 SV=1	Spna2	tr|A3KGU5|A3KGU5_MOUSE,tr|A3KGU7|A3KGU7_MOUSE,tr|B7ZWK3|B7ZWK3_MOUSE,tr|B9EKJ1|B9EKJ1_MOUSE	########	1	44	GLVSSDELAKDVTGAEALLER	56.5	725.053	2172.14	2173.13	4.593
1538	Spectrin alpha 2 OS=Mus musculus GN=Spna2 PE=4 SV=1	Spna2	tr|A3KGU5|A3KGU5_MOUSE,tr|A3KGU7|A3KGU7_MOUSE,tr|B7ZWK3|B7ZWK3_MOUSE,tr|B9EKJ1|B9EKJ1_MOUSE	########	1	44	GVIDMGNSLIER	92.7	652.338	1302.66	1303.67	0.9497
1538	Spectrin alpha 2 OS=Mus musculus GN=Spna2 PE=4 SV=1	Spna2	tr|A3KGU5|A3KGU5_MOUSE,tr|A3KGU7|A3KGU7_MOUSE,tr|B7ZWK3|B7ZWK3_MOUSE,tr|B9EKJ1|B9EKJ1_MOUSE	########	1	44	GVIDmGNSLIER	103	660.336	1318.66	1319.66	1.397	m5: Oxidation (+15.99)
1538	Spectrin alpha 2 OS=Mus musculus GN=Spna2 PE=4 SV=1	Spna2	tr|A3KGU5|A3KGU5_MOUSE,tr|A3KGU7|A3KGU7_MOUSE,tr|B7ZWK3|B7ZWK3_MOUSE,tr|B9EKJ1|B9EKJ1_MOUSE	########	1	44	HQAFEAELHANADR	44.6	536.922	1607.74	1608.75	0.08209
1538	Spectrin alpha 2 OS=Mus musculus GN=Spna2 PE=4 SV=1	Spna2	tr|A3KGU5|A3KGU5_MOUSE,tr|A3KGU7|A3KGU7_MOUSE,tr|B7ZWK3|B7ZWK3_MOUSE,tr|B9EKJ1|B9EKJ1_MOUSE	########	1	44	HQLLEADISAHEDR	80.6	817.399	1632.78	1633.79	-0.7602
1538	Spectrin alpha 2 OS=Mus musculus GN=Spna2 PE=4 SV=1	Spna2	tr|A3KGU5|A3KGU5_MOUSE,tr|A3KGU7|A3KGU7_MOUSE,tr|B7ZWK3|B7ZWK3_MOUSE,tr|B9EKJ1|B9EKJ1_MOUSE	########	1	44	IAALQAFADQLIAVDHYAK	54.9	1029.56	2057.1	2058.1	2.37
1538	Spectrin alpha 2 OS=Mus musculus GN=Spna2 PE=4 SV=1	Spna2	tr|A3KGU5|A3KGU5_MOUSE,tr|A3KGU7|A3KGU7_MOUSE,tr|B7ZWK3|B7ZWK3_MOUSE,tr|B9EKJ1|B9EKJ1_MOUSE	########	1	44	IAALQAFADQLIAVDHYAK	57.9	686.708	2057.1	2058.1	3.116
1538	Spectrin alpha 2 OS=Mus musculus GN=Spna2 PE=4 SV=1	Spna2	tr|A3KGU5|A3KGU5_MOUSE,tr|A3KGU7|A3KGU7_MOUSE,tr|B7ZWK3|B7ZWK3_MOUSE,tr|B9EKJ1|B9EKJ1_MOUSE	########	1	44	KHQLLEADISAHEDR	85.7	587.968	1760.88	1761.89	0.4723
1538	Spectrin alpha 2 OS=Mus musculus GN=Spna2 PE=4 SV=1	Spna2	tr|A3KGU5|A3KGU5_MOUSE,tr|A3KGU7|A3KGU7_MOUSE,tr|B7ZWK3|B7ZWK3_MOUSE,tr|B9EKJ1|B9EKJ1_MOUSE	########	1	44	KLLVSSEDYGR	42.2	633.838	1265.66	1266.67	0.4564
1538	Spectrin alpha 2 OS=Mus musculus GN=Spna2 PE=4 SV=1	Spna2	tr|A3KGU5|A3KGU5_MOUSE,tr|A3KGU7|A3KGU7_MOUSE,tr|B7ZWK3|B7ZWK3_MOUSE,tr|B9EKJ1|B9EKJ1_MOUSE	########	1	44	KLLVSSEDYGR	41.2	422.895	1265.66	1266.67	1.304
1538	Spectrin alpha 2 OS=Mus musculus GN=Spna2 PE=4 SV=1	Spna2	tr|A3KGU5|A3KGU5_MOUSE,tr|A3KGU7|A3KGU7_MOUSE,tr|B7ZWK3|B7ZWK3_MOUSE,tr|B9EKJ1|B9EKJ1_MOUSE	########	1	44	KLSDDNTIGQEEIQQR	70.5	625.313	1872.92	1873.93	0.3373
1538	Spectrin alpha 2 OS=Mus musculus GN=Spna2 PE=4 SV=1	Spna2	tr|A3KGU5|A3KGU5_MOUSE,tr|A3KGU7|A3KGU7_MOUSE,tr|B7ZWK3|B7ZWK3_MOUSE,tr|B9EKJ1|B9EKJ1_MOUSE	########	1	44	KVEDLFLTFAK	47.2	437.584	1309.73	1310.74	1.672
1538	Spectrin alpha 2 OS=Mus musculus GN=Spna2 PE=4 SV=1	Spna2	tr|A3KGU5|A3KGU5_MOUSE,tr|A3KGU7|A3KGU7_MOUSE,tr|B7ZWK3|B7ZWK3_MOUSE,tr|B9EKJ1|B9EKJ1_MOUSE	########	1	44	KVEDLFLTFAK	102	655.873	1309.73	1310.74	2.806
1538	Spectrin alpha 2 OS=Mus musculus GN=Spna2 PE=4 SV=1	Spna2	tr|A3KGU5|A3KGU5_MOUSE,tr|A3KGU7|A3KGU7_MOUSE,tr|B7ZWK3|B7ZWK3_MOUSE,tr|B9EKJ1|B9EKJ1_MOUSE	########	1	44	LAALADQWQFLVQK	45.9	815.954	1629.89	1630.9	3.837
1538	Spectrin alpha 2 OS=Mus musculus GN=Spna2 PE=4 SV=1	Spna2	tr|A3KGU5|A3KGU5_MOUSE,tr|A3KGU7|A3KGU7_MOUSE,tr|B7ZWK3|B7ZWK3_MOUSE,tr|B9EKJ1|B9EKJ1_MOUSE	########	1	44	LAQFVEHWK	45.3	386.542	1156.6	1157.61	0.3905
1538	Spectrin alpha 2 OS=Mus musculus GN=Spna2 PE=4 SV=1	Spna2	tr|A3KGU5|A3KGU5_MOUSE,tr|A3KGU7|A3KGU7_MOUSE,tr|B7ZWK3|B7ZWK3_MOUSE,tr|B9EKJ1|B9EKJ1_MOUSE	########	1	44	LAQFVEHWK	77.9	579.31	1156.6	1157.61	1.519
1538	Spectrin alpha 2 OS=Mus musculus GN=Spna2 PE=4 SV=1	Spna2	tr|A3KGU5|A3KGU5_MOUSE,tr|A3KGU7|A3KGU7_MOUSE,tr|B7ZWK3|B7ZWK3_MOUSE,tr|B9EKJ1|B9EKJ1_MOUSE	########	1	44	LDILDQER	67.7	501.267	1000.52	1001.53	0.6171
1538	Spectrin alpha 2 OS=Mus musculus GN=Spna2 PE=4 SV=1	Spna2	tr|A3KGU5|A3KGU5_MOUSE,tr|A3KGU7|A3KGU7_MOUSE,tr|B7ZWK3|B7ZWK3_MOUSE,tr|B9EKJ1|B9EKJ1_MOUSE	########	1	44	LEAELAAHEPAIQGVLDTGKK	56.9	730.733	2189.18	2190.18	3.019
1538	Spectrin alpha 2 OS=Mus musculus GN=Spna2 PE=4 SV=1	Spna2	tr|A3KGU5|A3KGU5_MOUSE,tr|A3KGU7|A3KGU7_MOUSE,tr|B7ZWK3|B7ZWK3_MOUSE,tr|B9EKJ1|B9EKJ1_MOUSE	########	1	44	LGDSHDLQR	74.9	520.76	1039.51	1040.51	0.6709
1538	Spectrin alpha 2 OS=Mus musculus GN=Spna2 PE=4 SV=1	Spna2	tr|A3KGU5|A3KGU5_MOUSE,tr|A3KGU7|A3KGU7_MOUSE,tr|B7ZWK3|B7ZWK3_MOUSE,tr|B9EKJ1|B9EKJ1_MOUSE	########	1	44	LGESQTLQQFSR	91	697.358	1392.7	1393.71	1.52
1538	Spectrin alpha 2 OS=Mus musculus GN=Spna2 PE=4 SV=1	Spna2	tr|A3KGU5|A3KGU5_MOUSE,tr|A3KGU7|A3KGU7_MOUSE,tr|B7ZWK3|B7ZWK3_MOUSE,tr|B9EKJ1|B9EKJ1_MOUSE	########	1	44	LIQSHPESAEDLKEK	52.2	862.446	1722.88	1723.89	-1.01
1538	Spectrin alpha 2 OS=Mus musculus GN=Spna2 PE=4 SV=1	Spna2	tr|A3KGU5|A3KGU5_MOUSE,tr|A3KGU7|A3KGU7_MOUSE,tr|B7ZWK3|B7ZWK3_MOUSE,tr|B9EKJ1|B9EKJ1_MOUSE	########	1	44	LIQSHPESAEDLKEK	66.2	575.301	1722.88	1723.89	0.4363
1538	Spectrin alpha 2 OS=Mus musculus GN=Spna2 PE=4 SV=1	Spna2	tr|A3KGU5|A3KGU5_MOUSE,tr|A3KGU7|A3KGU7_MOUSE,tr|B7ZWK3|B7ZWK3_MOUSE,tr|B9EKJ1|B9EKJ1_MOUSE	########	1	44	LLEAQSHFR	52.9	550.796	1099.58	1100.58	0.1436
1538	Spectrin alpha 2 OS=Mus musculus GN=Spna2 PE=4 SV=1	Spna2	tr|A3KGU5|A3KGU5_MOUSE,tr|A3KGU7|A3KGU7_MOUSE,tr|B7ZWK3|B7ZWK3_MOUSE,tr|B9EKJ1|B9EKJ1_MOUSE	########	1	44	LmVHTVATFNSIK	41.4	492.934	1475.78	1476.79	0.5262	m2: Oxidation (+15.99)
1538	Spectrin alpha 2 OS=Mus musculus GN=Spna2 PE=4 SV=1	Spna2	tr|A3KGU5|A3KGU5_MOUSE,tr|A3KGU7|A3KGU7_MOUSE,tr|B7ZWK3|B7ZWK3_MOUSE,tr|B9EKJ1|B9EKJ1_MOUSE	########	1	44	LMVHTVATFNSIK	46.1	487.603	1459.79	1460.79	1.473
1538	Spectrin alpha 2 OS=Mus musculus GN=Spna2 PE=4 SV=1	Spna2	tr|A3KGU5|A3KGU5_MOUSE,tr|A3KGU7|A3KGU7_MOUSE,tr|B7ZWK3|B7ZWK3_MOUSE,tr|B9EKJ1|B9EKJ1_MOUSE	########	1	44	LmVHTVATFNSIK	70	738.899	1475.78	1476.79	1.993	m2: Oxidation (+15.99)
1538	Spectrin alpha 2 OS=Mus musculus GN=Spna2 PE=4 SV=1	Spna2	tr|A3KGU5|A3KGU5_MOUSE,tr|A3KGU7|A3KGU7_MOUSE,tr|B7ZWK3|B7ZWK3_MOUSE,tr|B9EKJ1|B9EKJ1_MOUSE	########	1	44	LMVHTVATFNSIK	71.9	730.902	1459.79	1460.79	2.901
1538	Spectrin alpha 2 OS=Mus musculus GN=Spna2 PE=4 SV=1	Spna2	tr|A3KGU5|A3KGU5_MOUSE,tr|A3KGU7|A3KGU7_MOUSE,tr|B7ZWK3|B7ZWK3_MOUSE,tr|B9EKJ1|B9EKJ1_MOUSE	########	1	44	LNHQEFK	48.2	458.238	914.462	915.468	0.8936
1538	Spectrin alpha 2 OS=Mus musculus GN=Spna2 PE=4 SV=1	Spna2	tr|A3KGU5|A3KGU5_MOUSE,tr|A3KGU7|A3KGU7_MOUSE,tr|B7ZWK3|B7ZWK3_MOUSE,tr|B9EKJ1|B9EKJ1_MOUSE	########	1	44	LQTASDESYKDPTNIQLSK	64.8	713.359	2137.05	2138.06	-0.2469
1538	Spectrin alpha 2 OS=Mus musculus GN=Spna2 PE=4 SV=1	Spna2	tr|A3KGU5|A3KGU5_MOUSE,tr|A3KGU7|A3KGU7_MOUSE,tr|B7ZWK3|B7ZWK3_MOUSE,tr|B9EKJ1|B9EKJ1_MOUSE	########	1	44	LSDDNTIGQEEIQQR	81.1	873.418	1744.82	1745.83	-0.4021
1538	Spectrin alpha 2 OS=Mus musculus GN=Spna2 PE=4 SV=1	Spna2	tr|A3KGU5|A3KGU5_MOUSE,tr|A3KGU7|A3KGU7_MOUSE,tr|B7ZWK3|B7ZWK3_MOUSE,tr|B9EKJ1|B9EKJ1_MOUSE	########	1	44	LSDDNTIGQEEIQQR	79.8	582.615	1744.82	1745.83	-0.3368
1538	Spectrin alpha 2 OS=Mus musculus GN=Spna2 PE=4 SV=1	Spna2	tr|A3KGU5|A3KGU5_MOUSE,tr|A3KGU7|A3KGU7_MOUSE,tr|B7ZWK3|B7ZWK3_MOUSE,tr|B9EKJ1|B9EKJ1_MOUSE	########	1	44	MQHNLEQQIQAR	50.3	499.253	1494.74	1495.74	0.8839
1538	Spectrin alpha 2 OS=Mus musculus GN=Spna2 PE=4 SV=1	Spna2	tr|A3KGU5|A3KGU5_MOUSE,tr|A3KGU7|A3KGU7_MOUSE,tr|B7ZWK3|B7ZWK3_MOUSE,tr|B9EKJ1|B9EKJ1_MOUSE	########	1	44	mQHNLEQQIQAR	50.7	504.584	1510.73	1511.74	-0.1342	m1: Oxidation (+15.99)
1538	Spectrin alpha 2 OS=Mus musculus GN=Spna2 PE=4 SV=1	Spna2	tr|A3KGU5|A3KGU5_MOUSE,tr|A3KGU7|A3KGU7_MOUSE,tr|B7ZWK3|B7ZWK3_MOUSE,tr|B9EKJ1|B9EKJ1_MOUSE	########	1	44	MQHNLEQQIQAR	64.2	748.376	1494.74	1495.74	1.202
1538	Spectrin alpha 2 OS=Mus musculus GN=Spna2 PE=4 SV=1	Spna2	tr|A3KGU5|A3KGU5_MOUSE,tr|A3KGU7|A3KGU7_MOUSE,tr|B7ZWK3|B7ZWK3_MOUSE,tr|B9EKJ1|B9EKJ1_MOUSE	########	1	44	NQALNTDNYGHDLASVQALQR	62	776.717	2327.13	2328.13	1.715
1538	Spectrin alpha 2 OS=Mus musculus GN=Spna2 PE=4 SV=1	Spna2	tr|A3KGU5|A3KGU5_MOUSE,tr|A3KGU7|A3KGU7_MOUSE,tr|B7ZWK3|B7ZWK3_MOUSE,tr|B9EKJ1|B9EKJ1_MOUSE	########	1	44	NTTGVTEEALK	45	581.801	1161.59	1162.6	-0.3113
1538	Spectrin alpha 2 OS=Mus musculus GN=Spna2 PE=4 SV=1	Spna2	tr|A3KGU5|A3KGU5_MOUSE,tr|A3KGU7|A3KGU7_MOUSE,tr|B7ZWK3|B7ZWK3_MOUSE,tr|B9EKJ1|B9EKJ1_MOUSE	########	1	44	SQLLGSAHEVQR	36.8	442.237	1323.69	1324.7	0.379
1538	Spectrin alpha 2 OS=Mus musculus GN=Spna2 PE=4 SV=1	Spna2	tr|A3KGU5|A3KGU5_MOUSE,tr|A3KGU7|A3KGU7_MOUSE,tr|B7ZWK3|B7ZWK3_MOUSE,tr|B9EKJ1|B9EKJ1_MOUSE	########	1	44	SQLLGSAHEVQR	86.1	662.851	1323.69	1324.7	-1.119
1538	Spectrin alpha 2 OS=Mus musculus GN=Spna2 PE=4 SV=1	Spna2	tr|A3KGU5|A3KGU5_MOUSE,tr|A3KGU7|A3KGU7_MOUSE,tr|B7ZWK3|B7ZWK3_MOUSE,tr|B9EKJ1|B9EKJ1_MOUSE	########	1	44	SSEEIESAFR	82.4	577.77	1153.53	1154.53	0.6393
1538	Spectrin alpha 2 OS=Mus musculus GN=Spna2 PE=4 SV=1	Spna2	tr|A3KGU5|A3KGU5_MOUSE,tr|A3KGU7|A3KGU7_MOUSE,tr|B7ZWK3|B7ZWK3_MOUSE,tr|B9EKJ1|B9EKJ1_MOUSE	########	1	44	SSLSSAQADFNQLAELDR	43.1	976.468	1950.92	1951.94	-3.403
1538	Spectrin alpha 2 OS=Mus musculus GN=Spna2 PE=4 SV=1	Spna2	tr|A3KGU5|A3KGU5_MOUSE,tr|A3KGU7|A3KGU7_MOUSE,tr|B7ZWK3|B7ZWK3_MOUSE,tr|B9EKJ1|B9EKJ1_MOUSE	########	1	44	SSLSSAQADFNQLAELDR	50.8	651.318	1950.93	1951.94	2.501
1538	Spectrin alpha 2 OS=Mus musculus GN=Spna2 PE=4 SV=1	Spna2	tr|A3KGU5|A3KGU5_MOUSE,tr|A3KGU7|A3KGU7_MOUSE,tr|B7ZWK3|B7ZWK3_MOUSE,tr|B9EKJ1|B9EKJ1_MOUSE	########	1	44	VNDVcTNGQDLIK	71.3	738.361	1474.71	1475.72	-0.8452	c5: Carbamidomethyl (+57.02)
1538	Spectrin alpha 2 OS=Mus musculus GN=Spna2 PE=4 SV=1	Spna2	tr|A3KGU5|A3KGU5_MOUSE,tr|A3KGU7|A3KGU7_MOUSE,tr|B7ZWK3|B7ZWK3_MOUSE,tr|B9EKJ1|B9EKJ1_MOUSE	########	1	44	VNSLGETAQR	64.7	537.781	1073.55	1074.55	1.096
1538	Spectrin alpha 2 OS=Mus musculus GN=Spna2 PE=4 SV=1	Spna2	tr|A3KGU5|A3KGU5_MOUSE,tr|A3KGU7|A3KGU7_MOUSE,tr|B7ZWK3|B7ZWK3_MOUSE,tr|B9EKJ1|B9EKJ1_MOUSE	########	1	44	WTQLLANSATR	72.4	630.839	1259.66	1260.67	0.8551
1538	Cryaa protein OS=Mus musculus GN=Cryaa PE=2 SV=1	Cryaa	tr|Q569M7|Q569M7_MOUSE	19792.7	1	4	HFSPEDLTVK	42.8	586.801	1171.59	1172.59	0.6124
1538	Cryaa protein OS=Mus musculus GN=Cryaa PE=2 SV=1	Cryaa	tr|Q569M7|Q569M7_MOUSE	19792.7	1	4	TVLDSGISEVR	73.4	588.317	1174.62	1175.63	0.5598
1538	Cryaa protein OS=Mus musculus GN=Cryaa PE=2 SV=1	Cryaa	tr|Q569M7|Q569M7_MOUSE	19792.7	1	4	VLEDFVEIHGK	71.3	643.344	1284.67	1285.68	1.165
1538	Cryaa protein OS=Mus musculus GN=Cryaa PE=2 SV=1	Cryaa	tr|Q569M7|Q569M7_MOUSE	19792.7	1	4	VQSGLDAGHSER	38.4	419.207	1254.6	1255.6	2.455
1538	Cryaa protein OS=Mus musculus GN=Cryaa PE=2 SV=1	Cryaa	tr|Q569M7|Q569M7_MOUSE	19792.7	1	4	VQSGLDAGHSER	52.3	628.306	1254.6	1255.6	2.34
1538	Keratin, type II cytoskeletal 1 OS=Homo sapiens GN=KRT1 PE=1 SV=6	KRT1	sp|P04264|K2C1_HUMAN	66040.3	1	5	FLEQQNQVLQTK	71.5	738.396	1474.78	1475.79	0.1071
1538	Keratin, type II cytoskeletal 1 OS=Homo sapiens GN=KRT1 PE=1 SV=6	KRT1	sp|P04264|K2C1_HUMAN	66040.3	1	5	IEISELNR	55.2	487.269	972.524	973.531	0.1624
1538	Keratin, type II cytoskeletal 1 OS=Homo sapiens GN=KRT1 PE=1 SV=6	KRT1	sp|P04264|K2C1_HUMAN	66040.3	1	5	NKYEDEINKR	57.3	436.89	1307.65	1308.65	1.301
1538	Keratin, type II cytoskeletal 1 OS=Homo sapiens GN=KRT1 PE=1 SV=6	KRT1	sp|P04264|K2C1_HUMAN	66040.3	1	5	TNAENEFVTIK	49.9	633.324	1264.63	1265.64	3.27
1538	Keratin, type II cytoskeletal 1 OS=Homo sapiens GN=KRT1 PE=1 SV=6	KRT1	sp|P04264|K2C1_HUMAN	66040.3	1	5	YEELQITAGR	81.4	590.303	1178.59	1179.6	-1.29
1538	Neuronal cell adhesion molecule OS=Mus musculus GN=Nrcam PE=1 SV=2	Nrcam	sp|Q810U4|NRCAM_MOUSE	########	1	7	DNGELPNDER	49.4	579.755	1157.5	1158.5	1.19
1538	Neuronal cell adhesion molecule OS=Mus musculus GN=Nrcam PE=1 SV=2	Nrcam	sp|Q810U4|NRCAM_MOUSE	########	1	7	DSTGTYTcVAR	35.5	615.774	1229.53	1230.54	-0.6235	c8: Carbamidomethyl (+57.02)
1538	Neuronal cell adhesion molecule OS=Mus musculus GN=Nrcam PE=1 SV=2	Nrcam	sp|Q810U4|NRCAM_MOUSE	########	1	7	GAAVSNNIVVRPSR	39.7	480.608	1438.8	1439.81	0.4807
1538	Neuronal cell adhesion molecule OS=Mus musculus GN=Nrcam PE=1 SV=2	Nrcam	sp|Q810U4|NRCAM_MOUSE	########	1	7	HQAEVSGTQTTAQLK	56	799.913	1597.81	1598.81	3.064
1538	Neuronal cell adhesion molecule OS=Mus musculus GN=Nrcam PE=1 SV=2	Nrcam	sp|Q810U4|NRCAM_MOUSE	########	1	7	HQAEVSGTQTTAQLK	55.8	533.61	1597.81	1598.81	1.271
1538	Neuronal cell adhesion molecule OS=Mus musculus GN=Nrcam PE=1 SV=2	Nrcam	sp|Q810U4|NRCAM_MOUSE	########	1	7	NALGAVHHTISVTVK	56.6	773.939	1545.86	1546.87	0.7099
1538	Neuronal cell adhesion molecule OS=Mus musculus GN=Nrcam PE=1 SV=2	Nrcam	sp|Q810U4|NRCAM_MOUSE	########	1	7	NEVHLEIKDPTR	38.3	484.26	1449.76	1450.77	-0.0744
1538	Neuronal cell adhesion molecule OS=Mus musculus GN=Nrcam PE=1 SV=2	Nrcam	sp|Q810U4|NRCAM_MOUSE	########	1	7	VMAENSIGR	50.8	488.748	975.482	976.488	1.452
2296	Filensin OS=Mus musculus GN=Bfsp1 PE=2 SV=1	Bfsp1	sp|A2AMT1|BFSP1_MOUSE	73668.6	1	30	AEGGSQPGAGGGHGVSPTQEGGPEDVPDGGQISK	78	1039.48	3115.4	3116.42	-1.251
2296	Filensin OS=Mus musculus GN=Bfsp1 PE=2 SV=1	Bfsp1	sp|A2AMT1|BFSP1_MOUSE	73668.6	1	30	AELQAQTTALEQAIK	78.2	807.939	1613.86	1614.87	0.3332
2296	Filensin OS=Mus musculus GN=Bfsp1 PE=2 SV=1	Bfsp1	sp|A2AMT1|BFSP1_MOUSE	73668.6	1	30	AELQAQTTALEQAIK	87.8	538.962	1613.86	1614.87	0.2242
2296	Filensin OS=Mus musculus GN=Bfsp1 PE=2 SV=1	Bfsp1	sp|A2AMT1|BFSP1_MOUSE	73668.6	1	30	AQPAGPAAQPGGTAPGLAALQALGER	75.4	790.758	2369.25	2370.25	2.887
2296	Filensin OS=Mus musculus GN=Bfsp1 PE=2 SV=1	Bfsp1	sp|A2AMT1|BFSP1_MOUSE	73668.6	1	30	ARDLTAEHAR	58	570.3	1138.58	1139.59	0.3668
2296	Filensin OS=Mus musculus GN=Bfsp1 PE=2 SV=1	Bfsp1	sp|A2AMT1|BFSP1_MOUSE	73668.6	1	30	ARDLTAEHAR	58.4	380.535	1138.58	1139.59	0.001806
2296	Filensin OS=Mus musculus GN=Bfsp1 PE=2 SV=1	Bfsp1	sp|A2AMT1|BFSP1_MOUSE	73668.6	1	30	AVQDITAAKPR	40.2	390.559	1168.66	1169.66	-0.8361
2296	Filensin OS=Mus musculus GN=Bfsp1 PE=2 SV=1	Bfsp1	sp|A2AMT1|BFSP1_MOUSE	73668.6	1	30	AVQDITAAKPR	92.9	585.335	1168.66	1169.66	-0.9763
2296	Filensin OS=Mus musculus GN=Bfsp1 PE=2 SV=1	Bfsp1	sp|A2AMT1|BFSP1_MOUSE	73668.6	1	30	DLEEKDDDGKK	53.8	431.206	1290.6	1291.6	0.6984
2296	Filensin OS=Mus musculus GN=Bfsp1 PE=2 SV=1	Bfsp1	sp|A2AMT1|BFSP1_MOUSE	73668.6	1	30	DLEEKDDDGKK	69.4	646.305	1290.59	1291.6	0.1998
2296	Filensin OS=Mus musculus GN=Bfsp1 PE=2 SV=1	Bfsp1	sp|A2AMT1|BFSP1_MOUSE	73668.6	1	30	DLEEKDDDGKKEAEGSR	64	960.943	1919.87	1920.88	-0.1884
2296	Filensin OS=Mus musculus GN=Bfsp1 PE=2 SV=1	Bfsp1	sp|A2AMT1|BFSP1_MOUSE	73668.6	1	30	DLEEKDDDGKKEAEGSR	60.1	640.965	1919.87	1920.88	0.4123
2296	Filensin OS=Mus musculus GN=Bfsp1 PE=2 SV=1	Bfsp1	sp|A2AMT1|BFSP1_MOUSE	73668.6	1	30	DLTAEHAR	62.9	456.73	911.446	912.453	0.1513
2296	Filensin OS=Mus musculus GN=Bfsp1 PE=2 SV=1	Bfsp1	sp|A2AMT1|BFSP1_MOUSE	73668.6	1	30	EAVTHLQAQK	62.8	562.806	1123.6	1124.61	-1.069
2296	Filensin OS=Mus musculus GN=Bfsp1 PE=2 SV=1	Bfsp1	sp|A2AMT1|BFSP1_MOUSE	73668.6	1	30	EGDHSNHQQGTDKNGLR	37.9	631.626	1891.86	1892.86	2.262
2296	Filensin OS=Mus musculus GN=Bfsp1 PE=2 SV=1	Bfsp1	sp|A2AMT1|BFSP1_MOUSE	73668.6	1	30	EGDHSNHQQGTDKNGLR	40.4	946.935	1891.86	1892.86	1.848
2296	Filensin OS=Mus musculus GN=Bfsp1 PE=2 SV=1	Bfsp1	sp|A2AMT1|BFSP1_MOUSE	73668.6	1	30	EIEEAER	47	438.209	874.404	875.41	0.2491
2296	Filensin OS=Mus musculus GN=Bfsp1 PE=2 SV=1	Bfsp1	sp|A2AMT1|BFSP1_MOUSE	73668.6	1	30	EPEPEPPTDLFTK	51.5	750.369	1498.72	1499.73	2.092
2296	Filensin OS=Mus musculus GN=Bfsp1 PE=2 SV=1	Bfsp1	sp|A2AMT1|BFSP1_MOUSE	73668.6	1	30	EVAALQNQLEEGR	64.3	486.251	1455.73	1456.74	0.3241
2296	Filensin OS=Mus musculus GN=Bfsp1 PE=2 SV=1	Bfsp1	sp|A2AMT1|BFSP1_MOUSE	73668.6	1	30	EVAALQNQLEEGR	89.5	728.873	1455.73	1456.74	0.0124
2296	Filensin OS=Mus musculus GN=Bfsp1 PE=2 SV=1	Bfsp1	sp|A2AMT1|BFSP1_MOUSE	73668.6	1	30	HVEANLQR	49.4	483.759	965.504	966.511	-0.6228
2296	Filensin OS=Mus musculus GN=Bfsp1 PE=2 SV=1	Bfsp1	sp|A2AMT1|BFSP1_MOUSE	73668.6	1	30	HVLVTGESSFVDPEFYSSSIPAR	75.3	842.085	2523.23	2524.24	2.338
2296	Filensin OS=Mus musculus GN=Bfsp1 PE=2 SV=1	Bfsp1	sp|A2AMT1|BFSP1_MOUSE	73668.6	1	30	IIEIEGSR	42.8	458.757	915.5	916.51	-3.188
2296	Filensin OS=Mus musculus GN=Bfsp1 PE=2 SV=1	Bfsp1	sp|A2AMT1|BFSP1_MOUSE	73668.6	1	30	ISTESIQTYEETSVIVETLIGK	81	814.1	2439.28	2440.27	5.816
2296	Filensin OS=Mus musculus GN=Bfsp1 PE=2 SV=1	Bfsp1	sp|A2AMT1|BFSP1_MOUSE	73668.6	1	30	KVEVVESIEK	50.9	387.224	1158.65	1159.66	-0.369
2296	Filensin OS=Mus musculus GN=Bfsp1 PE=2 SV=1	Bfsp1	sp|A2AMT1|BFSP1_MOUSE	73668.6	1	30	KVEVVESIEK	89.4	580.332	1158.65	1159.66	-0.726
2296	Filensin OS=Mus musculus GN=Bfsp1 PE=2 SV=1	Bfsp1	sp|A2AMT1|BFSP1_MOUSE	73668.6	1	30	LERQEAEAQR	44.3	615.317	1228.62	1229.62	2.65
2296	Filensin OS=Mus musculus GN=Bfsp1 PE=2 SV=1	Bfsp1	sp|A2AMT1|BFSP1_MOUSE	73668.6	1	30	LGEQPGPEDALAR	69	676.843	1351.67	1352.68	-1.717
2296	Filensin OS=Mus musculus GN=Bfsp1 PE=2 SV=1	Bfsp1	sp|A2AMT1|BFSP1_MOUSE	73668.6	1	30	LNKEADEALLR	53.1	424.57	1270.69	1271.7	0.4184
2296	Filensin OS=Mus musculus GN=Bfsp1 PE=2 SV=1	Bfsp1	sp|A2AMT1|BFSP1_MOUSE	73668.6	1	30	LNKEADEALLR	75.6	636.352	1270.69	1271.7	0.9893
2296	Filensin OS=Mus musculus GN=Bfsp1 PE=2 SV=1	Bfsp1	sp|A2AMT1|BFSP1_MOUSE	73668.6	1	30	LSSVFIETPISLITPSHGAPLSLGSSVK	75.7	946.529	2836.57	2837.57	2.792
2296	Filensin OS=Mus musculus GN=Bfsp1 PE=2 SV=1	Bfsp1	sp|A2AMT1|BFSP1_MOUSE	73668.6	1	30	NLHLQLEAQFLQADISVAK	45.4	713.394	2137.16	2138.16	3.42
2296	Filensin OS=Mus musculus GN=Bfsp1 PE=2 SV=1	Bfsp1	sp|A2AMT1|BFSP1_MOUSE	73668.6	1	30	SKYENEcEcQLVLK	56.6	600.615	1798.82	1799.83	-0.1603	c7: Carbamidomethyl (+57.02), c9: Carbamidomethyl (+57.02)
2296	Filensin OS=Mus musculus GN=Bfsp1 PE=2 SV=1	Bfsp1	sp|A2AMT1|BFSP1_MOUSE	73668.6	1	30	SKYENEcEcQLVLK	68	900.418	1798.82	1799.83	-1.363	c7: Carbamidomethyl (+57.02), c9: Carbamidomethyl (+57.02)
2296	Filensin OS=Mus musculus GN=Bfsp1 PE=2 SV=1	Bfsp1	sp|A2AMT1|BFSP1_MOUSE	73668.6	1	30	SSYDcR	32.2	394.156	786.298	787.304	1.82	c5: Carbamidomethyl (+57.02)
2296	Filensin OS=Mus musculus GN=Bfsp1 PE=2 SV=1	Bfsp1	sp|A2AMT1|BFSP1_MOUSE	73668.6	1	30	SSYDcR	33.9	394.154	786.294	787.304	-2.931	c5: Carbamidomethyl (+57.02)
2296	Filensin OS=Mus musculus GN=Bfsp1 PE=2 SV=1	Bfsp1	sp|A2AMT1|BFSP1_MOUSE	73668.6	1	30	SSYDcR	39.5	394.157	786.299	787.304	3.369	c5: Carbamidomethyl (+57.02)
2296	Filensin OS=Mus musculus GN=Bfsp1 PE=2 SV=1	Bfsp1	sp|A2AMT1|BFSP1_MOUSE	73668.6	1	30	SSYDcR	40	394.156	786.297	787.304	0.5243	c5: Carbamidomethyl (+57.02)
2296	Filensin OS=Mus musculus GN=Bfsp1 PE=2 SV=1	Bfsp1	sp|A2AMT1|BFSP1_MOUSE	73668.6	1	30	VAVQVQR	47.3	400.241	798.468	799.478	-4.305
2296	Filensin OS=Mus musculus GN=Bfsp1 PE=2 SV=1	Bfsp1	sp|A2AMT1|BFSP1_MOUSE	73668.6	1	30	VEETLEDAPLKPPQEPK	95.6	640.671	1918.99	1920	0.949
2296	Filensin OS=Mus musculus GN=Bfsp1 PE=2 SV=1	Bfsp1	sp|A2AMT1|BFSP1_MOUSE	73668.6	1	30	VEVVESIEK	50.8	516.284	1030.55	1031.56	-0.2152
2296	Filensin OS=Mus musculus GN=Bfsp1 PE=2 SV=1	Bfsp1	sp|A2AMT1|BFSP1_MOUSE	73668.6	1	30	VSGHKEPEPEPPTDLFTK	58.4	670.006	2007	2008	0.9871
2296	Filensin OS=Mus musculus GN=Bfsp1 PE=2 SV=1	Bfsp1	sp|A2AMT1|BFSP1_MOUSE	73668.6	1	30	YENEcEcQLVLK	61.2	792.857	1583.7	1584.7	1.835	c5: Carbamidomethyl (+57.02), c7: Carbamidomethyl (+57.02)
2296	Gelsolin OS=Mus musculus GN=Gsn PE=1 SV=3	Gsn	sp|P13020|GELS_MOUSE,tr|A2AL35|A2AL35_MOUSE,tr|Q3TGJ9|Q3TGJ9_MOUSE,tr|Q3U9Q8|Q3U9Q8_MOUSE,tr|Q3UCW8|Q3UCW8_MOUSE,tr|Q6PAC1|Q6PAC1_MOUSE	85941.9	1	5	DGGQTAPASIR	42.3	536.773	1071.53	1072.54	0.3525
2296	Gelsolin OS=Mus musculus GN=Gsn PE=1 SV=3	Gsn	sp|P13020|GELS_MOUSE,tr|A2AL35|A2AL35_MOUSE,tr|Q3TGJ9|Q3TGJ9_MOUSE,tr|Q3U9Q8|Q3U9Q8_MOUSE,tr|Q3UCW8|Q3UCW8_MOUSE,tr|Q6PAC1|Q6PAC1_MOUSE	85941.9	1	5	DSQEEEKTEALTSAK	51	555.933	1664.78	1665.78	1.202
2296	Gelsolin OS=Mus musculus GN=Gsn PE=1 SV=3	Gsn	sp|P13020|GELS_MOUSE,tr|A2AL35|A2AL35_MOUSE,tr|Q3TGJ9|Q3TGJ9_MOUSE,tr|Q3U9Q8|Q3U9Q8_MOUSE,tr|Q3UCW8|Q3UCW8_MOUSE,tr|Q6PAC1|Q6PAC1_MOUSE	85941.9	1	5	HVVPNEVVVQR	46.5	425.911	1274.71	1275.72	0.4876
2296	Gelsolin OS=Mus musculus GN=Gsn PE=1 SV=3	Gsn	sp|P13020|GELS_MOUSE,tr|A2AL35|A2AL35_MOUSE,tr|Q3TGJ9|Q3TGJ9_MOUSE,tr|Q3U9Q8|Q3U9Q8_MOUSE,tr|Q3UCW8|Q3UCW8_MOUSE,tr|Q6PAC1|Q6PAC1_MOUSE	85941.9	1	5	LFAcSNR	41.7	434.211	866.407	867.414	0.3836	c4: Carbamidomethyl (+57.02)
2296	Gelsolin OS=Mus musculus GN=Gsn PE=1 SV=3	Gsn	sp|P13020|GELS_MOUSE,tr|A2AL35|A2AL35_MOUSE,tr|Q3TGJ9|Q3TGJ9_MOUSE,tr|Q3U9Q8|Q3U9Q8_MOUSE,tr|Q3UCW8|Q3UCW8_MOUSE,tr|Q6PAC1|Q6PAC1_MOUSE	85941.9	1	5	YIETDPANR	42.5	539.763	1077.51	1078.52	1.315
2296	Calpain 3 OS=Mus musculus GN=Capn3 PE=4 SV=1	Capn3	tr|A2AVV5|A2AVV5_MOUSE,tr|A2AVV6|A2AVV6_MOUSE,tr|A2AVV7|A2AVV7_MOUSE,tr|O88977|O88977_MOUSE,tr|Q0VGP9|Q0VGP9_MOUSE	85107.2	1	4	HYDTDHSGTINSYEMR	33.1	642.608	1924.8	1925.81	0.2763
2296	Calpain 3 OS=Mus musculus GN=Capn3 PE=4 SV=1	Capn3	tr|A2AVV5|A2AVV5_MOUSE,tr|A2AVV6|A2AVV6_MOUSE,tr|A2AVV7|A2AVV7_MOUSE,tr|O88977|O88977_MOUSE,tr|Q0VGP9|Q0VGP9_MOUSE	85107.2	1	4	LHGSYEALK	43.9	509.272	1016.53	1017.54	0.745
2296	Calpain 3 OS=Mus musculus GN=Capn3 PE=4 SV=1	Capn3	tr|A2AVV5|A2AVV5_MOUSE,tr|A2AVV6|A2AVV6_MOUSE,tr|A2AVV7|A2AVV7_MOUSE,tr|O88977|O88977_MOUSE,tr|Q0VGP9|Q0VGP9_MOUSE	85107.2	1	4	NAVNDAGFHLNSQLYDIITMR	56	798.066	2391.18	2392.17	4.913
2296	Calpain 3 OS=Mus musculus GN=Capn3 PE=4 SV=1	Capn3	tr|A2AVV5|A2AVV5_MOUSE,tr|A2AVV6|A2AVV6_MOUSE,tr|A2AVV7|A2AVV7_MOUSE,tr|O88977|O88977_MOUSE,tr|Q0VGP9|Q0VGP9_MOUSE	85107.2	1	4	NGEGTVSQPLK	54.5	565.297	1128.58	1129.58	1.22
2296	Keratin, type II cytoskeletal 1 OS=Homo sapiens GN=KRT1 PE=1 SV=6	KRT1	sp|P04264|K2C1_HUMAN	66040.3	1	2	IEISELNR	48.2	487.27	972.525	973.531	0.7787
2296	Keratin, type II cytoskeletal 1 OS=Homo sapiens GN=KRT1 PE=1 SV=6	KRT1	sp|P04264|K2C1_HUMAN	66040.3	1	2	YEELQITAGR	74.8	590.304	1178.59	1179.6	0.1509
3001	MCG140784 OS=Mus musculus GN=Try10 PE=2 SV=1	Try10	tr|Q792Z1|Q792Z1_MOUSE,tr|Q7M754|Q7M754_MOUSE	26220.7	0.998	2	LSSPVTLNAR	45.2	529.303	1056.59	1057.6	-1.761
3001	MCG140784 OS=Mus musculus GN=Try10 PE=2 SV=1	Try10	tr|Q792Z1|Q792Z1_MOUSE,tr|Q7M754|Q7M754_MOUSE	26220.7	0.998	2	TLDNDImLIK	68.1	596.319	1190.62	1191.63	0.8585	m7: Oxidation (+15.99)
3001	Vimentin OS=Mus musculus GN=Vim PE=1 SV=3	Vim	sp|P20152|VIME_MOUSE,tr|Q3TFD9|Q3TFD9_MOUSE,tr|Q3U6S1|Q3U6S1_MOUSE,tr|Q3UAX1|Q3UAX1_MOUSE,tr|Q5FWJ3|Q5FWJ3_MOUSE	53688.8	1	1	QDVDNASLAR	49.2	544.772	1087.53	1088.53	2.515
3001	Glutathione synthetase OS=Mus musculus GN=Gss PE=2 SV=1	Gss	sp|P51855|GSHB_MOUSE,tr|A2AQN9|A2AQN9_MOUSE,tr|Q3TWM2|Q3TWM2_MOUSE,tr|Q541E2|Q541E2_MOUSE,tr|Q8R436|Q8R436_MOUSE	52247.3	0.997	1	ALAEGVLLR	64	471.293	940.57	941.578	-0.2357
3001	Keratin, type I cytoskeletal 10 OS=Mus musculus GN=Krt10 PE=1 SV=3	Krt10	sp|P02535|K1C10_MOUSE,tr|A2A513|A2A513_MOUSE	57771.3	1	3	LENEIQTYR	62.1	583.298	1164.58	1165.58	3.705
3001	Keratin, type I cytoskeletal 10 OS=Mus musculus GN=Krt10 PE=1 SV=3	Krt10	sp|P02535|K1C10_MOUSE,tr|A2A513|A2A513_MOUSE	57771.3	1	3	QSLEASLAETEGR	68.1	695.847	1389.68	1390.68	3.68
3001	Keratin, type I cytoskeletal 10 OS=Mus musculus GN=Krt10 PE=1 SV=3	Krt10	sp|P02535|K1C10_MOUSE,tr|A2A513|A2A513_MOUSE	57771.3	1	3	VTmQNLNDR	39.2	553.767	1105.52	1106.53	0.7438	m3: Oxidation (+15.99)
3001	Tubulin beta-5 chain OS=Mus musculus GN=Tubb5 PE=1 SV=1	Tubb5	sp|P99024|TBB5_MOUSE,sp|Q7TMM9|TBB2A_MOUSE,sp|Q9CWF2|TBB2B_MOUSE,sp|Q9ERD7|TBB3_MOUSE,tr|B2RSN3|B2RSN3_MOUSE	49670.6	1	2	GHYTEGAELVDSVLDVVR	47.6	653.668	1957.98	1958.98	3.033
3001	Tubulin beta-5 chain OS=Mus musculus GN=Tubb5 PE=1 SV=1	Tubb5	sp|P99024|TBB5_MOUSE,sp|Q7TMM9|TBB2A_MOUSE,sp|Q9CWF2|TBB2B_MOUSE,sp|Q9ERD7|TBB3_MOUSE,tr|B2RSN3|B2RSN3_MOUSE	49670.6	1	2	LAVNMVPFPR	54.3	572.322	1142.63	1143.63	1.397
3001	Tubulin alpha-1A chain OS=Mus musculus GN=Tuba1a PE=1 SV=1	Tuba1a	sp|P68369|TBA1A_MOUSE	50135.7	1	4	AVFVDLEPTVIDEVR	42.9	851.46	1700.91	1701.91	3.865
3001	Tubulin alpha-1A chain OS=Mus musculus GN=Tuba1a PE=1 SV=1	Tuba1a	sp|P68369|TBA1A_MOUSE	50135.7	1	4	EIIDLVLDR	65.6	543.315	1084.62	1085.62	1.933
3001	Tubulin alpha-1A chain OS=Mus musculus GN=Tuba1a PE=1 SV=1	Tuba1a	sp|P68369|TBA1A_MOUSE	50135.7	1	4	IHFPLATYAPVISAEK	42.2	586.327	1755.96	1756.96	2.175
3001	Tubulin alpha-1A chain OS=Mus musculus GN=Tuba1a PE=1 SV=1	Tuba1a	sp|P68369|TBA1A_MOUSE	50135.7	1	4	LIGQIVSSITASLR	45.7	486.63	1456.87	1457.87	3.712
3001	T-complex protein 1 subunit theta OS=Mus musculus GN=Cct8 PE=1 SV=3	Cct8	sp|P42932|TCPQ_MOUSE,tr|Q3UKQ2|Q3UKQ2_MOUSE,tr|Q3UL22|Q3UL22_MOUSE,tr|Q6A0F1|Q6A0F1_MOUSE,tr|Q9WVS5|Q9WVS5_MOUSE	59556.1	1	9	AIAGTGANVIVTGGK	85.7	664.88	1327.75	1328.75	-0.8293
3001	T-complex protein 1 subunit theta OS=Mus musculus GN=Cct8 PE=1 SV=3	Cct8	sp|P42932|TCPQ_MOUSE,tr|Q3UKQ2|Q3UKQ2_MOUSE,tr|Q3UL22|Q3UL22_MOUSE,tr|Q6A0F1|Q6A0F1_MOUSE,tr|Q9WVS5|Q9WVS5_MOUSE	59556.1	1	9	DMLEASILDTYLGK	59.3	784.899	1567.78	1568.79	2.217
3001	T-complex protein 1 subunit theta OS=Mus musculus GN=Cct8 PE=1 SV=3	Cct8	sp|P42932|TCPQ_MOUSE,tr|Q3UKQ2|Q3UKQ2_MOUSE,tr|Q3UL22|Q3UL22_MOUSE,tr|Q6A0F1|Q6A0F1_MOUSE,tr|Q9WVS5|Q9WVS5_MOUSE	59556.1	1	9	DVDEVSSLLR	57	566.797	1131.58	1132.58	1.976
3001	T-complex protein 1 subunit theta OS=Mus musculus GN=Cct8 PE=1 SV=3	Cct8	sp|P42932|TCPQ_MOUSE,tr|Q3UKQ2|Q3UKQ2_MOUSE,tr|Q3UL22|Q3UL22_MOUSE,tr|Q6A0F1|Q6A0F1_MOUSE,tr|Q9WVS5|Q9WVS5_MOUSE	59556.1	1	9	HFSGLEEAVYR	38	654.324	1306.63	1307.64	2.094
3001	T-complex protein 1 subunit theta OS=Mus musculus GN=Cct8 PE=1 SV=3	Cct8	sp|P42932|TCPQ_MOUSE,tr|Q3UKQ2|Q3UKQ2_MOUSE,tr|Q3UL22|Q3UL22_MOUSE,tr|Q6A0F1|Q6A0F1_MOUSE,tr|Q9WVS5|Q9WVS5_MOUSE	59556.1	1	9	LATNAAVTVLR	58	564.841	1127.67	1128.67	1.806
3001	T-complex protein 1 subunit theta OS=Mus musculus GN=Cct8 PE=1 SV=3	Cct8	sp|P42932|TCPQ_MOUSE,tr|Q3UKQ2|Q3UKQ2_MOUSE,tr|Q3UL22|Q3UL22_MOUSE,tr|Q6A0F1|Q6A0F1_MOUSE,tr|Q9WVS5|Q9WVS5_MOUSE	59556.1	1	9	LFVTNDAATILR	86	667.379	1332.74	1333.75	2.533
3001	T-complex protein 1 subunit theta OS=Mus musculus GN=Cct8 PE=1 SV=3	Cct8	sp|P42932|TCPQ_MOUSE,tr|Q3UKQ2|Q3UKQ2_MOUSE,tr|Q3UL22|Q3UL22_MOUSE,tr|Q6A0F1|Q6A0F1_MOUSE,tr|Q9WVS5|Q9WVS5_MOUSE	59556.1	1	9	LYSVHQEGNK	42.8	587.797	1173.58	1174.59	0.6284
3001	T-complex protein 1 subunit theta OS=Mus musculus GN=Cct8 PE=1 SV=3	Cct8	sp|P42932|TCPQ_MOUSE,tr|Q3UKQ2|Q3UKQ2_MOUSE,tr|Q3UL22|Q3UL22_MOUSE,tr|Q6A0F1|Q6A0F1_MOUSE,tr|Q9WVS5|Q9WVS5_MOUSE	59556.1	1	9	TAYGPNGMNK	57.1	526.745	1051.48	1052.48	0.4732
3001	T-complex protein 1 subunit theta OS=Mus musculus GN=Cct8 PE=1 SV=3	Cct8	sp|P42932|TCPQ_MOUSE,tr|Q3UKQ2|Q3UKQ2_MOUSE,tr|Q3UL22|Q3UL22_MOUSE,tr|Q6A0F1|Q6A0F1_MOUSE,tr|Q9WVS5|Q9WVS5_MOUSE	59556.1	1	9	YNImLVR	47.8	462.754	923.493	924.497	3.27	m4: Oxidation (+15.99)
3001	60 kDa heat shock protein, mitochondrial OS=Mus musculus GN=Hspd1 PE=1 SV=1	Hspd1	sp|P63038|CH60_MOUSE	60956.8	1	15	GVMLAVDAVIAELKK	65.9	778.96	1555.91	1556.91	3.005
3001	60 kDa heat shock protein, mitochondrial OS=Mus musculus GN=Hspd1 PE=1 SV=1	Hspd1	sp|P63038|CH60_MOUSE	60956.8	1	15	IGIEIIKR	65.9	471.311	940.608	941.614	1.209
3001	60 kDa heat shock protein, mitochondrial OS=Mus musculus GN=Hspd1 PE=1 SV=1	Hspd1	sp|P63038|CH60_MOUSE	60956.8	1	15	ISSVQSIVPALEIANAHR	83.2	635.691	1904.05	1905.06	2.027
3001	60 kDa heat shock protein, mitochondrial OS=Mus musculus GN=Hspd1 PE=1 SV=1	Hspd1	sp|P63038|CH60_MOUSE	60956.8	1	15	KPLVIIAEDVDGEALSTLVLNR	46.6	789.119	2364.34	2365.33	3.654
3001	60 kDa heat shock protein, mitochondrial OS=Mus musculus GN=Hspd1 PE=1 SV=1	Hspd1	sp|P63038|CH60_MOUSE	60956.8	1	15	LSDGVAVLK	56.2	451.271	900.528	901.535	-0.1796
3001	60 kDa heat shock protein, mitochondrial OS=Mus musculus GN=Hspd1 PE=1 SV=1	Hspd1	sp|P63038|CH60_MOUSE	60956.8	1	15	NAGVEGSLIVEK	83.2	608.332	1214.65	1215.66	-0.6761
3001	60 kDa heat shock protein, mitochondrial OS=Mus musculus GN=Hspd1 PE=1 SV=1	Hspd1	sp|P63038|CH60_MOUSE	60956.8	1	15	RGVMLAVDAVIAELKK	66.9	571.676	1712.01	1713.01	2.867
3001	60 kDa heat shock protein, mitochondrial OS=Mus musculus GN=Hspd1 PE=1 SV=1	Hspd1	sp|P63038|CH60_MOUSE	60956.8	1	15	TVIIEQSWGSPK	57.2	672.863	1343.71	1344.72	2.289
3001	60 kDa heat shock protein, mitochondrial OS=Mus musculus GN=Hspd1 PE=1 SV=1	Hspd1	sp|P63038|CH60_MOUSE	60956.8	1	15	VGEVIVTK	39	422.761	843.507	844.514	0.7082
3001	60 kDa heat shock protein, mitochondrial OS=Mus musculus GN=Hspd1 PE=1 SV=1	Hspd1	sp|P63038|CH60_MOUSE	60956.8	1	15	VGEVIVTKDDAMLLK	60.2	544.308	1629.9	1630.91	0.7432
3001	60 kDa heat shock protein, mitochondrial OS=Mus musculus GN=Hspd1 PE=1 SV=1	Hspd1	sp|P63038|CH60_MOUSE	60956.8	1	15	VGGTSDVEVNEK	89	617.303	1232.59	1233.6	1.506
3001	60 kDa heat shock protein, mitochondrial OS=Mus musculus GN=Hspd1 PE=1 SV=1	Hspd1	sp|P63038|CH60_MOUSE	60956.8	1	15	VGGTSDVEVNEKK	40	681.35	1360.69	1361.69	1.746
3001	60 kDa heat shock protein, mitochondrial OS=Mus musculus GN=Hspd1 PE=1 SV=1	Hspd1	sp|P63038|CH60_MOUSE	60956.8	1	15	VGGTSDVEVNEKK	41	454.568	1360.68	1361.69	-0.2555
3001	60 kDa heat shock protein, mitochondrial OS=Mus musculus GN=Hspd1 PE=1 SV=1	Hspd1	sp|P63038|CH60_MOUSE	60956.8	1	15	VGGTSDVEVNEKKDR	51.4	544.945	1631.81	1632.82	0.3503
3001	60 kDa heat shock protein, mitochondrial OS=Mus musculus GN=Hspd1 PE=1 SV=1	Hspd1	sp|P63038|CH60_MOUSE	60956.8	1	15	VGLQVVAVK	81.2	456.798	911.581	912.588	0.9841
3001	60 kDa heat shock protein, mitochondrial OS=Mus musculus GN=Hspd1 PE=1 SV=1	Hspd1	sp|P63038|CH60_MOUSE	60956.8	1	15	VTDALNATR	72.2	480.76	959.505	960.511	0.935
3001	Cryaa protein OS=Mus musculus GN=Cryaa PE=2 SV=1	Cryaa	tr|Q569M7|Q569M7_MOUSE	19792.7	1	4	HFSPEDLTVK	45.8	586.802	1171.59	1172.59	0.8
3001	Cryaa protein OS=Mus musculus GN=Cryaa PE=2 SV=1	Cryaa	tr|Q569M7|Q569M7_MOUSE	19792.7	1	4	TVLDSGISEVR	67.2	588.318	1174.62	1175.63	1.121
3001	Cryaa protein OS=Mus musculus GN=Cryaa PE=2 SV=1	Cryaa	tr|Q569M7|Q569M7_MOUSE	19792.7	1	4	VLEDFVEIHGK	75.1	643.345	1284.67	1285.68	2.207
3001	Cryaa protein OS=Mus musculus GN=Cryaa PE=2 SV=1	Cryaa	tr|Q569M7|Q569M7_MOUSE	19792.7	1	4	VQSGLDAGHSER	72.2	628.306	1254.6	1255.6	0.8427
3001	Cryaa protein OS=Mus musculus GN=Cryaa PE=2 SV=1	Cryaa	tr|Q569M7|Q569M7_MOUSE	19792.7	1	4	VQSGLDAGHSER	77.8	419.206	1254.6	1255.6	1.093
3001	Keratin, type II cytoskeletal 1 OS=Homo sapiens GN=KRT1 PE=1 SV=6	KRT1	sp|P04264|K2C1_HUMAN	66040.3	1	12	AEAESLYQSK	48	563.275	1124.54	1125.54	1.171
3001	Keratin, type II cytoskeletal 1 OS=Homo sapiens GN=KRT1 PE=1 SV=6	KRT1	sp|P04264|K2C1_HUMAN	66040.3	1	12	AQYEDIAQK	43.4	533.262	1064.51	1065.52	-3.587
3001	Keratin, type II cytoskeletal 1 OS=Homo sapiens GN=KRT1 PE=1 SV=6	KRT1	sp|P04264|K2C1_HUMAN	66040.3	1	12	DVDGAYmTK	40.1	508.225	1014.44	1015.44	2.071	m7: Oxidation (+15.99)
3001	Keratin, type II cytoskeletal 1 OS=Homo sapiens GN=KRT1 PE=1 SV=6	KRT1	sp|P04264|K2C1_HUMAN	66040.3	1	12	DYQELmNTK	42.4	579.261	1156.51	1157.51	0.6592	m6: Oxidation (+15.99)
3001	Keratin, type II cytoskeletal 1 OS=Homo sapiens GN=KRT1 PE=1 SV=6	KRT1	sp|P04264|K2C1_HUMAN	66040.3	1	12	FLEQQNQVLQTK	92.1	738.397	1474.78	1475.79	0.4595
3001	Keratin, type II cytoskeletal 1 OS=Homo sapiens GN=KRT1 PE=1 SV=6	KRT1	sp|P04264|K2C1_HUMAN	66040.3	1	12	LALDLEIATYR	69.1	639.361	1276.71	1277.71	2.926
3001	Keratin, type II cytoskeletal 1 OS=Homo sapiens GN=KRT1 PE=1 SV=6	KRT1	sp|P04264|K2C1_HUMAN	66040.3	1	12	NKYEDEINKR	62	436.89	1307.65	1308.65	1.874
3001	Keratin, type II cytoskeletal 1 OS=Homo sapiens GN=KRT1 PE=1 SV=6	KRT1	sp|P04264|K2C1_HUMAN	66040.3	1	12	SKAEAESLYQSK	58.4	670.84	1339.67	1340.67	2.49
3001	Keratin, type II cytoskeletal 1 OS=Homo sapiens GN=KRT1 PE=1 SV=6	KRT1	sp|P04264|K2C1_HUMAN	66040.3	1	12	SLDLDSIIAEVK	92.5	651.863	1301.71	1302.72	2.255
3001	Keratin, type II cytoskeletal 1 OS=Homo sapiens GN=KRT1 PE=1 SV=6	KRT1	sp|P04264|K2C1_HUMAN	66040.3	1	12	SLNNQFASFIDK	63	692.352	1382.69	1383.69	4.075
3001	Keratin, type II cytoskeletal 1 OS=Homo sapiens GN=KRT1 PE=1 SV=6	KRT1	sp|P04264|K2C1_HUMAN	66040.3	1	12	TNAENEFVTIK	66.6	633.323	1264.63	1265.64	0.8202
3001	Keratin, type II cytoskeletal 1 OS=Homo sapiens GN=KRT1 PE=1 SV=6	KRT1	sp|P04264|K2C1_HUMAN	66040.3	1	12	YEELQITAGR	67.6	590.304	1178.59	1179.6	0.8291
3094	D-3-phosphoglycerate dehydrogenase OS=Mus musculus GN=Phgdh PE=1 SV=3	Phgdh	sp|Q61753|SERA_MOUSE	56585.2	1	3	GTIQVVTQGTSLK	66.6	666.38	1330.75	1331.75	0.1487
3094	D-3-phosphoglycerate dehydrogenase OS=Mus musculus GN=Phgdh PE=1 SV=3	Phgdh	sp|Q61753|SERA_MOUSE	56585.2	1	3	ILQDGGLQVVEK	44.3	649.869	1297.72	1298.73	-0.9409
3094	D-3-phosphoglycerate dehydrogenase OS=Mus musculus GN=Phgdh PE=1 SV=3	Phgdh	sp|Q61753|SERA_MOUSE	56585.2	1	3	VTADVINAAEK	39.9	565.809	1129.6	1130.61	4.35
3094	Fascin OS=Mus musculus GN=Fscn1 PE=1 SV=4	Fscn1	sp|Q61553|FSCN1_MOUSE	54508.2	1	5	FLVVAHDDGR	55.8	564.795	1127.58	1128.58	3.241
3094	Fascin OS=Mus musculus GN=Fscn1 PE=1 SV=4	Fscn1	sp|Q61553|FSCN1_MOUSE	54508.2	1	5	VNASASSLK	49.9	438.743	875.472	876.478	0.9105
3094	Fascin OS=Mus musculus GN=Fscn1 PE=1 SV=4	Fscn1	sp|Q61553|FSCN1_MOUSE	54508.2	1	5	YFGGTEDR	59.2	472.71	943.405	944.411	1.247
3094	Fascin OS=Mus musculus GN=Fscn1 PE=1 SV=4	Fscn1	sp|Q61553|FSCN1_MOUSE	54508.2	1	5	YLKGDHAGVLK	39.9	600.841	1199.67	1200.67	0.2482
3094	Fascin OS=Mus musculus GN=Fscn1 PE=1 SV=4	Fscn1	sp|Q61553|FSCN1_MOUSE	54508.2	1	5	YSVQTSDHR	60.8	546.758	1091.5	1092.51	2.268
3094	Ezrin OS=Mus musculus GN=Ezr PE=1 SV=3	Ezr	sp|P26040|EZRI_MOUSE,tr|Q3TCP5|Q3TCP5_MOUSE,tr|Q3UXR4|Q3UXR4_MOUSE,tr|Q4KML7|Q4KML7_MOUSE	69408.8	1	10	AKEAQDDLVK	85.1	558.799	1115.58	1116.59	0.6431
3094	Ezrin OS=Mus musculus GN=Ezr PE=1 SV=3	Ezr	sp|P26040|EZRI_MOUSE,tr|Q3TCP5|Q3TCP5_MOUSE,tr|Q3UXR4|Q3UXR4_MOUSE,tr|Q4KML7|Q4KML7_MOUSE	69408.8	1	10	ALQLEEER	60.5	494.259	986.504	987.511	0.7879
3094	Ezrin OS=Mus musculus GN=Ezr PE=1 SV=3	Ezr	sp|P26040|EZRI_MOUSE,tr|Q3TCP5|Q3TCP5_MOUSE,tr|Q3UXR4|Q3UXR4_MOUSE,tr|Q4KML7|Q4KML7_MOUSE	69408.8	1	10	AQEEAERLEADR	37.3	472.895	1415.66	1416.67	0.03675
3094	Ezrin OS=Mus musculus GN=Ezr PE=1 SV=3	Ezr	sp|P26040|EZRI_MOUSE,tr|Q3TCP5|Q3TCP5_MOUSE,tr|Q3UXR4|Q3UXR4_MOUSE,tr|Q4KML7|Q4KML7_MOUSE	69408.8	1	10	DSAmLEYLK	47.7	543.263	1084.51	1085.52	0.1318	m4: Oxidation (+15.99)
3094	Ezrin OS=Mus musculus GN=Ezr PE=1 SV=3	Ezr	sp|P26040|EZRI_MOUSE,tr|Q3TCP5|Q3TCP5_MOUSE,tr|Q3UXR4|Q3UXR4_MOUSE,tr|Q4KML7|Q4KML7_MOUSE	69408.8	1	10	IGFPWSEIR	60.6	552.797	1103.58	1104.58	2.135
3094	Ezrin OS=Mus musculus GN=Ezr PE=1 SV=3	Ezr	sp|P26040|EZRI_MOUSE,tr|Q3TCP5|Q3TCP5_MOUSE,tr|Q3UXR4|Q3UXR4_MOUSE,tr|Q4KML7|Q4KML7_MOUSE	69408.8	1	10	LFFLQVK	47.5	447.777	893.539	894.545	1.697
3094	Ezrin OS=Mus musculus GN=Ezr PE=1 SV=3	Ezr	sp|P26040|EZRI_MOUSE,tr|Q3TCP5|Q3TCP5_MOUSE,tr|Q3UXR4|Q3UXR4_MOUSE,tr|Q4KML7|Q4KML7_MOUSE	69408.8	1	10	RAQEEAERLEADR	41.4	524.929	1571.76	1572.77	-0.4056
3094	Ezrin OS=Mus musculus GN=Ezr PE=1 SV=3	Ezr	sp|P26040|EZRI_MOUSE,tr|Q3TCP5|Q3TCP5_MOUSE,tr|Q3UXR4|Q3UXR4_MOUSE,tr|Q4KML7|Q4KML7_MOUSE	69408.8	1	10	RKPDTIEVQQMK	50.1	491.601	1471.78	1472.79	0.5582
3094	Ezrin OS=Mus musculus GN=Ezr PE=1 SV=3	Ezr	sp|P26040|EZRI_MOUSE,tr|Q3TCP5|Q3TCP5_MOUSE,tr|Q3UXR4|Q3UXR4_MOUSE,tr|Q4KML7|Q4KML7_MOUSE	69408.8	1	10	SGYLSSER	42.4	449.717	897.42	898.426	1.2
3094	Ezrin OS=Mus musculus GN=Ezr PE=1 SV=3	Ezr	sp|P26040|EZRI_MOUSE,tr|Q3TCP5|Q3TCP5_MOUSE,tr|Q3UXR4|Q3UXR4_MOUSE,tr|Q4KML7|Q4KML7_MOUSE	69408.8	1	10	VSAQEVR	57.8	394.717	787.419	788.426	0.7839
3094	Aspartyl-tRNA synthetase, cytoplasmic OS=Mus musculus GN=Dars PE=2 SV=1	Dars	sp|Q922B2|SYDC_MOUSE,tr|Q3TF87|Q3TF87_MOUSE,tr|Q3TMC5|Q3TMC5_MOUSE,tr|Q3U987|Q3U987_MOUSE,tr|Q3UJQ3|Q3UJQ3_MOUSE,tr|Q8BK18|Q8BK18_MOUSE	57117.7	0.976	1	FQTEIQTVSK	37.1	590.815	1179.62	1180.62	2.15
3094	Cryaa protein OS=Mus musculus GN=Cryaa PE=2 SV=1	Cryaa	tr|Q569M7|Q569M7_MOUSE	19792.7	1	5	EEKPSSAPSS	36.6	509.738	1017.46	1018.47	0.01773
3094	Cryaa protein OS=Mus musculus GN=Cryaa PE=2 SV=1	Cryaa	tr|Q569M7|Q569M7_MOUSE	19792.7	1	5	FVIFLDVK	42.8	490.795	979.576	980.582	1.201
3094	Cryaa protein OS=Mus musculus GN=Cryaa PE=2 SV=1	Cryaa	tr|Q569M7|Q569M7_MOUSE	19792.7	1	5	HFSPEDLTVK	42.6	586.802	1171.59	1172.59	0.9023
3094	Cryaa protein OS=Mus musculus GN=Cryaa PE=2 SV=1	Cryaa	tr|Q569M7|Q569M7_MOUSE	19792.7	1	5	VLEDFVEIHGK	51.9	643.345	1284.67	1285.68	2.239
3094	Cryaa protein OS=Mus musculus GN=Cryaa PE=2 SV=1	Cryaa	tr|Q569M7|Q569M7_MOUSE	19792.7	1	5	VQSGLDAGHSER	58.9	628.307	1254.6	1255.6	2.404
3094	Beta-crystallin B1 OS=Mus musculus GN=Crybb1 PE=2 SV=3	Crybb1	sp|Q9WVJ5|CRBB1_MOUSE,tr|Q8K106|Q8K106_MOUSE	28002.3	0.998	2	ASATTAVNPGPDGK	62.4	643.324	1284.63	1285.64	2.41
3094	Beta-crystallin B1 OS=Mus musculus GN=Crybb1 PE=2 SV=3	Crybb1	sp|Q9WVJ5|CRBB1_MOUSE,tr|Q8K106|Q8K106_MOUSE	28002.3	0.998	2	GAPSTGPAPAPGPTPVPASVPRPAAK	63	783.429	2347.27	2348.27	0.678
3094	Keratin, type II cytoskeletal 1 OS=Homo sapiens GN=KRT1 PE=1 SV=6	KRT1	sp|P04264|K2C1_HUMAN	66040.3	1	9	AEAESLYQSK	52.8	563.277	1124.54	1125.54	4.583
3094	Keratin, type II cytoskeletal 1 OS=Homo sapiens GN=KRT1 PE=1 SV=6	KRT1	sp|P04264|K2C1_HUMAN	66040.3	1	9	AQYEDIAQK	51.6	533.266	1064.52	1065.52	3.489
3094	Keratin, type II cytoskeletal 1 OS=Homo sapiens GN=KRT1 PE=1 SV=6	KRT1	sp|P04264|K2C1_HUMAN	66040.3	1	9	DYQELmNTK	35.9	579.263	1156.51	1157.51	3.372	m6: Oxidation (+15.99)
3094	Keratin, type II cytoskeletal 1 OS=Homo sapiens GN=KRT1 PE=1 SV=6	KRT1	sp|P04264|K2C1_HUMAN	66040.3	1	9	FLEQQNQVLQTK	92.5	738.398	1474.78	1475.79	1.652
3094	Keratin, type II cytoskeletal 1 OS=Homo sapiens GN=KRT1 PE=1 SV=6	KRT1	sp|P04264|K2C1_HUMAN	66040.3	1	9	IEISELNR	55.5	487.27	972.525	973.531	0.943
3094	Keratin, type II cytoskeletal 1 OS=Homo sapiens GN=KRT1 PE=1 SV=6	KRT1	sp|P04264|K2C1_HUMAN	66040.3	1	9	LALDLEIATYR	41.4	639.36	1276.7	1277.71	1.517
3094	Keratin, type II cytoskeletal 1 OS=Homo sapiens GN=KRT1 PE=1 SV=6	KRT1	sp|P04264|K2C1_HUMAN	66040.3	1	9	SLDLDSIIAEVK	97.1	651.863	1301.71	1302.72	2.363
3094	Keratin, type II cytoskeletal 1 OS=Homo sapiens GN=KRT1 PE=1 SV=6	KRT1	sp|P04264|K2C1_HUMAN	66040.3	1	9	TNAENEFVTIK	56.7	633.323	1264.63	1265.64	1.041
3094	Keratin, type II cytoskeletal 1 OS=Homo sapiens GN=KRT1 PE=1 SV=6	KRT1	sp|P04264|K2C1_HUMAN	66040.3	1	9	YEELQITAGR	89.5	590.304	1178.59	1179.6	0.507
3094	Alpha-enolase OS=Mus musculus GN=Eno1 PE=1 SV=3	Eno1	sp|P17182|ENOA_MOUSE,tr|Q5FW97|Q5FW97_MOUSE	47141.7	1	2	GVSQAVEHINK	67	591.318	1180.62	1181.63	0.5569
3094	Alpha-enolase OS=Mus musculus GN=Eno1 PE=1 SV=3	Eno1	sp|P17182|ENOA_MOUSE,tr|Q5FW97|Q5FW97_MOUSE	47141.7	1	2	IGAEVYHNLK	38.6	572.311	1142.61	1143.62	-0.8411
Spot #	Protein Description	Gene Symbol	Accession numbers	Protein molecular weight (Da)	Protein identification probability	Number of unique peptides	Sequence	Mascot Ion score	Observed m/z	Observed peptide mass	[M+H]+ (theoretical)	Mass Accuracy (PPM)	Modifications
3295	Beta-A3/A1 crystallin protein OS=Mus musculus GN=Cryba1 PE=2 SV=1	Cryba1	tr|Q9QXC6|Q9QXC6_MOUSE	25206.2	1	4	ITIYDQENFQGK	61.1	728.36	1454.71	1455.71	0.4795
3295	Beta-A3/A1 crystallin protein OS=Mus musculus GN=Cryba1 PE=2 SV=1	Cryba1	tr|Q9QXC6|Q9QXC6_MOUSE	25206.2	1	4	ITIYDQENFQGKR	39.2	537.942	1610.81	1611.81	-0.2655
3295	Beta-A3/A1 crystallin protein OS=Mus musculus GN=Cryba1 PE=2 SV=1	Cryba1	tr|Q9QXC6|Q9QXC6_MOUSE	25206.2	1	4	ITIYDQENFQGKR	57.9	806.413	1610.81	1611.81	3.361
3295	Beta-A3/A1 crystallin protein OS=Mus musculus GN=Cryba1 PE=2 SV=1	Cryba1	tr|Q9QXC6|Q9QXC6_MOUSE	25206.2	1	4	mAQTNPmPGSLGPWK	46.9	823.889	1645.76	1646.77	2.932	m1: Oxidation (+15.99), m7: Oxidation (+15.99)
3295	Beta-A3/A1 crystallin protein OS=Mus musculus GN=Cryba1 PE=2 SV=1	Cryba1	tr|Q9QXC6|Q9QXC6_MOUSE	25206.2	1	4	mEFTSScPNVSER	61.1	780.327	1558.64	1559.65	0.4602	m1: Oxidation (+15.99), c7: Carbamidomethyl (+57.02)
3295	Beta-crystallin A4 OS=Mus musculus GN=Cryba4 PE=2 SV=3	Cryba4	sp|Q9JJV0|CRBA4_MOUSE,tr|Q3V1A0|Q3V1A0_MOUSE	22468.1	1	4	GFQYILESDHHSGDYK	43.2	632.624	1894.85	1895.86	0.5971
3295	Beta-crystallin A4 OS=Mus musculus GN=Cryba4 PE=2 SV=3	Cryba4	sp|Q9JJV0|CRBA4_MOUSE,tr|Q3V1A0|Q3V1A0_MOUSE	22468.1	1	4	LTIFEQENFLGR	79.7	733.888	1465.76	1466.76	2.794
3295	Beta-crystallin A4 OS=Mus musculus GN=Cryba4 PE=2 SV=3	Cryba4	sp|Q9JJV0|CRBA4_MOUSE,tr|Q3V1A0|Q3V1A0_MOUSE	22468.1	1	4	LTSFRPVAcANHR	45.2	510.265	1527.77	1528.78	0.6912	c9: Carbamidomethyl (+57.02)
3295	Beta-crystallin A4 OS=Mus musculus GN=Cryba4 PE=2 SV=3	Cryba4	sp|Q9JJV0|CRBA4_MOUSE,tr|Q3V1A0|Q3V1A0_MOUSE	22468.1	1	4	RHEFTAEcPSVLELGFETVR	67.2	793.062	2376.17	2377.16	5.038	c8: Carbamidomethyl (+57.02)
3295	Cryaa protein OS=Mus musculus GN=Cryaa PE=2 SV=1	Cryaa	tr|Q569M7|Q569M7_MOUSE	19792.7	1	11	ALGPFYPSR	43.7	504.269	1006.52	1007.53	-0.4386
3295	Cryaa protein OS=Mus musculus GN=Cryaa PE=2 SV=1	Cryaa	tr|Q569M7|Q569M7_MOUSE	19792.7	1	11	DKFVIFLDVK	45.8	408.573	1222.7	1223.7	1.317
3295	Cryaa protein OS=Mus musculus GN=Cryaa PE=2 SV=1	Cryaa	tr|Q569M7|Q569M7_MOUSE	19792.7	1	11	DKFVIFLDVK	66.6	612.356	1222.7	1223.7	1.339
3295	Cryaa protein OS=Mus musculus GN=Cryaa PE=2 SV=1	Cryaa	tr|Q569M7|Q569M7_MOUSE	19792.7	1	11	FVIFLDVK	44.8	490.795	979.575	980.582	0.6507
3295	Cryaa protein OS=Mus musculus GN=Cryaa PE=2 SV=1	Cryaa	tr|Q569M7|Q569M7_MOUSE	19792.7	1	11	HFSPEDLTVK	42	391.537	1171.59	1172.59	0.4026
3295	Cryaa protein OS=Mus musculus GN=Cryaa PE=2 SV=1	Cryaa	tr|Q569M7|Q569M7_MOUSE	19792.7	1	11	HFSPEDLTVK	48	586.801	1171.59	1172.59	-0.4281
3295	Cryaa protein OS=Mus musculus GN=Cryaa PE=2 SV=1	Cryaa	tr|Q569M7|Q569M7_MOUSE	19792.7	1	11	HNERQDDHGYISR	54.2	542.917	1625.73	1626.74	0.4008
3295	Cryaa protein OS=Mus musculus GN=Cryaa PE=2 SV=1	Cryaa	tr|Q569M7|Q569M7_MOUSE	19792.7	1	11	LPSNVDQSALScSLSADGMLTFSGPK	59.1	894.766	2681.28	2682.28	2.993	c12: Carbamidomethyl (+57.02)
3295	Cryaa protein OS=Mus musculus GN=Cryaa PE=2 SV=1	Cryaa	tr|Q569M7|Q569M7_MOUSE	19792.7	1	11	SDRDKFVIFLDVK	48.1	527.96	1580.86	1581.86	1.873
3295	Cryaa protein OS=Mus musculus GN=Cryaa PE=2 SV=1	Cryaa	tr|Q569M7|Q569M7_MOUSE	19792.7	1	11	TVLDSGISEVR	50	588.317	1174.62	1175.63	-0.03568
3295	Cryaa protein OS=Mus musculus GN=Cryaa PE=2 SV=1	Cryaa	tr|Q569M7|Q569M7_MOUSE	19792.7	1	11	VLEDFVEIHGK	83.3	643.343	1284.67	1285.68	-0.6082
3295	Cryaa protein OS=Mus musculus GN=Cryaa PE=2 SV=1	Cryaa	tr|Q569M7|Q569M7_MOUSE	19792.7	1	11	VQSGLDAGHSER	65.2	628.305	1254.6	1255.6	-0.2245
3295	Cryaa protein OS=Mus musculus GN=Cryaa PE=2 SV=1	Cryaa	tr|Q569M7|Q569M7_MOUSE	19792.7	1	11	VQSGLDAGHSER	73.3	419.206	1254.6	1255.6	-0.1975
3295	Cryaa protein OS=Mus musculus GN=Cryaa PE=2 SV=1	Cryaa	tr|Q569M7|Q569M7_MOUSE	19792.7	1	11	YRLPSNVDQSALScSLSADGMLTFSGPK	59.4	1001.15	3000.43	3001.44	-0.7874	c14: Carbamidomethyl (+57.02)
3295	Cryaa protein OS=Mus musculus GN=Cryaa PE=2 SV=1	Cryaa	tr|Q569M7|Q569M7_MOUSE	19792.7	1	11	YRLPSNVDQSALScSLSADGmLTFSGPK	109	1006.49	3016.44	3017.43	4.249	c14: Carbamidomethyl (+57.02), m21: Oxidation (+15.99)
3295	Gamma-crystallin B OS=Mus musculus GN=Crygb PE=2 SV=3	Crygb	sp|P04344|CRGB_MOUSE,tr|Q6PHP7|Q6PHP7_MOUSE	21139.2	1	2	ITFFEDR	53.1	464.233	926.45	927.457	0.6017
3295	Gamma-crystallin B OS=Mus musculus GN=Crygb PE=2 SV=3	Crygb	sp|P04344|CRGB_MOUSE,tr|Q6PHP7|Q6PHP7_MOUSE	21139.2	1	2	YLDWGAANAK	55.4	554.775	1107.54	1108.54	0.7019
3295	Gamma-crystallin E OS=Mus musculus GN=Cryge PE=2 SV=4	Cryge	sp|Q03740|CRGE_MOUSE,sp|Q9CXV3|CRGF_MOUSE,tr|A2RTH4|A2RTH4_MOUSE,tr|B2KGJ4|B2KGJ4_MOUSE,tr|Q6PGI0|Q6PGI0_MOUSE	21195.9	1	3	HYEcSTDHSNLQPYFSR	47.2	714.309	2139.91	2140.91	-0.7489	c4: Carbamidomethyl (+57.02)
3295	Gamma-crystallin E OS=Mus musculus GN=Cryge PE=2 SV=4	Cryge	sp|Q03740|CRGE_MOUSE,sp|Q9CXV3|CRGF_MOUSE,tr|A2RTH4|A2RTH4_MOUSE,tr|B2KGJ4|B2KGJ4_MOUSE,tr|Q6PGI0|Q6PGI0_MOUSE	21195.9	1	3	ITFYEDR	37.7	472.229	942.444	943.452	-0.5532
3295	Gamma-crystallin E OS=Mus musculus GN=Cryge PE=2 SV=4	Cryge	sp|Q03740|CRGE_MOUSE,sp|Q9CXV3|CRGF_MOUSE,tr|A2RTH4|A2RTH4_MOUSE,tr|B2KGJ4|B2KGJ4_MOUSE,tr|Q6PGI0|Q6PGI0_MOUSE	21195.9	1	3	YHDWGAmNAR	40.2	412.845	1235.51	1236.52	0.05422	m7: Oxidation (+15.99)
3295	Superoxide dismutase [Cu-Zn] OS=Mus musculus GN=Sod1 PE=1 SV=2	Sod1	sp|P08228|SODC_MOUSE	15941.9	0.998	2	DGVANVSIEDR	46.7	587.789	1173.56	1174.57	0.6113
3295	Superoxide dismutase [Cu-Zn] OS=Mus musculus GN=Sod1 PE=1 SV=2	Sod1	sp|P08228|SODC_MOUSE	15941.9	0.998	2	HVGDLGNVTAGK	57.4	584.31	1166.61	1167.61	1.471
3312	Cryaa protein OS=Mus musculus GN=Cryaa PE=2 SV=1	Cryaa	tr|Q569M7|Q569M7_MOUSE	19792.7	1	12	ALGPFYPSR	44	504.269	1006.52	1007.53	-0.9746
3312	Cryaa protein OS=Mus musculus GN=Cryaa PE=2 SV=1	Cryaa	tr|Q569M7|Q569M7_MOUSE	19792.7	1	12	DKFVIFLDVK	45.8	408.573	1222.7	1223.7	1.097
3312	Cryaa protein OS=Mus musculus GN=Cryaa PE=2 SV=1	Cryaa	tr|Q569M7|Q569M7_MOUSE	19792.7	1	12	DKFVIFLDVK	63.3	612.356	1222.7	1223.7	1.224
3312	Cryaa protein OS=Mus musculus GN=Cryaa PE=2 SV=1	Cryaa	tr|Q569M7|Q569M7_MOUSE	19792.7	1	12	FVIFLDVK	44.8	490.794	979.574	980.582	-0.6547
3312	Cryaa protein OS=Mus musculus GN=Cryaa PE=2 SV=1	Cryaa	tr|Q569M7|Q569M7_MOUSE	19792.7	1	12	HFSPEDLTVK	48	586.8	1171.59	1172.59	-1.366
3312	Cryaa protein OS=Mus musculus GN=Cryaa PE=2 SV=1	Cryaa	tr|Q569M7|Q569M7_MOUSE	19792.7	1	12	HFSPEDLTVK	48.6	391.536	1171.59	1172.59	-0.1603
3312	Cryaa protein OS=Mus musculus GN=Cryaa PE=2 SV=1	Cryaa	tr|Q569M7|Q569M7_MOUSE	19792.7	1	12	HNERQDDHGYISR	45.2	542.917	1625.73	1626.74	-0.1155
3312	Cryaa protein OS=Mus musculus GN=Cryaa PE=2 SV=1	Cryaa	tr|Q569M7|Q569M7_MOUSE	19792.7	1	12	HNERQDDHGYISR	45.7	542.917	1625.73	1626.74	0.1427
3312	Cryaa protein OS=Mus musculus GN=Cryaa PE=2 SV=1	Cryaa	tr|Q569M7|Q569M7_MOUSE	19792.7	1	12	LPSNVDQSALScSLSADGmLTFSGPK	39.9	900.097	2697.27	2698.27	2.932	c12: Carbamidomethyl (+57.02), m19: Oxidation (+15.99)
3312	Cryaa protein OS=Mus musculus GN=Cryaa PE=2 SV=1	Cryaa	tr|Q569M7|Q569M7_MOUSE	19792.7	1	12	RALGPFYPSR	52.4	582.32	1162.63	1163.63	0.5483
3312	Cryaa protein OS=Mus musculus GN=Cryaa PE=2 SV=1	Cryaa	tr|Q569M7|Q569M7_MOUSE	19792.7	1	12	SDRDKFVIFLDVK	49.4	527.96	1580.86	1581.86	0.8484
3312	Cryaa protein OS=Mus musculus GN=Cryaa PE=2 SV=1	Cryaa	tr|Q569M7|Q569M7_MOUSE	19792.7	1	12	SDRDKFVIFLDVK	86.4	791.437	1580.86	1581.86	2.224
3312	Cryaa protein OS=Mus musculus GN=Cryaa PE=2 SV=1	Cryaa	tr|Q569M7|Q569M7_MOUSE	19792.7	1	12	TVLDSGISEVR	42.3	588.32	1174.62	1175.63	4.473
3312	Cryaa protein OS=Mus musculus GN=Cryaa PE=2 SV=1	Cryaa	tr|Q569M7|Q569M7_MOUSE	19792.7	1	12	TVLDSGISEVR	46.2	588.317	1174.62	1175.63	-0.6481
3312	Cryaa protein OS=Mus musculus GN=Cryaa PE=2 SV=1	Cryaa	tr|Q569M7|Q569M7_MOUSE	19792.7	1	12	TVLDSGISEVR	51	588.319	1174.62	1175.63	4.302
3312	Cryaa protein OS=Mus musculus GN=Cryaa PE=2 SV=1	Cryaa	tr|Q569M7|Q569M7_MOUSE	19792.7	1	12	TVLDSGISEVR	53.8	588.32	1174.63	1175.63	4.864
3312	Cryaa protein OS=Mus musculus GN=Cryaa PE=2 SV=1	Cryaa	tr|Q569M7|Q569M7_MOUSE	19792.7	1	12	TVLDSGISEVR	56	588.319	1174.62	1175.63	3.452
3312	Cryaa protein OS=Mus musculus GN=Cryaa PE=2 SV=1	Cryaa	tr|Q569M7|Q569M7_MOUSE	19792.7	1	12	TVLDSGISEVR	57.1	588.321	1174.63	1175.63	6.633
3312	Cryaa protein OS=Mus musculus GN=Cryaa PE=2 SV=1	Cryaa	tr|Q569M7|Q569M7_MOUSE	19792.7	1	12	TVLDSGISEVR	58.5	588.319	1174.62	1175.63	3.894
3312	Cryaa protein OS=Mus musculus GN=Cryaa PE=2 SV=1	Cryaa	tr|Q569M7|Q569M7_MOUSE	19792.7	1	12	VLEDFVEIHGK	76.9	643.342	1284.67	1285.68	-2.319
3312	Cryaa protein OS=Mus musculus GN=Cryaa PE=2 SV=1	Cryaa	tr|Q569M7|Q569M7_MOUSE	19792.7	1	12	VQSGLDAGHSER	73.7	419.205	1254.59	1255.6	-1.225
3312	Cryaa protein OS=Mus musculus GN=Cryaa PE=2 SV=1	Cryaa	tr|Q569M7|Q569M7_MOUSE	19792.7	1	12	VQSGLDAGHSER	98.4	628.304	1254.59	1255.6	-1.817
3312	Cryaa protein OS=Mus musculus GN=Cryaa PE=2 SV=1	Cryaa	tr|Q569M7|Q569M7_MOUSE	19792.7	1	12	YRLPSNVDQSALScSLSADGmLTFSGPK	99.2	1006.48	3016.43	3017.43	1.863	c14: Carbamidomethyl (+57.02), m21: Oxidation (+15.99)
3312	Keratin, type I cytoskeletal 10 OS=Mus musculus GN=Krt10 PE=1 SV=3	Krt10	sp|P02535|K1C10_MOUSE,tr|A2A513|A2A513_MOUSE	57771.3	1	5	ALEESNYELEGK	71.7	691.327	1380.64	1381.65	-0.8844
3312	Keratin, type I cytoskeletal 10 OS=Mus musculus GN=Krt10 PE=1 SV=3	Krt10	sp|P02535|K1C10_MOUSE,tr|A2A513|A2A513_MOUSE	57771.3	1	5	LAADDFR	51.7	404.204	806.394	807.4	1.558
3312	Keratin, type I cytoskeletal 10 OS=Mus musculus GN=Krt10 PE=1 SV=3	Krt10	sp|P02535|K1C10_MOUSE,tr|A2A513|A2A513_MOUSE	57771.3	1	5	LENEIQTYR	68.4	583.297	1164.58	1165.58	1.405
3312	Keratin, type I cytoskeletal 10 OS=Mus musculus GN=Krt10 PE=1 SV=3	Krt10	sp|P02535|K1C10_MOUSE,tr|A2A513|A2A513_MOUSE	57771.3	1	5	QSLEASLAETEGR	114	695.845	1389.67	1390.68	0.6601
3312	Keratin, type I cytoskeletal 10 OS=Mus musculus GN=Krt10 PE=1 SV=3	Krt10	sp|P02535|K1C10_MOUSE,tr|A2A513|A2A513_MOUSE	57771.3	1	5	VTmQNLNDR	48.9	553.762	1105.51	1106.53	-8.601	m3: Oxidation (+15.99)
3312	Keratin, type II cytoskeletal 1 OS=Homo sapiens GN=KRT1 PE=1 SV=6	KRT1	sp|P04264|K2C1_HUMAN	66040.3	1	10	AEAESLYQSK	59.1	563.276	1124.54	1125.54	2.148
3312	Keratin, type II cytoskeletal 1 OS=Homo sapiens GN=KRT1 PE=1 SV=6	KRT1	sp|P04264|K2C1_HUMAN	66040.3	1	10	DVDGAYmTK	42.2	508.225	1014.43	1015.44	1.598	m7: Oxidation (+15.99)
3312	Keratin, type II cytoskeletal 1 OS=Homo sapiens GN=KRT1 PE=1 SV=6	KRT1	sp|P04264|K2C1_HUMAN	66040.3	1	10	DYQELmNTK	64.8	579.261	1156.51	1157.51	-0.1529	m6: Oxidation (+15.99)
3312	Keratin, type II cytoskeletal 1 OS=Homo sapiens GN=KRT1 PE=1 SV=6	KRT1	sp|P04264|K2C1_HUMAN	66040.3	1	10	FLEQQNQVLQTK	87.7	738.397	1474.78	1475.79	0.2833
3312	Keratin, type II cytoskeletal 1 OS=Homo sapiens GN=KRT1 PE=1 SV=6	KRT1	sp|P04264|K2C1_HUMAN	66040.3	1	10	IEISELNR	55.6	487.27	972.525	973.531	0.5116
3312	Keratin, type II cytoskeletal 1 OS=Homo sapiens GN=KRT1 PE=1 SV=6	KRT1	sp|P04264|K2C1_HUMAN	66040.3	1	10	NKYEDEINKR	45.4	436.89	1307.65	1308.65	0.4295
3312	Keratin, type II cytoskeletal 1 OS=Homo sapiens GN=KRT1 PE=1 SV=6	KRT1	sp|P04264|K2C1_HUMAN	66040.3	1	10	NmQDmVEDYR	31.2	666.765	1331.52	1332.52	2.498	m2: Oxidation (+15.99), m5: Oxidation (+15.99)
3312	Keratin, type II cytoskeletal 1 OS=Homo sapiens GN=KRT1 PE=1 SV=6	KRT1	sp|P04264|K2C1_HUMAN	66040.3	1	10	SLDLDSIIAEVK	97.1	651.863	1301.71	1302.72	2.332
3312	Keratin, type II cytoskeletal 1 OS=Homo sapiens GN=KRT1 PE=1 SV=6	KRT1	sp|P04264|K2C1_HUMAN	66040.3	1	10	TNAENEFVTIK	72.9	633.323	1264.63	1265.64	0.7886
3312	Keratin, type II cytoskeletal 1 OS=Homo sapiens GN=KRT1 PE=1 SV=6	KRT1	sp|P04264|K2C1_HUMAN	66040.3	1	10	YEELQITAGR	74.5	590.304	1178.59	1179.6	0.01531
3703	Filaggrin-2 OS=Homo sapiens GN=FLG2 PE=1 SV=1	FLG2	sp|Q5D862|FILA2_HUMAN	########	0.989	1	SVVTVIDVFYK	59.4	635.359	1268.7	1269.71	1.463
3703	Keratin, type II cytoskeletal 2 epidermal OS=Mus musculus GN=Krt2 PE=1 SV=1	Krt2	sp|Q3TTY5|K22E_MOUSE,tr|B2RTP7|B2RTP7_MOUSE	70923.6	0.998	2	DYQELmNTK	64.6	579.262	1156.51	1157.51	1.247	m6: Oxidation (+15.99)
3703	Keratin, type II cytoskeletal 2 epidermal OS=Mus musculus GN=Krt2 PE=1 SV=1	Krt2	sp|Q3TTY5|K22E_MOUSE,tr|B2RTP7|B2RTP7_MOUSE	70923.6	0.998	2	GFSSGSAVVSGGSR	109	627.806	1253.6	1254.61	-1.436
3703	Keratin, type II cytoskeletal 2 epidermal OS=Mus musculus GN=Krt2 PE=1 SV=1	Krt2	sp|Q3TTY5|K22E_MOUSE,tr|B2RTP7|B2RTP7_MOUSE	70923.6	0.998	2	KYEDEINKR	45.7	398.875	1193.6	1194.61	-1.363
3703	Cryaa protein OS=Mus musculus GN=Cryaa PE=2 SV=1	Cryaa	tr|Q569M7|Q569M7_MOUSE	19792.7	1	10	AIPVSREEKPSSAPSS	48	821.427	1640.84	1641.84	1.826
3703	Cryaa protein OS=Mus musculus GN=Cryaa PE=2 SV=1	Cryaa	tr|Q569M7|Q569M7_MOUSE	19792.7	1	10	ALGPFYPSR	41	504.269	1006.52	1007.53	-0.121
3703	Cryaa protein OS=Mus musculus GN=Cryaa PE=2 SV=1	Cryaa	tr|Q569M7|Q569M7_MOUSE	19792.7	1	10	DKFVIFLDVK	42.2	408.573	1222.7	1223.7	1.342
3703	Cryaa protein OS=Mus musculus GN=Cryaa PE=2 SV=1	Cryaa	tr|Q569M7|Q569M7_MOUSE	19792.7	1	10	DKFVIFLDVK	57.5	612.357	1222.7	1223.7	1.813
3703	Cryaa protein OS=Mus musculus GN=Cryaa PE=2 SV=1	Cryaa	tr|Q569M7|Q569M7_MOUSE	19792.7	1	10	HFSPEDLTVK	40.3	391.537	1171.59	1172.59	0.4282
3703	Cryaa protein OS=Mus musculus GN=Cryaa PE=2 SV=1	Cryaa	tr|Q569M7|Q569M7_MOUSE	19792.7	1	10	HFSPEDLTVK	48.1	586.801	1171.59	1172.59	-0.5475
3703	Cryaa protein OS=Mus musculus GN=Cryaa PE=2 SV=1	Cryaa	tr|Q569M7|Q569M7_MOUSE	19792.7	1	10	HNERQDDHGYISR	50.4	542.917	1625.73	1626.74	0.2533
3703	Cryaa protein OS=Mus musculus GN=Cryaa PE=2 SV=1	Cryaa	tr|Q569M7|Q569M7_MOUSE	19792.7	1	10	LPSNVDQSALScSLSADGmLTFSGPK	58.8	900.098	2697.27	2698.27	3.944	c12: Carbamidomethyl (+57.02), m19: Oxidation (+15.99)
3703	Cryaa protein OS=Mus musculus GN=Cryaa PE=2 SV=1	Cryaa	tr|Q569M7|Q569M7_MOUSE	19792.7	1	10	SDRDKFVIFLDVK	42.4	527.961	1580.86	1581.86	1.986
3703	Cryaa protein OS=Mus musculus GN=Cryaa PE=2 SV=1	Cryaa	tr|Q569M7|Q569M7_MOUSE	19792.7	1	10	TVLDSGISEVR	50.2	588.317	1174.62	1175.63	-0.9543
3703	Cryaa protein OS=Mus musculus GN=Cryaa PE=2 SV=1	Cryaa	tr|Q569M7|Q569M7_MOUSE	19792.7	1	10	VLEDFVEIHGK	87.4	643.343	1284.67	1285.68	-0.4215
3703	Cryaa protein OS=Mus musculus GN=Cryaa PE=2 SV=1	Cryaa	tr|Q569M7|Q569M7_MOUSE	19792.7	1	10	VQSGLDAGHSER	65.1	419.206	1254.6	1255.6	0.2565
3703	Cryaa protein OS=Mus musculus GN=Cryaa PE=2 SV=1	Cryaa	tr|Q569M7|Q569M7_MOUSE	19792.7	1	10	VQSGLDAGHSER	82	628.306	1254.6	1255.6	1.336
3703	Keratin, type I cytoskeletal 10 OS=Mus musculus GN=Krt10 PE=1 SV=3	Krt10	sp|P02535|K1C10_MOUSE,tr|A2A513|A2A513_MOUSE	57771.3	1	7	ALEESNYELEGK	90.4	691.326	1380.64	1381.65	-2.303
3703	Keratin, type I cytoskeletal 10 OS=Mus musculus GN=Krt10 PE=1 SV=3	Krt10	sp|P02535|K1C10_MOUSE,tr|A2A513|A2A513_MOUSE	57771.3	1	7	LAADDFR	54.3	404.204	806.393	807.4	0.4187
3703	Keratin, type I cytoskeletal 10 OS=Mus musculus GN=Krt10 PE=1 SV=3	Krt10	sp|P02535|K1C10_MOUSE,tr|A2A513|A2A513_MOUSE	57771.3	1	7	LENEIQTYR	67.5	583.296	1164.58	1165.58	0.6504
3703	Keratin, type I cytoskeletal 10 OS=Mus musculus GN=Krt10 PE=1 SV=3	Krt10	sp|P02535|K1C10_MOUSE,tr|A2A513|A2A513_MOUSE	57771.3	1	7	QSLEASLAETEGR	114	695.845	1389.67	1390.68	0.9478
3703	Keratin, type I cytoskeletal 10 OS=Mus musculus GN=Krt10 PE=1 SV=3	Krt10	sp|P02535|K1C10_MOUSE,tr|A2A513|A2A513_MOUSE	57771.3	1	7	QSVEADINGLR	69.3	601.313	1200.61	1201.62	1.263
3703	Keratin, type I cytoskeletal 10 OS=Mus musculus GN=Krt10 PE=1 SV=3	Krt10	sp|P02535|K1C10_MOUSE,tr|A2A513|A2A513_MOUSE	57771.3	1	7	QSVEADINGLRR	46.1	453.244	1356.71	1357.72	0.04571
3703	Keratin, type I cytoskeletal 10 OS=Mus musculus GN=Krt10 PE=1 SV=3	Krt10	sp|P02535|K1C10_MOUSE,tr|A2A513|A2A513_MOUSE	57771.3	1	7	QSVEADINGLRR	54.1	679.363	1356.71	1357.72	0.632
3703	Keratin, type I cytoskeletal 10 OS=Mus musculus GN=Krt10 PE=1 SV=3	Krt10	sp|P02535|K1C10_MOUSE,tr|A2A513|A2A513_MOUSE	57771.3	1	7	VTmQNLNDR	64.6	553.767	1105.52	1106.53	0.6534	m3: Oxidation (+15.99)
3703	Keratin, type II cytoskeletal 1 OS=Homo sapiens GN=KRT1 PE=1 SV=6	KRT1	sp|P04264|K2C1_HUMAN	66040.3	1	16	AEAESLYQSK	85.4	563.276	1124.54	1125.54	1.455
3703	Keratin, type II cytoskeletal 1 OS=Homo sapiens GN=KRT1 PE=1 SV=6	KRT1	sp|P04264|K2C1_HUMAN	66040.3	1	16	AQYEDIAQK	67.4	533.265	1064.51	1065.52	0.9555
3703	Keratin, type II cytoskeletal 1 OS=Homo sapiens GN=KRT1 PE=1 SV=6	KRT1	sp|P04264|K2C1_HUMAN	66040.3	1	16	DVDGAYmTK	70	508.224	1014.43	1015.44	0.9287	m7: Oxidation (+15.99)
3703	Keratin, type II cytoskeletal 1 OS=Homo sapiens GN=KRT1 PE=1 SV=6	KRT1	sp|P04264|K2C1_HUMAN	66040.3	1	16	DYQELmNTK	64.6	579.262	1156.51	1157.51	1.247	m6: Oxidation (+15.99)
3703	Keratin, type II cytoskeletal 1 OS=Homo sapiens GN=KRT1 PE=1 SV=6	KRT1	sp|P04264|K2C1_HUMAN	66040.3	1	16	FLEQQNQVLQTK	50.1	492.6	1474.78	1475.79	-0.6491
3703	Keratin, type II cytoskeletal 1 OS=Homo sapiens GN=KRT1 PE=1 SV=6	KRT1	sp|P04264|K2C1_HUMAN	66040.3	1	16	FLEQQNQVLQTK	87.8	738.396	1474.78	1475.79	-0.435
3703	Keratin, type II cytoskeletal 1 OS=Homo sapiens GN=KRT1 PE=1 SV=6	KRT1	sp|P04264|K2C1_HUMAN	66040.3	1	16	IEISELNR	58.7	487.269	972.524	973.531	-0.5978
3703	Keratin, type II cytoskeletal 1 OS=Homo sapiens GN=KRT1 PE=1 SV=6	KRT1	sp|P04264|K2C1_HUMAN	66040.3	1	16	LALDLEIATYR	41.4	639.359	1276.7	1277.71	0.8437
3703	Keratin, type II cytoskeletal 1 OS=Homo sapiens GN=KRT1 PE=1 SV=6	KRT1	sp|P04264|K2C1_HUMAN	66040.3	1	16	LRSEIDNVKK	51.8	601.349	1200.68	1201.69	1.163
3703	Keratin, type II cytoskeletal 1 OS=Homo sapiens GN=KRT1 PE=1 SV=6	KRT1	sp|P04264|K2C1_HUMAN	66040.3	1	16	NKYEDEINKR	65.8	436.89	1307.65	1308.65	1.392
3703	Keratin, type II cytoskeletal 1 OS=Homo sapiens GN=KRT1 PE=1 SV=6	KRT1	sp|P04264|K2C1_HUMAN	66040.3	1	16	NmQDmVEDYR	62.8	666.764	1331.51	1332.52	1.357	m2: Oxidation (+15.99), m5: Oxidation (+15.99)
3703	Keratin, type II cytoskeletal 1 OS=Homo sapiens GN=KRT1 PE=1 SV=6	KRT1	sp|P04264|K2C1_HUMAN	66040.3	1	16	QISNLQQSISDAEQR	50.8	858.927	1715.84	1716.85	-2.774
3703	Keratin, type II cytoskeletal 1 OS=Homo sapiens GN=KRT1 PE=1 SV=6	KRT1	sp|P04264|K2C1_HUMAN	66040.3	1	16	SKAEAESLYQSK	48.7	447.562	1339.66	1340.67	1.016
3703	Keratin, type II cytoskeletal 1 OS=Homo sapiens GN=KRT1 PE=1 SV=6	KRT1	sp|P04264|K2C1_HUMAN	66040.3	1	16	SKAEAESLYQSK	72.6	670.84	1339.67	1340.67	2.311
3703	Keratin, type II cytoskeletal 1 OS=Homo sapiens GN=KRT1 PE=1 SV=6	KRT1	sp|P04264|K2C1_HUMAN	66040.3	1	16	SLDLDSIIAEVK	88.3	651.863	1301.71	1302.72	2.578
3703	Keratin, type II cytoskeletal 1 OS=Homo sapiens GN=KRT1 PE=1 SV=6	KRT1	sp|P04264|K2C1_HUMAN	66040.3	1	16	TLLEGEESR	47.8	517.261	1032.51	1033.52	-0.3889
3703	Keratin, type II cytoskeletal 1 OS=Homo sapiens GN=KRT1 PE=1 SV=6	KRT1	sp|P04264|K2C1_HUMAN	66040.3	1	16	TNAENEFVTIK	79.2	633.323	1264.63	1265.64	1.152
3703	Keratin, type II cytoskeletal 1 OS=Homo sapiens GN=KRT1 PE=1 SV=6	KRT1	sp|P04264|K2C1_HUMAN	66040.3	1	16	YEELQITAGR	71.9	590.304	1178.59	1179.6	0.08313
3723	Superoxide dismutase [Cu-Zn] OS=Mus musculus GN=Sod1 PE=1 SV=2	Sod1	sp|P08228|SODC_MOUSE	15941.9	0.993	1	HVGDLGNVTAGK	54	584.309	1166.6	1167.61	-0.2586
3723	Beta-A3/A1 crystallin protein OS=Mus musculus GN=Cryba1 PE=2 SV=1	Cryba1	tr|Q9QXC6|Q9QXC6_MOUSE	25206.2	1	3	ITIFEKENFIGR	75.3	733.888	1465.76	1466.8	-21.64
3723	Beta-A3/A1 crystallin protein OS=Mus musculus GN=Cryba1 PE=2 SV=1	Cryba1	tr|Q9QXC6|Q9QXC6_MOUSE	25206.2	1	3	ITIYDQENFQGK	67.4	728.36	1454.71	1455.71	1.084
3723	Beta-A3/A1 crystallin protein OS=Mus musculus GN=Cryba1 PE=2 SV=1	Cryba1	tr|Q9QXC6|Q9QXC6_MOUSE	25206.2	1	3	mAQTNPmPGSLGPWK	57.9	823.888	1645.76	1646.77	1.511	m1: Oxidation (+15.99), m7: Oxidation (+15.99)
3723	Beta-crystallin A4 OS=Mus musculus GN=Cryba4 PE=2 SV=3	Cryba4	sp|Q9JJV0|CRBA4_MOUSE,tr|Q3V1A0|Q3V1A0_MOUSE	22468.1	1	3	LTIFEQENFLGR	75.3	733.888	1465.76	1466.76	3.176
3723	Beta-crystallin A4 OS=Mus musculus GN=Cryba4 PE=2 SV=3	Cryba4	sp|Q9JJV0|CRBA4_MOUSE,tr|Q3V1A0|Q3V1A0_MOUSE	22468.1	1	3	LTSFRPVAcANHR	48.6	510.265	1527.77	1528.78	0.7109	c9: Carbamidomethyl (+57.02)
3723	Beta-crystallin A4 OS=Mus musculus GN=Cryba4 PE=2 SV=3	Cryba4	sp|Q9JJV0|CRBA4_MOUSE,tr|Q3V1A0|Q3V1A0_MOUSE	22468.1	1	3	RHEFTAEcPSVLELGFETVR	46.9	793.068	2376.18	2377.16	11.82	c8: Carbamidomethyl (+57.02)
3723	Cryaa protein OS=Mus musculus GN=Cryaa PE=2 SV=1	Cryaa	tr|Q569M7|Q569M7_MOUSE	19792.7	1	10	ALGPFYPSR	44	504.269	1006.52	1007.53	-0.3195
3723	Cryaa protein OS=Mus musculus GN=Cryaa PE=2 SV=1	Cryaa	tr|Q569M7|Q569M7_MOUSE	19792.7	1	10	DKFVIFLDVK	42.5	408.573	1222.7	1223.7	1.317
3723	Cryaa protein OS=Mus musculus GN=Cryaa PE=2 SV=1	Cryaa	tr|Q569M7|Q569M7_MOUSE	19792.7	1	10	DKFVIFLDVK	63.3	612.356	1222.7	1223.7	1.567
3723	Cryaa protein OS=Mus musculus GN=Cryaa PE=2 SV=1	Cryaa	tr|Q569M7|Q569M7_MOUSE	19792.7	1	10	FVIFLDVK	44.8	490.795	979.575	980.582	0.4671
3723	Cryaa protein OS=Mus musculus GN=Cryaa PE=2 SV=1	Cryaa	tr|Q569M7|Q569M7_MOUSE	19792.7	1	10	HFSPEDLTVK	45.8	586.801	1171.59	1172.59	-0.8374
3723	Cryaa protein OS=Mus musculus GN=Cryaa PE=2 SV=1	Cryaa	tr|Q569M7|Q569M7_MOUSE	19792.7	1	10	HFSPEDLTVK	45.4	391.536	1171.59	1172.59	0.01881
3723	Cryaa protein OS=Mus musculus GN=Cryaa PE=2 SV=1	Cryaa	tr|Q569M7|Q569M7_MOUSE	19792.7	1	10	HNERQDDHGYISR	49.9	542.918	1625.73	1626.74	0.7697
3723	Cryaa protein OS=Mus musculus GN=Cryaa PE=2 SV=1	Cryaa	tr|Q569M7|Q569M7_MOUSE	19792.7	1	10	RALGPFYPSR	43.8	582.32	1162.63	1163.63	0.6515
3723	Cryaa protein OS=Mus musculus GN=Cryaa PE=2 SV=1	Cryaa	tr|Q569M7|Q569M7_MOUSE	19792.7	1	10	SDRDKFVIFLDVK	52.9	527.96	1580.86	1581.86	1.588
3723	Cryaa protein OS=Mus musculus GN=Cryaa PE=2 SV=1	Cryaa	tr|Q569M7|Q569M7_MOUSE	19792.7	1	10	SDRDKFVIFLDVK	68.2	791.437	1580.86	1581.86	1.579
3723	Cryaa protein OS=Mus musculus GN=Cryaa PE=2 SV=1	Cryaa	tr|Q569M7|Q569M7_MOUSE	19792.7	1	10	TVLDSGISEVR	46.4	588.317	1174.62	1175.63	-0.2909
3723	Cryaa protein OS=Mus musculus GN=Cryaa PE=2 SV=1	Cryaa	tr|Q569M7|Q569M7_MOUSE	19792.7	1	10	VLEDFVEIHGK	83.6	643.342	1284.67	1285.68	-1.184
3723	Cryaa protein OS=Mus musculus GN=Cryaa PE=2 SV=1	Cryaa	tr|Q569M7|Q569M7_MOUSE	19792.7	1	10	VQSGLDAGHSER	84.3	419.205	1254.59	1255.6	-0.532
3723	Cryaa protein OS=Mus musculus GN=Cryaa PE=2 SV=1	Cryaa	tr|Q569M7|Q569M7_MOUSE	19792.7	1	10	VQSGLDAGHSER	103	628.305	1254.59	1255.6	-0.6387
3723	Keratin, type I cytoskeletal 10 OS=Mus musculus GN=Krt10 PE=1 SV=3	Krt10	sp|P02535|K1C10_MOUSE,tr|A2A513|A2A513_MOUSE	57771.3	1	3	LENEIQTYR	50.4	583.297	1164.58	1165.58	0.9421
3723	Keratin, type I cytoskeletal 10 OS=Mus musculus GN=Krt10 PE=1 SV=3	Krt10	sp|P02535|K1C10_MOUSE,tr|A2A513|A2A513_MOUSE	57771.3	1	3	QSLEASLAETEGR	68.3	695.846	1389.68	1390.68	2.961
3723	Keratin, type I cytoskeletal 10 OS=Mus musculus GN=Krt10 PE=1 SV=3	Krt10	sp|P02535|K1C10_MOUSE,tr|A2A513|A2A513_MOUSE	57771.3	1	3	VTmQNLNDR	40.9	553.767	1105.52	1106.53	0.78	m3: Oxidation (+15.99)
3723	Keratin, type II cytoskeletal 1 OS=Homo sapiens GN=KRT1 PE=1 SV=6	KRT1	sp|P04264|K2C1_HUMAN	66040.3	1	4	AQYEDIAQK	55.1	533.266	1064.52	1065.52	3.095
3723	Keratin, type II cytoskeletal 1 OS=Homo sapiens GN=KRT1 PE=1 SV=6	KRT1	sp|P04264|K2C1_HUMAN	66040.3	1	4	FLEQQNQVLQTK	84.2	738.395	1474.78	1475.79	-1.411
3723	Keratin, type II cytoskeletal 1 OS=Homo sapiens GN=KRT1 PE=1 SV=6	KRT1	sp|P04264|K2C1_HUMAN	66040.3	1	4	IEISELNR	55.4	487.27	972.525	973.531	0.5938
3723	Keratin, type II cytoskeletal 1 OS=Homo sapiens GN=KRT1 PE=1 SV=6	KRT1	sp|P04264|K2C1_HUMAN	66040.3	1	4	SLDLDSIIAEVK	106	651.863	1301.71	1302.72	2.992
3723	Beta-crystallin B3 OS=Mus musculus GN=Crybb3 PE=2 SV=3	Crybb3	sp|Q9JJU9|CRBB3_MOUSE	24291.2	0.995	1	GEQFVLEK	54	475.253	948.492	949.499	-0.04417
3737	Keratin, type I cytoskeletal 10 OS=Mus musculus GN=Krt10 PE=1 SV=3	Krt10	sp|P02535|K1C10_MOUSE,tr|A2A513|A2A513_MOUSE	57771.3	1	6	ALEESNYELEGK	65.6	691.328	1380.64	1381.65	-0.1172
3737	Keratin, type I cytoskeletal 10 OS=Mus musculus GN=Krt10 PE=1 SV=3	Krt10	sp|P02535|K1C10_MOUSE,tr|A2A513|A2A513_MOUSE	57771.3	1	6	LAADDFR	57.1	404.204	806.393	807.4	0.7655
3737	Keratin, type I cytoskeletal 10 OS=Mus musculus GN=Krt10 PE=1 SV=3	Krt10	sp|P02535|K1C10_MOUSE,tr|A2A513|A2A513_MOUSE	57771.3	1	6	LENEIQTYR	66.5	583.297	1164.58	1165.58	1.594
3737	Keratin, type I cytoskeletal 10 OS=Mus musculus GN=Krt10 PE=1 SV=3	Krt10	sp|P02535|K1C10_MOUSE,tr|A2A513|A2A513_MOUSE	57771.3	1	6	QSLEASLAETEGR	97.9	695.845	1389.68	1390.68	1.192
3737	Keratin, type I cytoskeletal 10 OS=Mus musculus GN=Krt10 PE=1 SV=3	Krt10	sp|P02535|K1C10_MOUSE,tr|A2A513|A2A513_MOUSE	57771.3	1	6	SEITELRR	41.9	502.281	1002.55	1003.55	1.812
3737	Keratin, type I cytoskeletal 10 OS=Mus musculus GN=Krt10 PE=1 SV=3	Krt10	sp|P02535|K1C10_MOUSE,tr|A2A513|A2A513_MOUSE	57771.3	1	6	VTmQNLNDR	59.2	553.767	1105.52	1106.53	0.5269	m3: Oxidation (+15.99)
3737	Cryaa protein OS=Mus musculus GN=Cryaa PE=2 SV=1	Cryaa	tr|Q569M7|Q569M7_MOUSE	19792.7	1	9	ALGPFYPSR	41.1	504.269	1006.52	1007.53	-0.2401
3737	Cryaa protein OS=Mus musculus GN=Cryaa PE=2 SV=1	Cryaa	tr|Q569M7|Q569M7_MOUSE	19792.7	1	9	DKFVIFLDVK	39.8	408.574	1222.7	1223.7	1.759
3737	Cryaa protein OS=Mus musculus GN=Cryaa PE=2 SV=1	Cryaa	tr|Q569M7|Q569M7_MOUSE	19792.7	1	9	DKFVIFLDVK	66.6	612.357	1222.7	1223.7	2.221
3737	Cryaa protein OS=Mus musculus GN=Cryaa PE=2 SV=1	Cryaa	tr|Q569M7|Q569M7_MOUSE	19792.7	1	9	FVIFLDVK	48.2	490.795	979.575	980.582	0.4263
3737	Cryaa protein OS=Mus musculus GN=Cryaa PE=2 SV=1	Cryaa	tr|Q569M7|Q569M7_MOUSE	19792.7	1	9	HFSPEDLTVK	45.7	586.801	1171.59	1172.59	-0.08694
3737	Cryaa protein OS=Mus musculus GN=Cryaa PE=2 SV=1	Cryaa	tr|Q569M7|Q569M7_MOUSE	19792.7	1	9	HFSPEDLTVK	43.7	391.537	1171.59	1172.59	0.5049
3737	Cryaa protein OS=Mus musculus GN=Cryaa PE=2 SV=1	Cryaa	tr|Q569M7|Q569M7_MOUSE	19792.7	1	9	HNERQDDHGYISR	47.6	813.873	1625.73	1626.74	0.9578
3737	Cryaa protein OS=Mus musculus GN=Cryaa PE=2 SV=1	Cryaa	tr|Q569M7|Q569M7_MOUSE	19792.7	1	9	HNERQDDHGYISR	45.8	542.918	1625.73	1626.74	0.8988
3737	Cryaa protein OS=Mus musculus GN=Cryaa PE=2 SV=1	Cryaa	tr|Q569M7|Q569M7_MOUSE	19792.7	1	9	SDRDKFVIFLDVK	61.2	527.961	1580.86	1581.86	2.005
3737	Cryaa protein OS=Mus musculus GN=Cryaa PE=2 SV=1	Cryaa	tr|Q569M7|Q569M7_MOUSE	19792.7	1	9	SDRDKFVIFLDVK	70	791.438	1580.86	1581.86	3.096
3737	Cryaa protein OS=Mus musculus GN=Cryaa PE=2 SV=1	Cryaa	tr|Q569M7|Q569M7_MOUSE	19792.7	1	9	TVLDSGISEVR	58.8	588.317	1174.62	1175.63	-0.2058
3737	Cryaa protein OS=Mus musculus GN=Cryaa PE=2 SV=1	Cryaa	tr|Q569M7|Q569M7_MOUSE	19792.7	1	9	VLEDFVEIHGK	94.5	643.343	1284.67	1285.68	-0.5771
3737	Cryaa protein OS=Mus musculus GN=Cryaa PE=2 SV=1	Cryaa	tr|Q569M7|Q569M7_MOUSE	19792.7	1	9	VQSGLDAGHSER	73.7	419.206	1254.6	1255.6	0.7344
3737	Cryaa protein OS=Mus musculus GN=Cryaa PE=2 SV=1	Cryaa	tr|Q569M7|Q569M7_MOUSE	19792.7	1	9	VQSGLDAGHSER	90.6	628.306	1254.6	1255.6	1.209
3737	Keratin, type II cytoskeletal 1 OS=Homo sapiens GN=KRT1 PE=1 SV=6	KRT1	sp|P04264|K2C1_HUMAN	66040.3	1	20	AEAESLYQSK	81.9	563.276	1124.54	1125.54	2.042
3737	Keratin, type II cytoskeletal 1 OS=Homo sapiens GN=KRT1 PE=1 SV=6	KRT1	sp|P04264|K2C1_HUMAN	66040.3	1	20	DVDGAYMTK	55.3	500.227	998.439	999.445	1.019
3737	Keratin, type II cytoskeletal 1 OS=Homo sapiens GN=KRT1 PE=1 SV=6	KRT1	sp|P04264|K2C1_HUMAN	66040.3	1	20	DVDGAYmTK	56.4	508.224	1014.43	1015.44	0.8499	m7: Oxidation (+15.99)
3737	Keratin, type II cytoskeletal 1 OS=Homo sapiens GN=KRT1 PE=1 SV=6	KRT1	sp|P04264|K2C1_HUMAN	66040.3	1	20	DYQELMNTK	46	571.264	1140.51	1141.52	1.102
3737	Keratin, type II cytoskeletal 1 OS=Homo sapiens GN=KRT1 PE=1 SV=6	KRT1	sp|P04264|K2C1_HUMAN	66040.3	1	20	DYQELmNTK	57.3	579.261	1156.51	1157.51	1.057	m6: Oxidation (+15.99)
3737	Keratin, type II cytoskeletal 1 OS=Homo sapiens GN=KRT1 PE=1 SV=6	KRT1	sp|P04264|K2C1_HUMAN	66040.3	1	20	FLEQQNQVLQTK	50.9	492.599	1474.78	1475.79	-0.9744
3737	Keratin, type II cytoskeletal 1 OS=Homo sapiens GN=KRT1 PE=1 SV=6	KRT1	sp|P04264|K2C1_HUMAN	66040.3	1	20	FLEQQNQVLQTK	87.4	738.396	1474.78	1475.79	-0.2317
3737	Keratin, type II cytoskeletal 1 OS=Homo sapiens GN=KRT1 PE=1 SV=6	KRT1	sp|P04264|K2C1_HUMAN	66040.3	1	20	GGGGGGYGSGGSSYGSGGGSYGSGGGGGGGR	98.8	795.323	2382.95	2383.95	0.5671
3737	Keratin, type II cytoskeletal 1 OS=Homo sapiens GN=KRT1 PE=1 SV=6	KRT1	sp|P04264|K2C1_HUMAN	66040.3	1	20	GSGGGSSGGSIGGR	53.1	546.756	1091.5	1092.5	1.06
3737	Keratin, type II cytoskeletal 1 OS=Homo sapiens GN=KRT1 PE=1 SV=6	KRT1	sp|P04264|K2C1_HUMAN	66040.3	1	20	IEISELNR	58.6	487.269	972.524	973.531	0.08018
3737	Keratin, type II cytoskeletal 1 OS=Homo sapiens GN=KRT1 PE=1 SV=6	KRT1	sp|P04264|K2C1_HUMAN	66040.3	1	20	LALDLEIATYR	69.3	639.36	1276.71	1277.71	2.221
3737	Keratin, type II cytoskeletal 1 OS=Homo sapiens GN=KRT1 PE=1 SV=6	KRT1	sp|P04264|K2C1_HUMAN	66040.3	1	20	LNDLEDALQQAK	75.1	679.352	1356.69	1357.7	1.206
3737	Keratin, type II cytoskeletal 1 OS=Homo sapiens GN=KRT1 PE=1 SV=6	KRT1	sp|P04264|K2C1_HUMAN	66040.3	1	20	LRSEIDNVKK	45.7	601.35	1200.68	1201.69	1.579
3737	Keratin, type II cytoskeletal 1 OS=Homo sapiens GN=KRT1 PE=1 SV=6	KRT1	sp|P04264|K2C1_HUMAN	66040.3	1	20	LRSEIDNVKK	52	401.235	1200.68	1201.69	0.2098
3737	Keratin, type II cytoskeletal 1 OS=Homo sapiens GN=KRT1 PE=1 SV=6	KRT1	sp|P04264|K2C1_HUMAN	66040.3	1	20	NKLNDLEDALQQAK	45.3	800.422	1598.83	1599.83	1.686
3737	Keratin, type II cytoskeletal 1 OS=Homo sapiens GN=KRT1 PE=1 SV=6	KRT1	sp|P04264|K2C1_HUMAN	66040.3	1	20	NKLNDLEDALQQAK	80.2	533.95	1598.83	1599.83	1.464
3737	Keratin, type II cytoskeletal 1 OS=Homo sapiens GN=KRT1 PE=1 SV=6	KRT1	sp|P04264|K2C1_HUMAN	66040.3	1	20	NKYEDEINKR	66.7	436.89	1307.65	1308.65	1.301
3737	Keratin, type II cytoskeletal 1 OS=Homo sapiens GN=KRT1 PE=1 SV=6	KRT1	sp|P04264|K2C1_HUMAN	66040.3	1	20	NmQDmVEDYR	47.5	666.765	1331.52	1332.52	2.407	m2: Oxidation (+15.99), m5: Oxidation (+15.99)
3737	Keratin, type II cytoskeletal 1 OS=Homo sapiens GN=KRT1 PE=1 SV=6	KRT1	sp|P04264|K2C1_HUMAN	66040.3	1	20	NMQDmVEDYR	54.1	658.764	1315.51	1316.52	-2.823	m5: Oxidation (+15.99)
3737	Keratin, type II cytoskeletal 1 OS=Homo sapiens GN=KRT1 PE=1 SV=6	KRT1	sp|P04264|K2C1_HUMAN	66040.3	1	20	SGGGFSSGSAGIINYQR	78.2	829.401	1656.79	1657.79	0.8192
3737	Keratin, type II cytoskeletal 1 OS=Homo sapiens GN=KRT1 PE=1 SV=6	KRT1	sp|P04264|K2C1_HUMAN	66040.3	1	20	SKAEAESLYQSK	45.5	447.561	1339.66	1340.67	0.188
3737	Keratin, type II cytoskeletal 1 OS=Homo sapiens GN=KRT1 PE=1 SV=6	KRT1	sp|P04264|K2C1_HUMAN	66040.3	1	20	SKAEAESLYQSK	76.3	670.839	1339.66	1340.67	1.386
3737	Keratin, type II cytoskeletal 1 OS=Homo sapiens GN=KRT1 PE=1 SV=6	KRT1	sp|P04264|K2C1_HUMAN	66040.3	1	20	SLDLDSIIAEVK	59.6	434.91	1301.71	1302.72	0.07834
3737	Keratin, type II cytoskeletal 1 OS=Homo sapiens GN=KRT1 PE=1 SV=6	KRT1	sp|P04264|K2C1_HUMAN	66040.3	1	20	SLDLDSIIAEVK	94.2	651.863	1301.71	1302.72	2.624
3737	Keratin, type II cytoskeletal 1 OS=Homo sapiens GN=KRT1 PE=1 SV=6	KRT1	sp|P04264|K2C1_HUMAN	66040.3	1	20	SLNNQFASFIDK	66.6	692.351	1382.69	1383.69	3.294
3737	Keratin, type II cytoskeletal 1 OS=Homo sapiens GN=KRT1 PE=1 SV=6	KRT1	sp|P04264|K2C1_HUMAN	66040.3	1	20	TLLEGEESR	48.1	517.262	1032.51	1033.52	0.2497
3737	Keratin, type II cytoskeletal 1 OS=Homo sapiens GN=KRT1 PE=1 SV=6	KRT1	sp|P04264|K2C1_HUMAN	66040.3	1	20	TNAENEFVTIK	72.2	633.323	1264.63	1265.64	0.757
3737	Keratin, type II cytoskeletal 1 OS=Homo sapiens GN=KRT1 PE=1 SV=6	KRT1	sp|P04264|K2C1_HUMAN	66040.3	1	20	YEELQITAGR	71.9	590.304	1178.59	1179.6	0.7952
3737	Keratin, type I cytoskeletal 17 OS=Mus musculus GN=Krt17 PE=1 SV=3	Krt17	sp|Q9QWL7|K1C17_MOUSE	48162.9	0.998	2	EVATNSELVQSGK	62.9	681.351	1360.69	1361.69	2.848
3737	Keratin, type I cytoskeletal 17 OS=Mus musculus GN=Krt17 PE=1 SV=3	Krt17	sp|Q9QWL7|K1C17_MOUSE	48162.9	0.998	2	LAADDFR	57.1	404.204	806.393	807.4	0.7655
3737	Keratin, type I cytoskeletal 17 OS=Mus musculus GN=Krt17 PE=1 SV=3	Krt17	sp|Q9QWL7|K1C17_MOUSE	48162.9	0.998	2	LASYLDK	57.3	405.224	808.434	809.44	0.4918
3857	Grifin OS=Mus musculus GN=Grifin PE=2 SV=1	Grifin	sp|Q9D1U0|GRIFN_MOUSE	15970.8	0.996	1	LAQVELAK	67.7	436.266	870.518	871.525	0.5485
3857	Cryaa protein OS=Mus musculus GN=Cryaa PE=2 SV=1	Cryaa	tr|Q569M7|Q569M7_MOUSE	19792.7	1	11	AIPVSREEKPSSAPSS	52	821.427	1640.84	1641.84	2.021
3857	Cryaa protein OS=Mus musculus GN=Cryaa PE=2 SV=1	Cryaa	tr|Q569M7|Q569M7_MOUSE	19792.7	1	11	ALGPFYPSR	44	504.269	1006.52	1007.53	-0.518
3857	Cryaa protein OS=Mus musculus GN=Cryaa PE=2 SV=1	Cryaa	tr|Q569M7|Q569M7_MOUSE	19792.7	1	11	DKFVIFLDVK	42.5	408.573	1222.7	1223.7	1.661
3857	Cryaa protein OS=Mus musculus GN=Cryaa PE=2 SV=1	Cryaa	tr|Q569M7|Q569M7_MOUSE	19792.7	1	11	DKFVIFLDVK	66.6	612.357	1222.7	1223.7	2.156
3857	Cryaa protein OS=Mus musculus GN=Cryaa PE=2 SV=1	Cryaa	tr|Q569M7|Q569M7_MOUSE	19792.7	1	11	FVIFLDVK	44.8	490.795	979.575	980.582	0.4875
3857	Cryaa protein OS=Mus musculus GN=Cryaa PE=2 SV=1	Cryaa	tr|Q569M7|Q569M7_MOUSE	19792.7	1	11	HFSPEDLTVK	49.9	586.801	1171.59	1172.59	-0.8545
3857	Cryaa protein OS=Mus musculus GN=Cryaa PE=2 SV=1	Cryaa	tr|Q569M7|Q569M7_MOUSE	19792.7	1	11	HFSPEDLTVK	46.7	391.536	1171.59	1172.59	-0.05794
3857	Cryaa protein OS=Mus musculus GN=Cryaa PE=2 SV=1	Cryaa	tr|Q569M7|Q569M7_MOUSE	19792.7	1	11	HNERQDDHGYISR	56	542.917	1625.73	1626.74	0.4746
3857	Cryaa protein OS=Mus musculus GN=Cryaa PE=2 SV=1	Cryaa	tr|Q569M7|Q569M7_MOUSE	19792.7	1	11	RALGPFYPSR	39	582.32	1162.63	1163.63	0.8233
3857	Cryaa protein OS=Mus musculus GN=Cryaa PE=2 SV=1	Cryaa	tr|Q569M7|Q569M7_MOUSE	19792.7	1	11	SDRDKFVIFLDVK	54.8	527.961	1580.86	1581.86	2.119
3857	Cryaa protein OS=Mus musculus GN=Cryaa PE=2 SV=1	Cryaa	tr|Q569M7|Q569M7_MOUSE	19792.7	1	11	SDRDKFVIFLDVK	69.9	791.438	1580.86	1581.86	3.779
3857	Cryaa protein OS=Mus musculus GN=Cryaa PE=2 SV=1	Cryaa	tr|Q569M7|Q569M7_MOUSE	19792.7	1	11	TVLDSGISEVR	52.6	588.317	1174.62	1175.63	-0.1888
3857	Cryaa protein OS=Mus musculus GN=Cryaa PE=2 SV=1	Cryaa	tr|Q569M7|Q569M7_MOUSE	19792.7	1	11	VLEDFVEIHGK	83.5	643.342	1284.67	1285.68	-0.9971
3857	Cryaa protein OS=Mus musculus GN=Cryaa PE=2 SV=1	Cryaa	tr|Q569M7|Q569M7_MOUSE	19792.7	1	11	VQSGLDAGHSER	65	419.205	1254.59	1255.6	-0.6514
3857	Cryaa protein OS=Mus musculus GN=Cryaa PE=2 SV=1	Cryaa	tr|Q569M7|Q569M7_MOUSE	19792.7	1	11	VQSGLDAGHSER	94.3	628.304	1254.59	1255.6	-0.8139
3857	Keratin, type II cytoskeletal 1 OS=Homo sapiens GN=KRT1 PE=1 SV=6	KRT1	sp|P04264|K2C1_HUMAN	66040.3	1	5	AQYEDIAQK	50.9	533.266	1064.52	1065.52	2.964
3857	Keratin, type II cytoskeletal 1 OS=Homo sapiens GN=KRT1 PE=1 SV=6	KRT1	sp|P04264|K2C1_HUMAN	66040.3	1	5	FLEQQNQVLQTK	79.6	738.397	1474.78	1475.79	0.4866
3857	Keratin, type II cytoskeletal 1 OS=Homo sapiens GN=KRT1 PE=1 SV=6	KRT1	sp|P04264|K2C1_HUMAN	66040.3	1	5	IEISELNR	54.5	487.269	972.524	973.531	-0.1663
3857	Keratin, type II cytoskeletal 1 OS=Homo sapiens GN=KRT1 PE=1 SV=6	KRT1	sp|P04264|K2C1_HUMAN	66040.3	1	5	SLDLDSIIAEVK	78.4	651.863	1301.71	1302.72	3.084
3857	Keratin, type II cytoskeletal 1 OS=Homo sapiens GN=KRT1 PE=1 SV=6	KRT1	sp|P04264|K2C1_HUMAN	66040.3	1	5	YEELQITAGR	63.4	590.305	1178.59	1179.6	1.117
4133	Grifin OS=Mus musculus GN=Grifin PE=2 SV=1	Grifin	sp|Q9D1U0|GRIFN_MOUSE	15970.8	0.998	2	FSSATVVGNAFQGGR	54.7	749.381	1496.75	1497.74	7.076
4133	Grifin OS=Mus musculus GN=Grifin PE=2 SV=1	Grifin	sp|Q9D1U0|GRIFN_MOUSE	15970.8	0.998	2	LAQVELAK	44.7	436.268	870.521	871.525	3.647
4133	Cryaa protein OS=Mus musculus GN=Cryaa PE=2 SV=1	Cryaa	tr|Q569M7|Q569M7_MOUSE	19792.7	1	9	ALGPFYPSR	44	504.271	1006.53	1007.53	3.948
4133	Cryaa protein OS=Mus musculus GN=Cryaa PE=2 SV=1	Cryaa	tr|Q569M7|Q569M7_MOUSE	19792.7	1	9	DKFVIFLDVK	66.7	612.36	1222.71	1223.7	7.059
4133	Cryaa protein OS=Mus musculus GN=Cryaa PE=2 SV=1	Cryaa	tr|Q569M7|Q569M7_MOUSE	19792.7	1	9	HFSPEDLTVK	47.8	586.804	1171.59	1172.59	4.603
4133	Cryaa protein OS=Mus musculus GN=Cryaa PE=2 SV=1	Cryaa	tr|Q569M7|Q569M7_MOUSE	19792.7	1	9	HNERQDDHGYISR	41.7	542.92	1625.74	1626.74	6.099
4133	Cryaa protein OS=Mus musculus GN=Cryaa PE=2 SV=1	Cryaa	tr|Q569M7|Q569M7_MOUSE	19792.7	1	9	LPSNVDQSALScSLSADGmLTFSGPK	40.8	900.106	2697.3	2698.27	12.3	c12: Carbamidomethyl (+57.02), m19: Oxidation (+15.99)
4133	Cryaa protein OS=Mus musculus GN=Cryaa PE=2 SV=1	Cryaa	tr|Q569M7|Q569M7_MOUSE	19792.7	1	9	SDRDKFVIFLDVK	57.9	527.962	1580.87	1581.86	5.628
4133	Cryaa protein OS=Mus musculus GN=Cryaa PE=2 SV=1	Cryaa	tr|Q569M7|Q569M7_MOUSE	19792.7	1	9	TVLDSGISEVR	58.4	588.32	1174.63	1175.63	4.864
4133	Cryaa protein OS=Mus musculus GN=Cryaa PE=2 SV=1	Cryaa	tr|Q569M7|Q569M7_MOUSE	19792.7	1	9	TVLDSGISEVR	66.1	588.32	1174.62	1175.63	4.575
4133	Cryaa protein OS=Mus musculus GN=Cryaa PE=2 SV=1	Cryaa	tr|Q569M7|Q569M7_MOUSE	19792.7	1	9	VLEDFVEIHGK	83.3	643.346	1284.68	1285.68	4.93
4133	Cryaa protein OS=Mus musculus GN=Cryaa PE=2 SV=1	Cryaa	tr|Q569M7|Q569M7_MOUSE	19792.7	1	9	VQSGLDAGHSER	70.6	419.208	1254.6	1255.6	4.486
4133	Cryaa protein OS=Mus musculus GN=Cryaa PE=2 SV=1	Cryaa	tr|Q569M7|Q569M7_MOUSE	19792.7	1	9	VQSGLDAGHSER	80.2	628.308	1254.6	1255.6	5.223
4133	Keratin, type II cytoskeletal 1 OS=Homo sapiens GN=KRT1 PE=1 SV=6	KRT1	sp|P04264|K2C1_HUMAN	66040.3	1	6	FLEQQNQVLQTK	79.6	738.401	1474.79	1475.79	6.49
4133	Keratin, type II cytoskeletal 1 OS=Homo sapiens GN=KRT1 PE=1 SV=6	KRT1	sp|P04264|K2C1_HUMAN	66040.3	1	6	NmQDmVEDYR	38.1	666.769	1331.52	1332.52	9.086	m2: Oxidation (+15.99), m5: Oxidation (+15.99)
4133	Keratin, type II cytoskeletal 1 OS=Homo sapiens GN=KRT1 PE=1 SV=6	KRT1	sp|P04264|K2C1_HUMAN	66040.3	1	6	SKAEAESLYQSK	53.7	670.842	1339.67	1340.67	6.354
4133	Keratin, type II cytoskeletal 1 OS=Homo sapiens GN=KRT1 PE=1 SV=6	KRT1	sp|P04264|K2C1_HUMAN	66040.3	1	6	SLDLDSIIAEVK	80.5	651.866	1301.72	1302.72	7.521
4133	Keratin, type II cytoskeletal 1 OS=Homo sapiens GN=KRT1 PE=1 SV=6	KRT1	sp|P04264|K2C1_HUMAN	66040.3	1	6	TNAENEFVTIK	46.8	633.324	1264.63	1265.64	2.906
4133	Keratin, type II cytoskeletal 1 OS=Homo sapiens GN=KRT1 PE=1 SV=6	KRT1	sp|P04264|K2C1_HUMAN	66040.3	1	6	YEELQITAGR	56.8	590.308	1178.6	1179.6	6.475
4133	MCG140784 OS=Mus musculus GN=Try10 PE=2 SV=1	Try10	tr|Q792Z1|Q792Z1_MOUSE,tr|Q7M754|Q7M754_MOUSE	26220.7	0.998	2	TLDNDImLIK	86.4	596.322	1190.63	1191.63	6.112	m7: Oxidation (+15.99)
4133	MCG140784 OS=Mus musculus GN=Try10 PE=2 SV=1	Try10	tr|Q792Z1|Q792Z1_MOUSE,tr|Q7M754|Q7M754_MOUSE	26220.7	0.998	2	TLDNDImLIKLSSPVTLNAR	41.1	744.082	2229.22	2230.21	8.922	m7: Oxidation (+15.99)
4545	Beta-A3/A1 crystallin protein OS=Mus musculus GN=Cryba1 PE=2 SV=1	Cryba1	tr|Q9QXC6|Q9QXC6_MOUSE	25206.2	0.998	2	ITIYDQENFQGK	76.7	728.366	1454.72	1455.71	8.393
4545	Beta-A3/A1 crystallin protein OS=Mus musculus GN=Cryba1 PE=2 SV=1	Cryba1	tr|Q9QXC6|Q9QXC6_MOUSE	25206.2	0.998	2	mEFTSScPNVSER	47.1	780.335	1558.66	1559.65	10.32	m1: Oxidation (+15.99), c7: Carbamidomethyl (+57.02)
4545	Beta-crystallin A4 OS=Mus musculus GN=Cryba4 PE=2 SV=3	Cryba4	sp|Q9JJV0|CRBA4_MOUSE,tr|Q3V1A0|Q3V1A0_MOUSE	22468.1	1	2	GFQYILESDHHSGDYK	37.8	632.628	1894.86	1895.86	7.164
4545	Beta-crystallin A4 OS=Mus musculus GN=Cryba4 PE=2 SV=3	Cryba4	sp|Q9JJV0|CRBA4_MOUSE,tr|Q3V1A0|Q3V1A0_MOUSE	22468.1	1	2	LTIFEQENFLGR	65.4	733.892	1465.77	1466.76	8.289
4545	MCG140784 OS=Mus musculus GN=Try10 PE=2 SV=1	Try10	tr|Q792Z1|Q792Z1_MOUSE,tr|Q7M754|Q7M754_MOUSE	26220.7	0.998	2	TLDNDImLIK	80.6	596.321	1190.63	1191.63	5.239	m7: Oxidation (+15.99)
4545	MCG140784 OS=Mus musculus GN=Try10 PE=2 SV=1	Try10	tr|Q792Z1|Q792Z1_MOUSE,tr|Q7M754|Q7M754_MOUSE	26220.7	0.998	2	TLDNDImLIKLSSPVTLNAR	39.3	744.083	2229.23	2230.21	9.984	m7: Oxidation (+15.99)
4545	Cryaa protein OS=Mus musculus GN=Cryaa PE=2 SV=1	Cryaa	tr|Q569M7|Q569M7_MOUSE	19792.7	1	9	ALGPFYPSR	47.5	504.271	1006.53	1007.53	3.909
4545	Cryaa protein OS=Mus musculus GN=Cryaa PE=2 SV=1	Cryaa	tr|Q569M7|Q569M7_MOUSE	19792.7	1	9	DKFVIFLDVK	66.6	612.36	1222.7	1223.7	6.944
4545	Cryaa protein OS=Mus musculus GN=Cryaa PE=2 SV=1	Cryaa	tr|Q569M7|Q569M7_MOUSE	19792.7	1	9	FVIFLDVK	40.7	490.798	979.581	980.582	7.075
4545	Cryaa protein OS=Mus musculus GN=Cryaa PE=2 SV=1	Cryaa	tr|Q569M7|Q569M7_MOUSE	19792.7	1	9	HFSPEDLTVK	45.7	586.804	1171.59	1172.59	4.706
4545	Cryaa protein OS=Mus musculus GN=Cryaa PE=2 SV=1	Cryaa	tr|Q569M7|Q569M7_MOUSE	19792.7	1	9	HNERQDDHGYISR	60.4	542.921	1625.74	1626.74	7.114
4545	Cryaa protein OS=Mus musculus GN=Cryaa PE=2 SV=1	Cryaa	tr|Q569M7|Q569M7_MOUSE	19792.7	1	9	SDRDKFVIFLDVK	53.2	527.963	1580.87	1581.86	6.064
4545	Cryaa protein OS=Mus musculus GN=Cryaa PE=2 SV=1	Cryaa	tr|Q569M7|Q569M7_MOUSE	19792.7	1	9	TVLDSGISEVR	54.3	588.321	1174.63	1175.63	5.936
4545	Cryaa protein OS=Mus musculus GN=Cryaa PE=2 SV=1	Cryaa	tr|Q569M7|Q569M7_MOUSE	19792.7	1	9	TVLDSGISEVR	64.1	588.32	1174.63	1175.63	4.966
4545	Cryaa protein OS=Mus musculus GN=Cryaa PE=2 SV=1	Cryaa	tr|Q569M7|Q569M7_MOUSE	19792.7	1	9	VLEDFVEIHGK	83.5	643.346	1284.68	1285.68	4.743
4545	Cryaa protein OS=Mus musculus GN=Cryaa PE=2 SV=1	Cryaa	tr|Q569M7|Q569M7_MOUSE	19792.7	1	9	VQSGLDAGHSER	70.8	419.207	1254.6	1255.6	3.458
4545	Cryaa protein OS=Mus musculus GN=Cryaa PE=2 SV=1	Cryaa	tr|Q569M7|Q569M7_MOUSE	19792.7	1	9	VQSGLDAGHSER	98.5	628.308	1254.6	1255.6	4.713
4545	Keratin, type I cytoskeletal 10 OS=Mus musculus GN=Krt10 PE=1 SV=3	Krt10	sp|P02535|K1C10_MOUSE,tr|A2A513|A2A513_MOUSE	57771.3	0.999	1	QSLEASLAETEGR	114	695.849	1389.68	1390.68	7.578
4545	Keratin, type II cytoskeletal 1 OS=Homo sapiens GN=KRT1 PE=1 SV=6	KRT1	sp|P04264|K2C1_HUMAN	66040.3	1	3	FLEQQNQVLQTK	87.6	738.402	1474.79	1475.79	7.588
4545	Keratin, type II cytoskeletal 1 OS=Homo sapiens GN=KRT1 PE=1 SV=6	KRT1	sp|P04264|K2C1_HUMAN	66040.3	1	3	SKAEAESLYQSK	45.2	670.843	1339.67	1340.67	7.278
4545	Keratin, type II cytoskeletal 1 OS=Homo sapiens GN=KRT1 PE=1 SV=6	KRT1	sp|P04264|K2C1_HUMAN	66040.3	1	3	SLDLDSIIAEVK	63.9	651.867	1301.72	1302.72	8.765
4932	Keratin, type II cytoskeletal 1 OS=Homo sapiens GN=KRT1 PE=1 SV=6	KRT1	sp|P04264|K2C1_HUMAN	66040.3	0.981	1	FLEQQNQVLQTK	76.2	738.402	1474.79	1475.79	7.263
4932	Cryaa protein OS=Mus musculus GN=Cryaa PE=2 SV=1	Cryaa	tr|Q569M7|Q569M7_MOUSE	19792.7	1	6	DKFVIFLDVK	60.4	612.361	1222.71	1223.7	8.203
4932	Cryaa protein OS=Mus musculus GN=Cryaa PE=2 SV=1	Cryaa	tr|Q569M7|Q569M7_MOUSE	19792.7	1	6	FVIFLDVK	40.8	490.798	979.58	980.582	6.117
4932	Cryaa protein OS=Mus musculus GN=Cryaa PE=2 SV=1	Cryaa	tr|Q569M7|Q569M7_MOUSE	19792.7	1	6	HFSPEDLTVK	45.8	586.804	1171.59	1172.59	4.842
4932	Cryaa protein OS=Mus musculus GN=Cryaa PE=2 SV=1	Cryaa	tr|Q569M7|Q569M7_MOUSE	19792.7	1	6	TVLDSGISEVR	55.3	588.321	1174.63	1175.63	6.225
4932	Cryaa protein OS=Mus musculus GN=Cryaa PE=2 SV=1	Cryaa	tr|Q569M7|Q569M7_MOUSE	19792.7	1	6	TVLDSGISEVR	67	588.32	1174.63	1175.63	5.051
4932	Cryaa protein OS=Mus musculus GN=Cryaa PE=2 SV=1	Cryaa	tr|Q569M7|Q569M7_MOUSE	19792.7	1	6	VLEDFVEIHGK	83.3	643.347	1284.68	1285.68	5.754
4932	Cryaa protein OS=Mus musculus GN=Cryaa PE=2 SV=1	Cryaa	tr|Q569M7|Q569M7_MOUSE	19792.7	1	6	VQSGLDAGHSER	47.8	419.207	1254.6	1255.6	1.786
4932	Cryaa protein OS=Mus musculus GN=Cryaa PE=2 SV=1	Cryaa	tr|Q569M7|Q569M7_MOUSE	19792.7	1	6	VQSGLDAGHSER	90.3	628.308	1254.6	1255.6	4.554
4932	MCG140784 OS=Mus musculus GN=Try10 PE=2 SV=1	Try10	tr|Q792Z1|Q792Z1_MOUSE,tr|Q7M754|Q7M754_MOUSE	26220.7	0.993	1	TLDNDImLIK	75.9	596.323	1190.63	1191.63	7.522	m7: Oxidation (+15.99)
4932	MCG140784 OS=Mus musculus GN=Try10 PE=2 SV=1	Try10	tr|Q792Z1|Q792Z1_MOUSE,tr|Q7M754|Q7M754_MOUSE	26220.7	0.993	1	TLDNDIMLIK	78.8	588.325	1174.63	1175.63	6.378
4932	Beta-crystallin A4 OS=Mus musculus GN=Cryba4 PE=2 SV=3	Cryba4	sp|Q9JJV0|CRBA4_MOUSE,tr|Q3V1A0|Q3V1A0_MOUSE	22468.1	0.998	2	GFQYILESDHHSGDYK	40.4	632.628	1894.86	1895.86	7.085
4932	Beta-crystallin A4 OS=Mus musculus GN=Cryba4 PE=2 SV=3	Cryba4	sp|Q9JJV0|CRBA4_MOUSE,tr|Q3V1A0|Q3V1A0_MOUSE	22468.1	0.998	2	LTIFEQENFLGR	62.6	733.892	1465.77	1466.76	9.162
4932	Fatty acid-binding protein, epidermal OS=Mus musculus GN=Fabp5 PE=1 SV=3	Fabp5	sp|Q05816|FABP5_MOUSE,tr|Q497I3|Q497I3_MOUSE	15137.3	1	11	ELGVGLALR	58.7	464.287	926.56	927.562	5.216
4932	Fatty acid-binding protein, epidermal OS=Mus musculus GN=Fabp5 PE=1 SV=3	Fabp5	sp|Q05816|FABP5_MOUSE,tr|Q497I3|Q497I3_MOUSE	15137.3	1	11	ELGVGLALRK	64.1	528.335	1054.65	1055.66	4.545
4932	Fatty acid-binding protein, epidermal OS=Mus musculus GN=Fabp5 PE=1 SV=3	Fabp5	sp|Q05816|FABP5_MOUSE,tr|Q497I3|Q497I3_MOUSE	15137.3	1	11	FDETTADGR	44.7	506.224	1010.43	1011.44	3.419
4932	Fatty acid-binding protein, epidermal OS=Mus musculus GN=Fabp5 PE=1 SV=3	Fabp5	sp|Q05816|FABP5_MOUSE,tr|Q497I3|Q497I3_MOUSE	15137.3	1	11	FDETTADGR	72.5	506.225	1010.44	1011.44	4.902
4932	Fatty acid-binding protein, epidermal OS=Mus musculus GN=Fabp5 PE=1 SV=3	Fabp5	sp|Q05816|FABP5_MOUSE,tr|Q497I3|Q497I3_MOUSE	15137.3	1	11	FDETTADGRK	40.3	570.268	1138.52	1139.53	-3.02
4932	Fatty acid-binding protein, epidermal OS=Mus musculus GN=Fabp5 PE=1 SV=3	Fabp5	sp|Q05816|FABP5_MOUSE,tr|Q497I3|Q497I3_MOUSE	15137.3	1	11	KTETVcTFQDGALVQHQQWDGK	104	859.42	2575.24	2576.22	10.06	c6: Carbamidomethyl (+57.02)
4932	Fatty acid-binding protein, epidermal OS=Mus musculus GN=Fabp5 PE=1 SV=3	Fabp5	sp|Q05816|FABP5_MOUSE,tr|Q497I3|Q497I3_MOUSE	15137.3	1	11	LMESHGFEEYmK	45.1	758.832	1515.65	1516.64	8.178	m11: Oxidation (+15.99)
4932	Fatty acid-binding protein, epidermal OS=Mus musculus GN=Fabp5 PE=1 SV=3	Fabp5	sp|Q05816|FABP5_MOUSE,tr|Q497I3|Q497I3_MOUSE	15137.3	1	11	LmESHGFEEYmK	71.7	766.83	1531.65	1532.64	8.239	m2: Oxidation (+15.99), m11: Oxidation (+15.99)
4932	Fatty acid-binding protein, epidermal OS=Mus musculus GN=Fabp5 PE=1 SV=3	Fabp5	sp|Q05816|FABP5_MOUSE,tr|Q497I3|Q497I3_MOUSE	15137.3	1	11	LmESHGFEEYMK	92.1	758.832	1515.65	1516.64	7.954	m2: Oxidation (+15.99)
4932	Fatty acid-binding protein, epidermal OS=Mus musculus GN=Fabp5 PE=1 SV=3	Fabp5	sp|Q05816|FABP5_MOUSE,tr|Q497I3|Q497I3_MOUSE	15137.3	1	11	LMESHGFEEYMK	93	750.835	1499.65	1500.65	8.022
4932	Fatty acid-binding protein, epidermal OS=Mus musculus GN=Fabp5 PE=1 SV=3	Fabp5	sp|Q05816|FABP5_MOUSE,tr|Q497I3|Q497I3_MOUSE	15137.3	1	11	mAAMAKPDcIITcDGNNITVK	64.1	780.375	2338.1	2339.09	9.635	m1: Oxidation (+15.99), c9: Carbamidomethyl (+57.02), c13: Carbamidomethyl (+57.02)
4932	Fatty acid-binding protein, epidermal OS=Mus musculus GN=Fabp5 PE=1 SV=3	Fabp5	sp|Q05816|FABP5_MOUSE,tr|Q497I3|Q497I3_MOUSE	15137.3	1	11	MAAMAKPDcIITcDGNNITVK	81.4	775.042	2322.1	2323.09	7.865	c9: Carbamidomethyl (+57.02), c13: Carbamidomethyl (+57.02)
4932	Fatty acid-binding protein, epidermal OS=Mus musculus GN=Fabp5 PE=1 SV=3	Fabp5	sp|Q05816|FABP5_MOUSE,tr|Q497I3|Q497I3_MOUSE	15137.3	1	11	mIVEcVmNNATcTR	60.3	865.876	1729.74	1730.73	7.117	m1: Oxidation (+15.99), c5: Carbamidomethyl (+57.02), m7: Oxidation (+15.99), c12: Carbamidomethyl (+57.02)
4932	Fatty acid-binding protein, epidermal OS=Mus musculus GN=Fabp5 PE=1 SV=3	Fabp5	sp|Q05816|FABP5_MOUSE,tr|Q497I3|Q497I3_MOUSE	15137.3	1	11	MIVEcVMNNATcTR	73.2	849.883	1697.75	1698.74	8.964	c5: Carbamidomethyl (+57.02), c12: Carbamidomethyl (+57.02)
4932	Fatty acid-binding protein, epidermal OS=Mus musculus GN=Fabp5 PE=1 SV=3	Fabp5	sp|Q05816|FABP5_MOUSE,tr|Q497I3|Q497I3_MOUSE	15137.3	1	11	mIVEcVMNNATcTR	102	857.879	1713.74	1714.74	7.437	m1: Oxidation (+15.99), c5: Carbamidomethyl (+57.02), c12: Carbamidomethyl (+57.02)
4932	Fatty acid-binding protein, epidermal OS=Mus musculus GN=Fabp5 PE=1 SV=3	Fabp5	sp|Q05816|FABP5_MOUSE,tr|Q497I3|Q497I3_MOUSE	15137.3	1	11	TTVFScNLGEK	60.3	628.307	1254.6	1255.6	5.936	c6: Carbamidomethyl (+57.02)
4932	Fatty acid-binding protein, epidermal OS=Mus musculus GN=Fabp5 PE=1 SV=3	Fabp5	sp|Q05816|FABP5_MOUSE,tr|Q497I3|Q497I3_MOUSE	15137.3	1	11	TTVFScNLGEKFDETTADGR	74.4	750.017	2247.03	2248.02	8.175	c6: Carbamidomethyl (+57.02)
4932	Fatty acid-binding protein, epidermal OS=Mus musculus GN=Fabp5 PE=1 SV=3	Fabp5	sp|Q05816|FABP5_MOUSE,tr|Q497I3|Q497I3_MOUSE	15137.3	1	11	TTVFScNLGEKFDETTADGRK	60	792.717	2375.13	2376.11	9.03	c6: Carbamidomethyl (+57.02)
5163	MCG140784 OS=Mus musculus GN=Try10 PE=2 SV=1	Try10	tr|Q792Z1|Q792Z1_MOUSE,tr|Q7M754|Q7M754_MOUSE	26220.7	0.989	1	TLDNDImLIK	68.1	596.319	1190.62	1191.63	0.7075	m7: Oxidation (+15.99)
5163	Cryaa protein OS=Mus musculus GN=Cryaa PE=2 SV=1	Cryaa	tr|Q569M7|Q569M7_MOUSE	19792.7	1	4	FVIFLDVK	48.2	490.796	979.577	980.582	2.201
5163	Cryaa protein OS=Mus musculus GN=Cryaa PE=2 SV=1	Cryaa	tr|Q569M7|Q569M7_MOUSE	19792.7	1	4	HFSPEDLTVK	49	586.801	1171.59	1172.59	0.3565
5163	Cryaa protein OS=Mus musculus GN=Cryaa PE=2 SV=1	Cryaa	tr|Q569M7|Q569M7_MOUSE	19792.7	1	4	VLEDFVEIHGK	78.6	643.344	1284.67	1285.68	1.243
5163	Cryaa protein OS=Mus musculus GN=Cryaa PE=2 SV=1	Cryaa	tr|Q569M7|Q569M7_MOUSE	19792.7	1	4	VQSGLDAGHSER	87.5	628.306	1254.6	1255.6	1.559
5163	Cryaa protein OS=Mus musculus GN=Cryaa PE=2 SV=1	Cryaa	tr|Q569M7|Q569M7_MOUSE	19792.7	1	4	VQSGLDAGHSER	86.9	419.206	1254.6	1255.6	0.9972
5163	Keratin, type II cytoskeletal 1 OS=Homo sapiens GN=KRT1 PE=1 SV=6	KRT1	sp|P04264|K2C1_HUMAN	66040.3	1	3	FLEQQNQVLQTK	83.4	738.397	1474.78	1475.79	0.5272
5163	Keratin, type II cytoskeletal 1 OS=Homo sapiens GN=KRT1 PE=1 SV=6	KRT1	sp|P04264|K2C1_HUMAN	66040.3	1	3	IEISELNR	58.9	487.269	972.523	973.531	-1.461
5163	Keratin, type II cytoskeletal 1 OS=Homo sapiens GN=KRT1 PE=1 SV=6	KRT1	sp|P04264|K2C1_HUMAN	66040.3	1	3	YEELQITAGR	71.6	590.303	1178.59	1179.6	-0.7646
5163	Fatty acid-binding protein, epidermal OS=Mus musculus GN=Fabp5 PE=1 SV=3	Fabp5	sp|Q05816|FABP5_MOUSE,tr|Q497I3|Q497I3_MOUSE	15137.3	1	3	ELGVGLALR	52.8	464.285	926.556	927.562	0.7957
5163	Fatty acid-binding protein, epidermal OS=Mus musculus GN=Fabp5 PE=1 SV=3	Fabp5	sp|Q05816|FABP5_MOUSE,tr|Q497I3|Q497I3_MOUSE	15137.3	1	3	ELGVGLALRK	57.6	528.333	1054.65	1055.66	0.6423
5163	Fatty acid-binding protein, epidermal OS=Mus musculus GN=Fabp5 PE=1 SV=3	Fabp5	sp|Q05816|FABP5_MOUSE,tr|Q497I3|Q497I3_MOUSE	15137.3	1	3	FDETTADGR	72.4	506.223	1010.43	1011.44	1.402
5169	Beta-crystallin B3 OS=Mus musculus GN=Crybb3 PE=2 SV=3	Crybb3	sp|Q9JJU9|CRBB3_MOUSE	24291.2	1	6	GEQFVLEK	56	475.253	948.491	949.499	-0.2548
5169	Beta-crystallin B3 OS=Mus musculus GN=Crybb3 PE=2 SV=3	Crybb3	sp|Q9JJU9|CRBB3_MOUSE	24291.2	1	6	LHLFENPAFSGR	46.5	463.243	1386.71	1387.71	1.407
5169	Beta-crystallin B3 OS=Mus musculus GN=Crybb3 PE=2 SV=3	Crybb3	sp|Q9JJU9|CRBB3_MOUSE	24291.2	1	6	SDILLSLRPLHIDGPDHK	42.6	676.043	2025.11	2026.11	2.192
5169	Beta-crystallin B3 OS=Mus musculus GN=Crybb3 PE=2 SV=3	Crybb3	sp|Q9JJU9|CRBB3_MOUSE	24291.2	1	6	VTVYELENFQGK	46.2	713.865	1425.72	1426.72	1.471
5169	Beta-crystallin B3 OS=Mus musculus GN=Crybb3 PE=2 SV=3	Crybb3	sp|Q9JJU9|CRBB3_MOUSE	24291.2	1	6	VTVYELENFQGKR	47.1	528.28	1581.82	1582.82	1.48
5169	Beta-crystallin B3 OS=Mus musculus GN=Crybb3 PE=2 SV=3	Crybb3	sp|Q9JJU9|CRBB3_MOUSE	24291.2	1	6	WDAWSSSR	46.8	497.722	993.429	994.438	-1.269
5169	Beta-crystallin A2 OS=Mus musculus GN=Cryba2 PE=2 SV=3	Cryba2	sp|Q9JJV1|CRBA2_MOUSE	22236.3	0.996	1	GYQYVLER	40.8	514.264	1026.51	1027.52	-0.09921
5169	Cryaa protein OS=Mus musculus GN=Cryaa PE=2 SV=1	Cryaa	tr|Q569M7|Q569M7_MOUSE	19792.7	1	3	HFSPEDLTVK	45.8	586.802	1171.59	1172.59	0.7829
5169	Cryaa protein OS=Mus musculus GN=Cryaa PE=2 SV=1	Cryaa	tr|Q569M7|Q569M7_MOUSE	19792.7	1	3	VLEDFVEIHGK	78.3	643.344	1284.67	1285.68	2.021
5169	Cryaa protein OS=Mus musculus GN=Cryaa PE=2 SV=1	Cryaa	tr|Q569M7|Q569M7_MOUSE	19792.7	1	3	VQSGLDAGHSER	68.2	419.206	1254.6	1255.6	0.6866
5169	Cryaa protein OS=Mus musculus GN=Cryaa PE=2 SV=1	Cryaa	tr|Q569M7|Q569M7_MOUSE	19792.7	1	3	VQSGLDAGHSER	77.8	628.306	1254.6	1255.6	1.719
5169	Keratin, type I cytoskeletal 10 OS=Mus musculus GN=Krt10 PE=1 SV=3	Krt10	sp|P02535|K1C10_MOUSE,tr|A2A513|A2A513_MOUSE	57771.3	1	4	LENEIQTYR	67	583.297	1164.58	1165.58	1.817
5169	Keratin, type I cytoskeletal 10 OS=Mus musculus GN=Krt10 PE=1 SV=3	Krt10	sp|P02535|K1C10_MOUSE,tr|A2A513|A2A513_MOUSE	57771.3	1	4	QSLEASLAETEGR	89	695.846	1389.68	1390.68	3.076
5169	Keratin, type I cytoskeletal 10 OS=Mus musculus GN=Krt10 PE=1 SV=3	Krt10	sp|P02535|K1C10_MOUSE,tr|A2A513|A2A513_MOUSE	57771.3	1	4	QSVEADINGLRR	44.5	453.245	1356.71	1357.72	0.6644
5169	Keratin, type I cytoskeletal 10 OS=Mus musculus GN=Krt10 PE=1 SV=3	Krt10	sp|P02535|K1C10_MOUSE,tr|A2A513|A2A513_MOUSE	57771.3	1	4	VTmQNLNDR	59.2	553.767	1105.52	1106.53	1.015	m3: Oxidation (+15.99)
5169	Keratin, type II cytoskeletal 1 OS=Homo sapiens GN=KRT1 PE=1 SV=6	KRT1	sp|P04264|K2C1_HUMAN	66040.3	1	8	AQYEDIAQK	52.8	533.266	1064.52	1065.52	3.396
5169	Keratin, type II cytoskeletal 1 OS=Homo sapiens GN=KRT1 PE=1 SV=6	KRT1	sp|P04264|K2C1_HUMAN	66040.3	1	8	FLEQQNQVLQTK	87.8	738.396	1474.78	1475.79	0.1478
5169	Keratin, type II cytoskeletal 1 OS=Homo sapiens GN=KRT1 PE=1 SV=6	KRT1	sp|P04264|K2C1_HUMAN	66040.3	1	8	IEISELNR	58.6	487.269	972.524	973.531	-0.5156
5169	Keratin, type II cytoskeletal 1 OS=Homo sapiens GN=KRT1 PE=1 SV=6	KRT1	sp|P04264|K2C1_HUMAN	66040.3	1	8	LALDLEIATYR	64.9	639.36	1276.71	1277.71	2.644
5169	Keratin, type II cytoskeletal 1 OS=Homo sapiens GN=KRT1 PE=1 SV=6	KRT1	sp|P04264|K2C1_HUMAN	66040.3	1	8	SKAEAESLYQSK	43.7	670.84	1339.67	1340.67	2.997
5169	Keratin, type II cytoskeletal 1 OS=Homo sapiens GN=KRT1 PE=1 SV=6	KRT1	sp|P04264|K2C1_HUMAN	66040.3	1	8	SLDLDSIIAEVK	97.3	651.864	1301.71	1302.72	4.481
5169	Keratin, type II cytoskeletal 1 OS=Homo sapiens GN=KRT1 PE=1 SV=6	KRT1	sp|P04264|K2C1_HUMAN	66040.3	1	8	TNAENEFVTIK	58.5	633.323	1264.63	1265.64	1.294
5169	Keratin, type II cytoskeletal 1 OS=Homo sapiens GN=KRT1 PE=1 SV=6	KRT1	sp|P04264|K2C1_HUMAN	66040.3	1	8	YEELQITAGR	71.6	590.305	1178.6	1179.6	1.575
5182	Beta-crystallin B3 OS=Mus musculus GN=Crybb3 PE=2 SV=3	Crybb3	sp|Q9JJU9|CRBB3_MOUSE	24291.2	1	4	GEQFVLEK	56.2	475.253	948.491	949.499	-0.655
5182	Beta-crystallin B3 OS=Mus musculus GN=Crybb3 PE=2 SV=3	Crybb3	sp|Q9JJU9|CRBB3_MOUSE	24291.2	1	4	LHLFENPAFSGR	46.9	463.243	1386.71	1387.71	1.234
5182	Beta-crystallin B3 OS=Mus musculus GN=Crybb3 PE=2 SV=3	Crybb3	sp|Q9JJU9|CRBB3_MOUSE	24291.2	1	4	VTVYELENFQGKR	60.7	528.28	1581.82	1582.82	1.233
5182	Beta-crystallin B3 OS=Mus musculus GN=Crybb3 PE=2 SV=3	Crybb3	sp|Q9JJU9|CRBB3_MOUSE	24291.2	1	4	WDAWSSSR	43.3	497.723	993.432	994.438	1.627
5182	Calpain-3 OS=Mus musculus GN=Capn3 PE=2 SV=1	Capn3	sp|Q64691|CAN3_MOUSE,tr|A2AVV2|A2AVV2_MOUSE,tr|A2AVV3|A2AVV3_MOUSE,tr|A2AVV5|A2AVV5_MOUSE,tr|A2AVV6|A2AVV6_MOUSE,tr|A2AVV7|A2AVV7_MOUSE,tr|A4QPE6|A4QPE6_MOUSE,tr|O88977|O88977_MOUSE,tr|Q0VGP9|Q0VGP9_MOUSE,tr|Q762C5|Q762C5_MOUSE,tr|Q8C2H4|Q8C2H4_MOUSE,tr|Q8C532|Q8C532_MOUSE,tr|Q8C7L1|Q8C7L1_MOUSE	94216.2	0.996	1	SmIALmDTDGSGR	82.2	693.306	1384.6	1385.6	0.02024	m2: Oxidation (+15.99), m6: Oxidation (+15.99)
5182	Beta-A3/A1 crystallin protein OS=Mus musculus GN=Cryba1 PE=2 SV=1	Cryba1	tr|Q9QXC6|Q9QXC6_MOUSE	25206.2	0.976	1	ITIYDQENFQGK	53.2	728.36	1454.71	1455.71	1.153
5182	Cryaa protein OS=Mus musculus GN=Cryaa PE=2 SV=1	Cryaa	tr|Q569M7|Q569M7_MOUSE	19792.7	1	4	FVIFLDVK	44.8	490.796	979.577	980.582	2.405
5182	Cryaa protein OS=Mus musculus GN=Cryaa PE=2 SV=1	Cryaa	tr|Q569M7|Q569M7_MOUSE	19792.7	1	4	HFSPEDLTVK	48.3	586.801	1171.59	1172.59	0.4759
5182	Cryaa protein OS=Mus musculus GN=Cryaa PE=2 SV=1	Cryaa	tr|Q569M7|Q569M7_MOUSE	19792.7	1	4	VLEDFVEIHGK	78.8	643.344	1284.67	1285.68	0.8696
5182	Cryaa protein OS=Mus musculus GN=Cryaa PE=2 SV=1	Cryaa	tr|Q569M7|Q569M7_MOUSE	19792.7	1	4	VQSGLDAGHSER	70.9	628.306	1254.6	1255.6	2.053
5182	Cryaa protein OS=Mus musculus GN=Cryaa PE=2 SV=1	Cryaa	tr|Q569M7|Q569M7_MOUSE	19792.7	1	4	VQSGLDAGHSER	86.6	419.206	1254.6	1255.6	0.9016
5182	Keratin, type I cytoskeletal 10 OS=Mus musculus GN=Krt10 PE=1 SV=3	Krt10	sp|P02535|K1C10_MOUSE,tr|A2A513|A2A513_MOUSE	57771.3	1	3	LENEIQTYR	66.8	583.296	1164.58	1165.58	0.5989
5182	Keratin, type I cytoskeletal 10 OS=Mus musculus GN=Krt10 PE=1 SV=3	Krt10	sp|P02535|K1C10_MOUSE,tr|A2A513|A2A513_MOUSE	57771.3	1	3	QSLEASLAETEGR	106	695.846	1389.68	1390.68	3.191
5182	Keratin, type I cytoskeletal 10 OS=Mus musculus GN=Krt10 PE=1 SV=3	Krt10	sp|P02535|K1C10_MOUSE,tr|A2A513|A2A513_MOUSE	57771.3	1	3	VTmQNLNDR	68.6	553.767	1105.52	1106.53	0.3281	m3: Oxidation (+15.99)
5182	Keratin, type II cytoskeletal 1 OS=Homo sapiens GN=KRT1 PE=1 SV=6	KRT1	sp|P04264|K2C1_HUMAN	66040.3	1	8	AQYEDIAQK	46.3	533.266	1064.52	1065.52	3.058
5182	Keratin, type II cytoskeletal 1 OS=Homo sapiens GN=KRT1 PE=1 SV=6	KRT1	sp|P04264|K2C1_HUMAN	66040.3	1	8	DVDGAYmTK	35.7	508.224	1014.43	1015.44	1.185	m7: Oxidation (+15.99)
5182	Keratin, type II cytoskeletal 1 OS=Homo sapiens GN=KRT1 PE=1 SV=6	KRT1	sp|P04264|K2C1_HUMAN	66040.3	1	8	DYQELmNTK	43.4	579.262	1156.51	1157.51	2.525	m6: Oxidation (+15.99)
5182	Keratin, type II cytoskeletal 1 OS=Homo sapiens GN=KRT1 PE=1 SV=6	KRT1	sp|P04264|K2C1_HUMAN	66040.3	1	8	FLEQQNQVLQTK	92.3	738.398	1474.78	1475.79	2.167
5182	Keratin, type II cytoskeletal 1 OS=Homo sapiens GN=KRT1 PE=1 SV=6	KRT1	sp|P04264|K2C1_HUMAN	66040.3	1	8	IEISELNR	55.4	487.269	972.524	973.531	-0.4334
5182	Keratin, type II cytoskeletal 1 OS=Homo sapiens GN=KRT1 PE=1 SV=6	KRT1	sp|P04264|K2C1_HUMAN	66040.3	1	8	SKAEAESLYQSK	65.2	670.841	1339.67	1340.67	3.594
5182	Keratin, type II cytoskeletal 1 OS=Homo sapiens GN=KRT1 PE=1 SV=6	KRT1	sp|P04264|K2C1_HUMAN	66040.3	1	8	TNAENEFVTIK	54.1	633.323	1264.63	1265.64	1.689
5182	Keratin, type II cytoskeletal 1 OS=Homo sapiens GN=KRT1 PE=1 SV=6	KRT1	sp|P04264|K2C1_HUMAN	66040.3	1	8	YEELQITAGR	81.2	590.304	1178.59	1179.6	0.3375
5223	Keratin, type I cytoskeletal 17 OS=Mus musculus GN=Krt17 PE=1 SV=3	Krt17	sp|Q9QWL7|K1C17_MOUSE	48162.9	1	4	EVATNSELVQSGK	103	681.35	1360.69	1361.69	1.262
5223	Keratin, type I cytoskeletal 17 OS=Mus musculus GN=Krt17 PE=1 SV=3	Krt17	sp|Q9QWL7|K1C17_MOUSE	48162.9	1	4	LAADDFR	54.3	404.204	806.393	807.4	0.8398
5223	Keratin, type I cytoskeletal 17 OS=Mus musculus GN=Krt17 PE=1 SV=3	Krt17	sp|Q9QWL7|K1C17_MOUSE	48162.9	1	4	LASYLDK	60.6	405.224	808.434	809.44	0.7636
5223	Keratin, type I cytoskeletal 17 OS=Mus musculus GN=Krt17 PE=1 SV=3	Krt17	sp|Q9QWL7|K1C17_MOUSE	48162.9	1	4	LEQEIATYR	69.7	561.793	1121.57	1122.58	0.4259
5223	Keratin, type I cytoskeletal 17 OS=Mus musculus GN=Krt17 PE=1 SV=3	Krt17	sp|Q9QWL7|K1C17_MOUSE	48162.9	1	4	VLDELTLAR	78.7	515.301	1028.59	1029.59	0.7168
5223	Cryaa protein OS=Mus musculus GN=Cryaa PE=2 SV=1	Cryaa	tr|Q569M7|Q569M7_MOUSE	19792.7	1	5	FVIFLDVK	44.3	490.795	979.575	980.582	0.8139
5223	Cryaa protein OS=Mus musculus GN=Cryaa PE=2 SV=1	Cryaa	tr|Q569M7|Q569M7_MOUSE	19792.7	1	5	HFSPEDLTVK	48.3	586.801	1171.59	1172.59	0.5612
5223	Cryaa protein OS=Mus musculus GN=Cryaa PE=2 SV=1	Cryaa	tr|Q569M7|Q569M7_MOUSE	19792.7	1	5	TVLDSGISEVR	62.9	588.317	1174.62	1175.63	0.849
5223	Cryaa protein OS=Mus musculus GN=Cryaa PE=2 SV=1	Cryaa	tr|Q569M7|Q569M7_MOUSE	19792.7	1	5	VLEDFVEIHGK	81.1	643.343	1284.67	1285.68	0.5429
5223	Cryaa protein OS=Mus musculus GN=Cryaa PE=2 SV=1	Cryaa	tr|Q569M7|Q569M7_MOUSE	19792.7	1	5	VQSGLDAGHSER	80.4	628.306	1254.6	1255.6	1.639
5223	Cryaa protein OS=Mus musculus GN=Cryaa PE=2 SV=1	Cryaa	tr|Q569M7|Q569M7_MOUSE	19792.7	1	5	VQSGLDAGHSER	70.8	419.206	1254.6	1255.6	0.7344
5223	Keratin, type I cytoskeletal 10 OS=Mus musculus GN=Krt10 PE=1 SV=3	Krt10	sp|P02535|K1C10_MOUSE,tr|A2A513|A2A513_MOUSE	57771.3	1	7	ALEESNYELEGK	82.8	691.327	1380.64	1381.65	-0.6239
5223	Keratin, type I cytoskeletal 10 OS=Mus musculus GN=Krt10 PE=1 SV=3	Krt10	sp|P02535|K1C10_MOUSE,tr|A2A513|A2A513_MOUSE	57771.3	1	7	LAADDFR	54.3	404.204	806.393	807.4	0.8398
5223	Keratin, type I cytoskeletal 10 OS=Mus musculus GN=Krt10 PE=1 SV=3	Krt10	sp|P02535|K1C10_MOUSE,tr|A2A513|A2A513_MOUSE	57771.3	1	7	LENEIQTYR	65.2	583.296	1164.58	1165.58	0.4273
5223	Keratin, type I cytoskeletal 10 OS=Mus musculus GN=Krt10 PE=1 SV=3	Krt10	sp|P02535|K1C10_MOUSE,tr|A2A513|A2A513_MOUSE	57771.3	1	7	QSLEASLAETEGR	114	695.846	1389.68	1390.68	2.113
5223	Keratin, type I cytoskeletal 10 OS=Mus musculus GN=Krt10 PE=1 SV=3	Krt10	sp|P02535|K1C10_MOUSE,tr|A2A513|A2A513_MOUSE	57771.3	1	7	QSVEADINGLR	81.1	601.312	1200.61	1201.62	0.1315
5223	Keratin, type I cytoskeletal 10 OS=Mus musculus GN=Krt10 PE=1 SV=3	Krt10	sp|P02535|K1C10_MOUSE,tr|A2A513|A2A513_MOUSE	57771.3	1	7	QSVEADINGLRR	40.6	453.244	1356.71	1357.72	0.2004
5223	Keratin, type I cytoskeletal 10 OS=Mus musculus GN=Krt10 PE=1 SV=3	Krt10	sp|P02535|K1C10_MOUSE,tr|A2A513|A2A513_MOUSE	57771.3	1	7	QSVEADINGLRR	58.7	679.364	1356.71	1357.72	0.9708
5223	Keratin, type I cytoskeletal 10 OS=Mus musculus GN=Krt10 PE=1 SV=3	Krt10	sp|P02535|K1C10_MOUSE,tr|A2A513|A2A513_MOUSE	57771.3	1	7	VTMQNLNDR	53.5	545.768	1089.52	1090.53	-1.579
5223	Keratin, type I cytoskeletal 10 OS=Mus musculus GN=Krt10 PE=1 SV=3	Krt10	sp|P02535|K1C10_MOUSE,tr|A2A513|A2A513_MOUSE	57771.3	1	7	VTmQNLNDR	64	553.767	1105.52	1106.53	0.7438	m3: Oxidation (+15.99)
5223	Keratin, type II cytoskeletal 1 OS=Homo sapiens GN=KRT1 PE=1 SV=6	KRT1	sp|P04264|K2C1_HUMAN	66040.3	1	27	AEAESLYQSK	79.2	563.276	1124.54	1125.54	1.42
5223	Keratin, type II cytoskeletal 1 OS=Homo sapiens GN=KRT1 PE=1 SV=6	KRT1	sp|P04264|K2C1_HUMAN	66040.3	1	27	DVDGAYMTK	41.7	500.227	998.439	999.445	0.9986
5223	Keratin, type II cytoskeletal 1 OS=Homo sapiens GN=KRT1 PE=1 SV=6	KRT1	sp|P04264|K2C1_HUMAN	66040.3	1	27	DVDGAYmTK	59.7	508.224	1014.43	1015.44	1.382	m7: Oxidation (+15.99)
5223	Keratin, type II cytoskeletal 1 OS=Homo sapiens GN=KRT1 PE=1 SV=6	KRT1	sp|P04264|K2C1_HUMAN	66040.3	1	27	DYQELMNTK	64.6	571.264	1140.51	1141.52	0.6816
5223	Keratin, type II cytoskeletal 1 OS=Homo sapiens GN=KRT1 PE=1 SV=6	KRT1	sp|P04264|K2C1_HUMAN	66040.3	1	27	DYQELmNTK	65.3	579.262	1156.51	1157.51	1.264	m6: Oxidation (+15.99)
5223	Keratin, type II cytoskeletal 1 OS=Homo sapiens GN=KRT1 PE=1 SV=6	KRT1	sp|P04264|K2C1_HUMAN	66040.3	1	27	FLEQQNQVLQTK	53.2	492.6	1474.78	1475.79	-0.4662
5223	Keratin, type II cytoskeletal 1 OS=Homo sapiens GN=KRT1 PE=1 SV=6	KRT1	sp|P04264|K2C1_HUMAN	66040.3	1	27	FLEQQNQVLQTK	87.7	738.396	1474.78	1475.79	-0.2046
5223	Keratin, type II cytoskeletal 1 OS=Homo sapiens GN=KRT1 PE=1 SV=6	KRT1	sp|P04264|K2C1_HUMAN	66040.3	1	27	GGGGGGYGSGGSSYGSGGGSYGSGGGGGGGR	90.6	795.324	2382.95	2383.95	2.203
5223	Keratin, type II cytoskeletal 1 OS=Homo sapiens GN=KRT1 PE=1 SV=6	KRT1	sp|P04264|K2C1_HUMAN	66040.3	1	27	GSGGGSSGGSIGGR	70.7	546.756	1091.5	1092.5	0.9868
5223	Keratin, type II cytoskeletal 1 OS=Homo sapiens GN=KRT1 PE=1 SV=6	KRT1	sp|P04264|K2C1_HUMAN	66040.3	1	27	IEISELNR	58.7	487.269	972.524	973.531	0.01855
5223	Keratin, type II cytoskeletal 1 OS=Homo sapiens GN=KRT1 PE=1 SV=6	KRT1	sp|P04264|K2C1_HUMAN	66040.3	1	27	KQISNLQQSISDAEQR	48.9	615.654	1843.94	1844.95	0.18
5223	Keratin, type II cytoskeletal 1 OS=Homo sapiens GN=KRT1 PE=1 SV=6	KRT1	sp|P04264|K2C1_HUMAN	66040.3	1	27	LALDLEIATYR	62.9	639.36	1276.71	1277.71	2.127
5223	Keratin, type II cytoskeletal 1 OS=Homo sapiens GN=KRT1 PE=1 SV=6	KRT1	sp|P04264|K2C1_HUMAN	66040.3	1	27	LNDLEDALQQAK	95	679.353	1356.69	1357.7	1.855
5223	Keratin, type II cytoskeletal 1 OS=Homo sapiens GN=KRT1 PE=1 SV=6	KRT1	sp|P04264|K2C1_HUMAN	66040.3	1	27	LRSEIDNVK	44.3	537.302	1072.59	1073.6	0.5384
5223	Keratin, type II cytoskeletal 1 OS=Homo sapiens GN=KRT1 PE=1 SV=6	KRT1	sp|P04264|K2C1_HUMAN	66040.3	1	27	LRSEIDNVKK	53.7	401.235	1200.68	1201.69	0.5842
5223	Keratin, type II cytoskeletal 1 OS=Homo sapiens GN=KRT1 PE=1 SV=6	KRT1	sp|P04264|K2C1_HUMAN	66040.3	1	27	NKLNDLEDALQQAK	92.1	800.422	1598.83	1599.83	1.961
5223	Keratin, type II cytoskeletal 1 OS=Homo sapiens GN=KRT1 PE=1 SV=6	KRT1	sp|P04264|K2C1_HUMAN	66040.3	1	27	NKLNDLEDALQQAK	86.5	533.95	1598.83	1599.83	1.389
5223	Keratin, type II cytoskeletal 1 OS=Homo sapiens GN=KRT1 PE=1 SV=6	KRT1	sp|P04264|K2C1_HUMAN	66040.3	1	27	NKYEDEINKR	65.9	436.89	1307.65	1308.65	1.117
5223	Keratin, type II cytoskeletal 1 OS=Homo sapiens GN=KRT1 PE=1 SV=6	KRT1	sp|P04264|K2C1_HUMAN	66040.3	1	27	NmQDmVEDYR	70.7	666.764	1331.51	1332.52	1.567	m2: Oxidation (+15.99), m5: Oxidation (+15.99)
5223	Keratin, type II cytoskeletal 1 OS=Homo sapiens GN=KRT1 PE=1 SV=6	KRT1	sp|P04264|K2C1_HUMAN	66040.3	1	27	QISNLQQSISDAEQR	58.9	572.956	1715.85	1716.85	1.405
5223	Keratin, type II cytoskeletal 1 OS=Homo sapiens GN=KRT1 PE=1 SV=6	KRT1	sp|P04264|K2C1_HUMAN	66040.3	1	27	QISNLQQSISDAEQR	82.7	858.931	1715.85	1716.85	2.34
5223	Keratin, type II cytoskeletal 1 OS=Homo sapiens GN=KRT1 PE=1 SV=6	KRT1	sp|P04264|K2C1_HUMAN	66040.3	1	27	QISNLQQSISDAEQRGENALK	66.9	777.064	2328.17	2329.17	1.121
5223	Keratin, type II cytoskeletal 1 OS=Homo sapiens GN=KRT1 PE=1 SV=6	KRT1	sp|P04264|K2C1_HUMAN	66040.3	1	27	SGGGFSSGSAGIINYQR	53.9	829.406	1656.8	1657.79	7.141
5223	Keratin, type II cytoskeletal 1 OS=Homo sapiens GN=KRT1 PE=1 SV=6	KRT1	sp|P04264|K2C1_HUMAN	66040.3	1	27	SKAEAESLYQSK	47.6	447.562	1339.66	1340.67	1.016
5223	Keratin, type II cytoskeletal 1 OS=Homo sapiens GN=KRT1 PE=1 SV=6	KRT1	sp|P04264|K2C1_HUMAN	66040.3	1	27	SKAEAESLYQSK	74.3	670.839	1339.66	1340.67	1.595
5223	Keratin, type II cytoskeletal 1 OS=Homo sapiens GN=KRT1 PE=1 SV=6	KRT1	sp|P04264|K2C1_HUMAN	66040.3	1	27	SLDLDSIIAEVK	88.3	651.863	1301.71	1302.72	2.9
5223	Keratin, type II cytoskeletal 1 OS=Homo sapiens GN=KRT1 PE=1 SV=6	KRT1	sp|P04264|K2C1_HUMAN	66040.3	1	27	SLNNQFASFIDK	73	692.351	1382.69	1383.69	3.106
5223	Keratin, type II cytoskeletal 1 OS=Homo sapiens GN=KRT1 PE=1 SV=6	KRT1	sp|P04264|K2C1_HUMAN	66040.3	1	27	SLNNQFASFIDKVR	83.9	546.959	1637.86	1638.86	2.009
5223	Keratin, type II cytoskeletal 1 OS=Homo sapiens GN=KRT1 PE=1 SV=6	KRT1	sp|P04264|K2C1_HUMAN	66040.3	1	27	THNLEPYFESFINNLR	84.4	665.333	1992.98	1993.98	3.597
5223	Keratin, type II cytoskeletal 1 OS=Homo sapiens GN=KRT1 PE=1 SV=6	KRT1	sp|P04264|K2C1_HUMAN	66040.3	1	27	TLLEGEESR	50.9	517.262	1032.51	1033.52	-0.1373
5223	Keratin, type II cytoskeletal 1 OS=Homo sapiens GN=KRT1 PE=1 SV=6	KRT1	sp|P04264|K2C1_HUMAN	66040.3	1	27	TNAENEFVTIK	75.4	633.323	1264.63	1265.64	0.8834
5223	Keratin, type II cytoskeletal 1 OS=Homo sapiens GN=KRT1 PE=1 SV=6	KRT1	sp|P04264|K2C1_HUMAN	66040.3	1	27	WELLQQVDTSTR	84	738.38	1474.74	1475.75	2.004
5223	Keratin, type II cytoskeletal 1 OS=Homo sapiens GN=KRT1 PE=1 SV=6	KRT1	sp|P04264|K2C1_HUMAN	66040.3	1	27	YEELQITAGR	72	590.304	1178.59	1179.6	0.507
5247	Cryaa protein OS=Mus musculus GN=Cryaa PE=2 SV=1	Cryaa	tr|Q569M7|Q569M7_MOUSE	19792.7	1	3	HFSPEDLTVK	48	586.801	1171.59	1172.59	0.4589
5247	Cryaa protein OS=Mus musculus GN=Cryaa PE=2 SV=1	Cryaa	tr|Q569M7|Q569M7_MOUSE	19792.7	1	3	VLEDFVEIHGK	83.1	643.344	1284.67	1285.68	1.43
5247	Cryaa protein OS=Mus musculus GN=Cryaa PE=2 SV=1	Cryaa	tr|Q569M7|Q569M7_MOUSE	19792.7	1	3	VQSGLDAGHSER	65.4	628.305	1254.6	1255.6	0.2374
5247	Cryaa protein OS=Mus musculus GN=Cryaa PE=2 SV=1	Cryaa	tr|Q569M7|Q569M7_MOUSE	19792.7	1	3	VQSGLDAGHSER	72.3	419.206	1254.6	1255.6	0.3999
5247	Beta-crystallin B3 OS=Mus musculus GN=Crybb3 PE=2 SV=3	Crybb3	sp|Q9JJU9|CRBB3_MOUSE	24291.2	1	2	GEQFVLEK	53.2	475.253	948.491	949.499	-0.2969
5247	Beta-crystallin B3 OS=Mus musculus GN=Crybb3 PE=2 SV=3	Crybb3	sp|Q9JJU9|CRBB3_MOUSE	24291.2	1	2	VTVYELENFQGKR	43.7	528.28	1581.82	1582.82	1.366
5257	Thymosin beta-4 OS=Mus musculus GN=Tmsb4x PE=1 SV=1	Tmsb4x	sp|P20065|TYB4_MOUSE,sp|P62329|TYB4_RAT,tr|A2AHI6|A2AHI6_MOUSE,tr|Q6ZWX2|Q6ZWX2_MOUSE	5679.8	0.997	1	TETQEKNPLPSK	46.6	686.365	1370.72	1371.71	7.857
5257	MCG140784 OS=Mus musculus GN=Try10 PE=2 SV=1	Try10	tr|Q792Z1|Q792Z1_MOUSE,tr|Q7M754|Q7M754_MOUSE	26220.7	0.997	1	TLDNDIMLIK	63.7	588.324	1174.63	1175.63	6.327
5257	MCG140784 OS=Mus musculus GN=Try10 PE=2 SV=1	Try10	tr|Q792Z1|Q792Z1_MOUSE,tr|Q7M754|Q7M754_MOUSE	26220.7	0.997	1	TLDNDImLIK	68.1	596.321	1190.63	1191.63	4.585	m7: Oxidation (+15.99)
5257	Cryaa protein OS=Mus musculus GN=Cryaa PE=2 SV=1	Cryaa	tr|Q569M7|Q569M7_MOUSE	19792.7	1	3	HFSPEDLTVK	45.8	586.804	1171.59	1172.59	5.064
5257	Cryaa protein OS=Mus musculus GN=Cryaa PE=2 SV=1	Cryaa	tr|Q569M7|Q569M7_MOUSE	19792.7	1	3	TVLDSGISEVR	74.9	588.32	1174.63	1175.63	5.051
5257	Cryaa protein OS=Mus musculus GN=Cryaa PE=2 SV=1	Cryaa	tr|Q569M7|Q569M7_MOUSE	19792.7	1	3	VQSGLDAGHSER	39.4	628.308	1254.6	1255.6	5.494
5441	MCG140784 OS=Mus musculus GN=Try10 PE=2 SV=1	Try10	tr|Q792Z1|Q792Z1_MOUSE,tr|Q7M754|Q7M754_MOUSE	26220.7	0.977	1	TLDNDImLIK	80.6	596.319	1190.62	1191.63	1.144	m7: Oxidation (+15.99)
5441	Cryaa protein OS=Mus musculus GN=Cryaa PE=2 SV=1	Cryaa	tr|Q569M7|Q569M7_MOUSE	19792.7	1	4	FVIFLDVK	48.2	490.795	979.576	980.582	1.548
5441	Cryaa protein OS=Mus musculus GN=Cryaa PE=2 SV=1	Cryaa	tr|Q569M7|Q569M7_MOUSE	19792.7	1	4	HFSPEDLTVK	45.8	586.802	1171.59	1172.59	0.8853
5441	Cryaa protein OS=Mus musculus GN=Cryaa PE=2 SV=1	Cryaa	tr|Q569M7|Q569M7_MOUSE	19792.7	1	4	VLEDFVEIHGK	73.6	643.345	1284.67	1285.68	2.363
5441	Cryaa protein OS=Mus musculus GN=Cryaa PE=2 SV=1	Cryaa	tr|Q569M7|Q569M7_MOUSE	19792.7	1	4	VQSGLDAGHSER	43.8	628.306	1254.6	1255.6	1.496
5441	Keratin, type II cytoskeletal 1 OS=Homo sapiens GN=KRT1 PE=1 SV=6	KRT1	sp|P04264|K2C1_HUMAN	66040.3	1	3	FLEQQNQVLQTK	73.2	738.398	1474.78	1475.79	1.489
5441	Keratin, type II cytoskeletal 1 OS=Homo sapiens GN=KRT1 PE=1 SV=6	KRT1	sp|P04264|K2C1_HUMAN	66040.3	1	3	IEISELNR	56.8	487.27	972.525	973.531	1.148
5441	Keratin, type II cytoskeletal 1 OS=Homo sapiens GN=KRT1 PE=1 SV=6	KRT1	sp|P04264|K2C1_HUMAN	66040.3	1	3	TNAENEFVTIK	46.1	633.322	1264.63	1265.64	-0.1596
5639	Cryaa protein OS=Mus musculus GN=Cryaa PE=2 SV=1	Cryaa	tr|Q569M7|Q569M7_MOUSE	19792.7	1	4	FVIFLDVK	44.8	490.795	979.576	980.582	1.609
5639	Cryaa protein OS=Mus musculus GN=Cryaa PE=2 SV=1	Cryaa	tr|Q569M7|Q569M7_MOUSE	19792.7	1	4	HFSPEDLTVK	48	586.802	1171.59	1172.59	1.039
5639	Cryaa protein OS=Mus musculus GN=Cryaa PE=2 SV=1	Cryaa	tr|Q569M7|Q569M7_MOUSE	19792.7	1	4	VLEDFVEIHGK	83.2	643.344	1284.67	1285.68	1.741
5639	Cryaa protein OS=Mus musculus GN=Cryaa PE=2 SV=1	Cryaa	tr|Q569M7|Q569M7_MOUSE	19792.7	1	4	VQSGLDAGHSER	73.8	419.206	1254.6	1255.6	0.9972
5639	Cryaa protein OS=Mus musculus GN=Cryaa PE=2 SV=1	Cryaa	tr|Q569M7|Q569M7_MOUSE	19792.7	1	4	VQSGLDAGHSER	77.2	628.306	1254.6	1255.6	1.336
5639	Keratin, type II cytoskeletal 1 OS=Homo sapiens GN=KRT1 PE=1 SV=6	KRT1	sp|P04264|K2C1_HUMAN	66040.3	1	3	FLEQQNQVLQTK	61.2	738.396	1474.78	1475.79	-1.018
5639	Keratin, type II cytoskeletal 1 OS=Homo sapiens GN=KRT1 PE=1 SV=6	KRT1	sp|P04264|K2C1_HUMAN	66040.3	1	3	SLDLDSIIAEVK	74.6	651.864	1301.71	1302.72	4.527
5639	Keratin, type II cytoskeletal 1 OS=Homo sapiens GN=KRT1 PE=1 SV=6	KRT1	sp|P04264|K2C1_HUMAN	66040.3	1	3	YEELQITAGR	55.3	590.304	1178.59	1179.6	-0.1373
5675	Keratin, type II cytoskeletal 2 epidermal OS=Mus musculus GN=Krt2 PE=1 SV=1	Krt2	sp|Q3TTY5|K22E_MOUSE,tr|B2RTP7|B2RTP7_MOUSE	70923.6	0.998	2	FASFIDK	46.7	414.219	826.423	827.43	0.8678
5675	Keratin, type II cytoskeletal 2 epidermal OS=Mus musculus GN=Krt2 PE=1 SV=1	Krt2	sp|Q3TTY5|K22E_MOUSE,tr|B2RTP7|B2RTP7_MOUSE	70923.6	0.998	2	GFSSGSAVVSGGSR	93.7	627.807	1253.6	1254.61	0.07816
5675	Keratin, type II cytoskeletal 2 epidermal OS=Mus musculus GN=Krt2 PE=1 SV=1	Krt2	sp|Q3TTY5|K22E_MOUSE,tr|B2RTP7|B2RTP7_MOUSE	70923.6	0.998	2	KYEDEINKR	49	597.81	1193.61	1194.61	1.421
5675	Keratin, type II cytoskeletal 2 epidermal OS=Mus musculus GN=Krt2 PE=1 SV=1	Krt2	sp|Q3TTY5|K22E_MOUSE,tr|B2RTP7|B2RTP7_MOUSE	70923.6	0.998	2	KYEDEINKR	50.9	398.876	1193.61	1194.61	0.9979
5675	Thymosin beta-4 OS=Mus musculus GN=Tmsb4x PE=1 SV=1	Tmsb4x	sp|P20065|TYB4_MOUSE,sp|P62329|TYB4_RAT,tr|A2AHI6|A2AHI6_MOUSE,tr|Q6ZWX2|Q6ZWX2_MOUSE	5679.8	1	2	ETIEQEKQAGES	60.3	674.816	1347.62	1348.62	1.897
5675	Thymosin beta-4 OS=Mus musculus GN=Tmsb4x PE=1 SV=1	Tmsb4x	sp|P20065|TYB4_MOUSE,sp|P62329|TYB4_RAT,tr|A2AHI6|A2AHI6_MOUSE,tr|Q6ZWX2|Q6ZWX2_MOUSE	5679.8	1	2	TETQEKNPLPSK	65.2	686.363	1370.71	1371.71	5.102
5675	Keratin, type II cytoskeletal 5 OS=Mus musculus GN=Krt5 PE=1 SV=1	Krt5	sp|Q922U2|K2C5_MOUSE,tr|D3Z4Y4|D3Z4Y4_MOUSE,tr|Q32P04|Q32P04_MOUSE	61768	0.998	2	FASFIDK	46.7	414.219	826.423	827.43	0.8678
5675	Keratin, type II cytoskeletal 5 OS=Mus musculus GN=Krt5 PE=1 SV=1	Krt5	sp|Q922U2|K2C5_MOUSE,tr|D3Z4Y4|D3Z4Y4_MOUSE,tr|Q32P04|Q32P04_MOUSE	61768	0.998	2	LALDVEIATYR	55.9	632.352	1262.69	1263.69	1.913
5675	Keratin, type II cytoskeletal 5 OS=Mus musculus GN=Krt5 PE=1 SV=1	Krt5	sp|Q922U2|K2C5_MOUSE,tr|D3Z4Y4|D3Z4Y4_MOUSE,tr|Q32P04|Q32P04_MOUSE	61768	0.998	2	NKYEDEINKR	40.8	436.89	1307.65	1308.65	1.232
5675	Keratin, type II cytoskeletal 5 OS=Mus musculus GN=Krt5 PE=1 SV=1	Krt5	sp|Q922U2|K2C5_MOUSE,tr|D3Z4Y4|D3Z4Y4_MOUSE,tr|Q32P04|Q32P04_MOUSE	61768	0.998	2	SLDLDSIIAEVK	96.9	651.863	1301.71	1302.72	2.593
5675	MCG140784 OS=Mus musculus GN=Try10 PE=2 SV=1	Try10	tr|Q792Z1|Q792Z1_MOUSE,tr|Q7M754|Q7M754_MOUSE	26220.7	0.989	1	TLDNDImLIK	87	596.319	1190.62	1191.63	1.026	m7: Oxidation (+15.99)
5675	Cryaa protein OS=Mus musculus GN=Cryaa PE=2 SV=1	Cryaa	tr|Q569M7|Q569M7_MOUSE	19792.7	1	5	FVIFLDVK	48.2	490.795	979.576	980.582	1.732
5675	Cryaa protein OS=Mus musculus GN=Cryaa PE=2 SV=1	Cryaa	tr|Q569M7|Q569M7_MOUSE	19792.7	1	5	HFSPEDLTVK	45.8	586.802	1171.59	1172.59	0.7659
5675	Cryaa protein OS=Mus musculus GN=Cryaa PE=2 SV=1	Cryaa	tr|Q569M7|Q569M7_MOUSE	19792.7	1	5	TVLDSGISEVR	70	588.317	1174.62	1175.63	0.5598
5675	Cryaa protein OS=Mus musculus GN=Cryaa PE=2 SV=1	Cryaa	tr|Q569M7|Q569M7_MOUSE	19792.7	1	5	VLEDFVEIHGK	58	643.344	1284.67	1285.68	1.399
5675	Cryaa protein OS=Mus musculus GN=Cryaa PE=2 SV=1	Cryaa	tr|Q569M7|Q569M7_MOUSE	19792.7	1	5	VQSGLDAGHSER	45.9	628.305	1254.6	1255.6	0.7471
5675	Keratin, type I cytoskeletal 10 OS=Mus musculus GN=Krt10 PE=1 SV=3	Krt10	sp|P02535|K1C10_MOUSE,tr|A2A513|A2A513_MOUSE	57771.3	1	7	ALEESNYELEGK	90.3	691.328	1380.64	1381.65	0.2881
5675	Keratin, type I cytoskeletal 10 OS=Mus musculus GN=Krt10 PE=1 SV=3	Krt10	sp|P02535|K1C10_MOUSE,tr|A2A513|A2A513_MOUSE	57771.3	1	7	LAADDFR	57.5	404.204	806.394	807.4	1.979
5675	Keratin, type I cytoskeletal 10 OS=Mus musculus GN=Krt10 PE=1 SV=3	Krt10	sp|P02535|K1C10_MOUSE,tr|A2A513|A2A513_MOUSE	57771.3	1	7	LENEIQTYR	63.9	583.297	1164.58	1165.58	1.903
5675	Keratin, type I cytoskeletal 10 OS=Mus musculus GN=Krt10 PE=1 SV=3	Krt10	sp|P02535|K1C10_MOUSE,tr|A2A513|A2A513_MOUSE	57771.3	1	7	QSLEASLAETEGR	94.6	695.846	1389.68	1390.68	2.357
5675	Keratin, type I cytoskeletal 10 OS=Mus musculus GN=Krt10 PE=1 SV=3	Krt10	sp|P02535|K1C10_MOUSE,tr|A2A513|A2A513_MOUSE	57771.3	1	7	QSVEADINGLR	54.1	601.314	1200.61	1201.62	3.161
5675	Keratin, type I cytoskeletal 10 OS=Mus musculus GN=Krt10 PE=1 SV=3	Krt10	sp|P02535|K1C10_MOUSE,tr|A2A513|A2A513_MOUSE	57771.3	1	7	QSVEADINGLRR	48.4	453.245	1356.71	1357.72	0.4434
5675	Keratin, type I cytoskeletal 10 OS=Mus musculus GN=Krt10 PE=1 SV=3	Krt10	sp|P02535|K1C10_MOUSE,tr|A2A513|A2A513_MOUSE	57771.3	1	7	VTmQNLNDR	52.4	553.768	1105.52	1106.53	2.443	m3: Oxidation (+15.99)
5675	Keratin, type I cytoskeletal 10 OS=Mus musculus GN=Krt10 PE=1 SV=3	Krt10	sp|P02535|K1C10_MOUSE,tr|A2A513|A2A513_MOUSE	57771.3	1	7	VTMQNLNDR	66.4	545.769	1089.52	1090.53	-0.9921
5675	Keratin, type II cytoskeletal 1 OS=Homo sapiens GN=KRT1 PE=1 SV=6	KRT1	sp|P04264|K2C1_HUMAN	66040.3	1	9	AQYEDIAQK	49	533.265	1064.52	1065.52	2.232
5675	Keratin, type II cytoskeletal 1 OS=Homo sapiens GN=KRT1 PE=1 SV=6	KRT1	sp|P04264|K2C1_HUMAN	66040.3	1	9	FLEQQNQVLQTK	92.1	738.397	1474.78	1475.79	0.4052
5675	Keratin, type II cytoskeletal 1 OS=Homo sapiens GN=KRT1 PE=1 SV=6	KRT1	sp|P04264|K2C1_HUMAN	66040.3	1	9	IEISELNR	58.7	487.27	972.525	973.531	0.6143
5675	Keratin, type II cytoskeletal 1 OS=Homo sapiens GN=KRT1 PE=1 SV=6	KRT1	sp|P04264|K2C1_HUMAN	66040.3	1	9	LALDLEIATYR	56.5	639.361	1276.71	1277.71	3.145
5675	Keratin, type II cytoskeletal 1 OS=Homo sapiens GN=KRT1 PE=1 SV=6	KRT1	sp|P04264|K2C1_HUMAN	66040.3	1	9	NKYEDEINKR	40.8	436.89	1307.65	1308.65	1.232
5675	Keratin, type II cytoskeletal 1 OS=Homo sapiens GN=KRT1 PE=1 SV=6	KRT1	sp|P04264|K2C1_HUMAN	66040.3	1	9	SKAEAESLYQSK	53	670.84	1339.67	1340.67	2.49
5675	Keratin, type II cytoskeletal 1 OS=Homo sapiens GN=KRT1 PE=1 SV=6	KRT1	sp|P04264|K2C1_HUMAN	66040.3	1	9	SLDLDSIIAEVK	96.9	651.863	1301.71	1302.72	2.593
5675	Keratin, type II cytoskeletal 1 OS=Homo sapiens GN=KRT1 PE=1 SV=6	KRT1	sp|P04264|K2C1_HUMAN	66040.3	1	9	THNLEPYFESFINNLR	39.7	665.334	1992.98	1993.98	4.755
5675	Keratin, type II cytoskeletal 1 OS=Homo sapiens GN=KRT1 PE=1 SV=6	KRT1	sp|P04264|K2C1_HUMAN	66040.3	1	9	YEELQITAGR	67.8	590.304	1178.59	1179.6	0.7613
5750	Keratin, type II cytoskeletal 1 OS=Homo sapiens GN=KRT1 PE=1 SV=6	KRT1	sp|P04264|K2C1_HUMAN	66040.3	1	20	AEAESLYQSK	85.9	563.275	1124.54	1125.54	1.1
5750	Keratin, type II cytoskeletal 1 OS=Homo sapiens GN=KRT1 PE=1 SV=6	KRT1	sp|P04264|K2C1_HUMAN	66040.3	1	20	DVDGAYmTK	56.9	508.224	1014.43	1015.44	0.8696	m7: Oxidation (+15.99)
5750	Keratin, type II cytoskeletal 1 OS=Homo sapiens GN=KRT1 PE=1 SV=6	KRT1	sp|P04264|K2C1_HUMAN	66040.3	1	20	DYQELmNTK	54.8	579.262	1156.51	1157.51	2.422	m6: Oxidation (+15.99)
5750	Keratin, type II cytoskeletal 1 OS=Homo sapiens GN=KRT1 PE=1 SV=6	KRT1	sp|P04264|K2C1_HUMAN	66040.3	1	20	DYQELMNTK	56.2	571.263	1140.51	1141.52	-0.2995
5750	Keratin, type II cytoskeletal 1 OS=Homo sapiens GN=KRT1 PE=1 SV=6	KRT1	sp|P04264|K2C1_HUMAN	66040.3	1	20	FLEQQNQVLQTK	93.5	738.397	1474.78	1475.79	0.9338
5750	Keratin, type II cytoskeletal 1 OS=Homo sapiens GN=KRT1 PE=1 SV=6	KRT1	sp|P04264|K2C1_HUMAN	66040.3	1	20	GGGGGGYGSGGSSYGSGGGSYGSGGGGGGGR	41.7	795.325	2382.95	2383.95	3.323
5750	Keratin, type II cytoskeletal 1 OS=Homo sapiens GN=KRT1 PE=1 SV=6	KRT1	sp|P04264|K2C1_HUMAN	66040.3	1	20	IEISELNR	58.7	487.269	972.524	973.531	0.2445
5750	Keratin, type II cytoskeletal 1 OS=Homo sapiens GN=KRT1 PE=1 SV=6	KRT1	sp|P04264|K2C1_HUMAN	66040.3	1	20	LALDLEIATYR	62.4	639.36	1276.71	1277.71	2.487
5750	Keratin, type II cytoskeletal 1 OS=Homo sapiens GN=KRT1 PE=1 SV=6	KRT1	sp|P04264|K2C1_HUMAN	66040.3	1	20	LNDLEDALQQAK	69.7	679.353	1356.69	1357.7	1.56
5750	Keratin, type II cytoskeletal 1 OS=Homo sapiens GN=KRT1 PE=1 SV=6	KRT1	sp|P04264|K2C1_HUMAN	66040.3	1	20	LRSEIDNVKK	64.2	401.235	1200.68	1201.69	0.2846
5750	Keratin, type II cytoskeletal 1 OS=Homo sapiens GN=KRT1 PE=1 SV=6	KRT1	sp|P04264|K2C1_HUMAN	66040.3	1	20	NKYEDEINKR	54.6	436.89	1307.65	1308.65	1.209
5750	Keratin, type II cytoskeletal 1 OS=Homo sapiens GN=KRT1 PE=1 SV=6	KRT1	sp|P04264|K2C1_HUMAN	66040.3	1	20	NmQDmVEDYR	60.1	666.764	1331.51	1332.52	0.9516	m2: Oxidation (+15.99), m5: Oxidation (+15.99)
5750	Keratin, type II cytoskeletal 1 OS=Homo sapiens GN=KRT1 PE=1 SV=6	KRT1	sp|P04264|K2C1_HUMAN	66040.3	1	20	QISNLQQSISDAEQR	88.1	858.931	1715.85	1716.85	2.34
5750	Keratin, type II cytoskeletal 1 OS=Homo sapiens GN=KRT1 PE=1 SV=6	KRT1	sp|P04264|K2C1_HUMAN	66040.3	1	20	SGGGFSSGSAGIINYQR	93	829.402	1656.79	1657.79	1.772
5750	Keratin, type II cytoskeletal 1 OS=Homo sapiens GN=KRT1 PE=1 SV=6	KRT1	sp|P04264|K2C1_HUMAN	66040.3	1	20	SKAEAESLYQSK	44.3	447.561	1339.66	1340.67	-0.7966
5750	Keratin, type II cytoskeletal 1 OS=Homo sapiens GN=KRT1 PE=1 SV=6	KRT1	sp|P04264|K2C1_HUMAN	66040.3	1	20	SKAEAESLYQSK	84.4	670.839	1339.66	1340.67	0.9085
5750	Keratin, type II cytoskeletal 1 OS=Homo sapiens GN=KRT1 PE=1 SV=6	KRT1	sp|P04264|K2C1_HUMAN	66040.3	1	20	SLDLDSIIAEVK	92.5	651.863	1301.71	1302.72	2.608
5750	Keratin, type II cytoskeletal 1 OS=Homo sapiens GN=KRT1 PE=1 SV=6	KRT1	sp|P04264|K2C1_HUMAN	66040.3	1	20	THNLEPYFESFINNLR	47.5	665.332	1992.97	1993.98	1.957
5750	Keratin, type II cytoskeletal 1 OS=Homo sapiens GN=KRT1 PE=1 SV=6	KRT1	sp|P04264|K2C1_HUMAN	66040.3	1	20	TLLEGEESR	46.8	517.262	1032.51	1033.52	0.7915
5750	Keratin, type II cytoskeletal 1 OS=Homo sapiens GN=KRT1 PE=1 SV=6	KRT1	sp|P04264|K2C1_HUMAN	66040.3	1	20	TNAENEFVTIK	73.7	633.323	1264.63	1265.64	0.7096
5750	Keratin, type II cytoskeletal 1 OS=Homo sapiens GN=KRT1 PE=1 SV=6	KRT1	sp|P04264|K2C1_HUMAN	66040.3	1	20	WELLQQVDTSTR	70.2	738.379	1474.74	1475.75	1.571
5750	Keratin, type II cytoskeletal 1 OS=Homo sapiens GN=KRT1 PE=1 SV=6	KRT1	sp|P04264|K2C1_HUMAN	66040.3	1	20	YEELQITAGR	71.9	590.305	1178.59	1179.6	1.117
5816	Beta-A3/A1 crystallin protein OS=Mus musculus GN=Cryba1 PE=2 SV=1	Cryba1	tr|Q9QXC6|Q9QXC6_MOUSE	25206.2	1	2	ITIFEKENFIGR	59	733.888	1465.76	1466.8	-21.97
5816	Beta-A3/A1 crystallin protein OS=Mus musculus GN=Cryba1 PE=2 SV=1	Cryba1	tr|Q9QXC6|Q9QXC6_MOUSE	25206.2	1	2	ITIYDQENFQGK	71.6	728.361	1454.71	1455.71	1.579
5816	Beta-crystallin A4 OS=Mus musculus GN=Cryba4 PE=2 SV=3	Cryba4	sp|Q9JJV0|CRBA4_MOUSE,tr|Q3V1A0|Q3V1A0_MOUSE	22468.1	0.999	2	GFQYILESDHHSGDYK	38.8	632.625	1894.85	1895.86	1.483
5816	Beta-crystallin A4 OS=Mus musculus GN=Cryba4 PE=2 SV=3	Cryba4	sp|Q9JJV0|CRBA4_MOUSE,tr|Q3V1A0|Q3V1A0_MOUSE	22468.1	0.999	2	LTIFEQENFLGR	59	733.888	1465.76	1466.76	2.848
5816	Cryaa protein OS=Mus musculus GN=Cryaa PE=2 SV=1	Cryaa	tr|Q569M7|Q569M7_MOUSE	19792.7	1	6	DKFVIFLDVK	51.4	612.356	1222.7	1223.7	1.404
5816	Cryaa protein OS=Mus musculus GN=Cryaa PE=2 SV=1	Cryaa	tr|Q569M7|Q569M7_MOUSE	19792.7	1	6	FVIFLDVK	44.8	490.795	979.575	980.582	1.079
5816	Cryaa protein OS=Mus musculus GN=Cryaa PE=2 SV=1	Cryaa	tr|Q569M7|Q569M7_MOUSE	19792.7	1	6	HFSPEDLTVK	45.7	586.802	1171.59	1172.59	0.7659
5816	Cryaa protein OS=Mus musculus GN=Cryaa PE=2 SV=1	Cryaa	tr|Q569M7|Q569M7_MOUSE	19792.7	1	6	TVLDSGISEVR	52.1	588.317	1174.62	1175.63	0.2705
5816	Cryaa protein OS=Mus musculus GN=Cryaa PE=2 SV=1	Cryaa	tr|Q569M7|Q569M7_MOUSE	19792.7	1	6	VLEDFVEIHGK	83.3	643.343	1284.67	1285.68	0.4963
5816	Cryaa protein OS=Mus musculus GN=Cryaa PE=2 SV=1	Cryaa	tr|Q569M7|Q569M7_MOUSE	19792.7	1	6	VQSGLDAGHSER	87.1	419.206	1254.6	1255.6	1.69
5816	Cryaa protein OS=Mus musculus GN=Cryaa PE=2 SV=1	Cryaa	tr|Q569M7|Q569M7_MOUSE	19792.7	1	6	VQSGLDAGHSER	98.3	628.307	1254.6	1255.6	2.467
5816	Keratin, type II cytoskeletal 1 OS=Homo sapiens GN=KRT1 PE=1 SV=6	KRT1	sp|P04264|K2C1_HUMAN	66040.3	0.999	2	FLEQQNQVLQTK	87.4	738.396	1474.78	1475.79	-0.2317
5816	Keratin, type II cytoskeletal 1 OS=Homo sapiens GN=KRT1 PE=1 SV=6	KRT1	sp|P04264|K2C1_HUMAN	66040.3	0.999	2	IEISELNR	46	487.268	972.521	973.531	-3.063
5882	Keratin, type II cytoskeletal 5 OS=Mus musculus GN=Krt5 PE=1 SV=1	Krt5	sp|Q922U2|K2C5_MOUSE,tr|D3Z4Y4|D3Z4Y4_MOUSE,tr|Q32P04|Q32P04_MOUSE	61768	1	9	DVDAAYmNK	42.6	521.73	1041.45	1042.45	1.212	m7: Oxidation (+15.99)
5882	Keratin, type II cytoskeletal 5 OS=Mus musculus GN=Krt5 PE=1 SV=1	Krt5	sp|Q922U2|K2C5_MOUSE,tr|D3Z4Y4|D3Z4Y4_MOUSE,tr|Q32P04|Q32P04_MOUSE	61768	1	9	EYQELmNTK	39.1	586.27	1170.53	1171.53	2.068	m6: Oxidation (+15.99)
5882	Keratin, type II cytoskeletal 5 OS=Mus musculus GN=Krt5 PE=1 SV=1	Krt5	sp|Q922U2|K2C5_MOUSE,tr|D3Z4Y4|D3Z4Y4_MOUSE,tr|Q32P04|Q32P04_MOUSE	61768	1	9	FASFIDK	56.8	414.219	826.422	827.43	-0.1474
5882	Keratin, type II cytoskeletal 5 OS=Mus musculus GN=Krt5 PE=1 SV=1	Krt5	sp|Q922U2|K2C5_MOUSE,tr|D3Z4Y4|D3Z4Y4_MOUSE,tr|Q32P04|Q32P04_MOUSE	61768	1	9	FASFIDKVR	41.9	361.538	1081.59	1082.6	0.7316
5882	Keratin, type II cytoskeletal 5 OS=Mus musculus GN=Krt5 PE=1 SV=1	Krt5	sp|Q922U2|K2C5_MOUSE,tr|D3Z4Y4|D3Z4Y4_MOUSE,tr|Q32P04|Q32P04_MOUSE	61768	1	9	FASFIDKVR	64.2	541.804	1081.59	1082.6	0.6817
5882	Keratin, type II cytoskeletal 5 OS=Mus musculus GN=Krt5 PE=1 SV=1	Krt5	sp|Q922U2|K2C5_MOUSE,tr|D3Z4Y4|D3Z4Y4_MOUSE,tr|Q32P04|Q32P04_MOUSE	61768	1	9	GRLDSELR	52.4	473.26	944.505	945.511	1.225
5882	Keratin, type II cytoskeletal 5 OS=Mus musculus GN=Krt5 PE=1 SV=1	Krt5	sp|Q922U2|K2C5_MOUSE,tr|D3Z4Y4|D3Z4Y4_MOUSE,tr|Q32P04|Q32P04_MOUSE	61768	1	9	HEISEMNR	38.1	508.236	1014.46	1015.46	1.456
5882	Keratin, type II cytoskeletal 5 OS=Mus musculus GN=Krt5 PE=1 SV=1	Krt5	sp|Q922U2|K2C5_MOUSE,tr|D3Z4Y4|D3Z4Y4_MOUSE,tr|Q32P04|Q32P04_MOUSE	61768	1	9	LALDVEIATYR	60.5	632.351	1262.69	1263.69	1.011
5882	Keratin, type II cytoskeletal 5 OS=Mus musculus GN=Krt5 PE=1 SV=1	Krt5	sp|Q922U2|K2C5_MOUSE,tr|D3Z4Y4|D3Z4Y4_MOUSE,tr|Q32P04|Q32P04_MOUSE	61768	1	9	LRSEIDNVK	42.9	537.302	1072.59	1073.6	1.209
5882	Keratin, type II cytoskeletal 5 OS=Mus musculus GN=Krt5 PE=1 SV=1	Krt5	sp|Q922U2|K2C5_MOUSE,tr|D3Z4Y4|D3Z4Y4_MOUSE,tr|Q32P04|Q32P04_MOUSE	61768	1	9	LRSEIDNVK	40.9	358.537	1072.59	1073.6	1.557
5882	Keratin, type II cytoskeletal 5 OS=Mus musculus GN=Krt5 PE=1 SV=1	Krt5	sp|Q922U2|K2C5_MOUSE,tr|D3Z4Y4|D3Z4Y4_MOUSE,tr|Q32P04|Q32P04_MOUSE	61768	1	9	LRSEIDNVKK	49.2	601.349	1200.68	1201.69	0.481
5882	Keratin, type II cytoskeletal 5 OS=Mus musculus GN=Krt5 PE=1 SV=1	Krt5	sp|Q922U2|K2C5_MOUSE,tr|D3Z4Y4|D3Z4Y4_MOUSE,tr|Q32P04|Q32P04_MOUSE	61768	1	9	LRSEIDNVKK	54.8	401.235	1200.68	1201.69	0.759
5882	Keratin, type II cytoskeletal 5 OS=Mus musculus GN=Krt5 PE=1 SV=1	Krt5	sp|Q922U2|K2C5_MOUSE,tr|D3Z4Y4|D3Z4Y4_MOUSE,tr|Q32P04|Q32P04_MOUSE	61768	1	9	NKYEDEINKR	65.9	436.89	1307.65	1308.65	1.209
5882	Keratin, type II cytoskeletal 5 OS=Mus musculus GN=Krt5 PE=1 SV=1	Krt5	sp|Q922U2|K2C5_MOUSE,tr|D3Z4Y4|D3Z4Y4_MOUSE,tr|Q32P04|Q32P04_MOUSE	61768	1	9	SLDLDSIIAEVK	88.2	651.862	1301.71	1302.72	0.8583
5882	Keratin, type II cytoskeletal 5 OS=Mus musculus GN=Krt5 PE=1 SV=1	Krt5	sp|Q922U2|K2C5_MOUSE,tr|D3Z4Y4|D3Z4Y4_MOUSE,tr|Q32P04|Q32P04_MOUSE	61768	1	9	TTAENEFVmLK	57.7	649.818	1297.62	1298.63	-0.02845	m9: Oxidation (+15.99)
5882	Keratin, type II cytoskeletal 5 OS=Mus musculus GN=Krt5 PE=1 SV=1	Krt5	sp|Q922U2|K2C5_MOUSE,tr|D3Z4Y4|D3Z4Y4_MOUSE,tr|Q32P04|Q32P04_MOUSE	61768	1	9	VDALmDEINFMK	46.1	721.342	1440.67	1441.67	5.066	m5: Oxidation (+15.99)
5882	Keratin, type II cytoskeletal 5 OS=Mus musculus GN=Krt5 PE=1 SV=1	Krt5	sp|Q922U2|K2C5_MOUSE,tr|D3Z4Y4|D3Z4Y4_MOUSE,tr|Q32P04|Q32P04_MOUSE	61768	1	9	YEDEINKR	49.5	533.763	1065.51	1066.52	1.705
5882	Keratin, type I cytoskeletal 17 OS=Mus musculus GN=Krt17 PE=1 SV=3	Krt17	sp|Q9QWL7|K1C17_MOUSE	48162.9	1	5	EVATNSELVQSGK	104	681.35	1360.69	1361.69	1.805
5882	Keratin, type I cytoskeletal 17 OS=Mus musculus GN=Krt17 PE=1 SV=3	Krt17	sp|Q9QWL7|K1C17_MOUSE	48162.9	1	5	LAADDFR	49.6	404.203	806.392	807.4	-0.151
5882	Keratin, type I cytoskeletal 17 OS=Mus musculus GN=Krt17 PE=1 SV=3	Krt17	sp|Q9QWL7|K1C17_MOUSE	48162.9	1	5	LASYLDK	64.8	405.224	808.433	809.44	-0.2248
5882	Keratin, type I cytoskeletal 17 OS=Mus musculus GN=Krt17 PE=1 SV=3	Krt17	sp|Q9QWL7|K1C17_MOUSE	48162.9	1	5	LEQEIATYR	57.5	561.793	1121.57	1122.58	0.3724
5882	Keratin, type I cytoskeletal 17 OS=Mus musculus GN=Krt17 PE=1 SV=3	Krt17	sp|Q9QWL7|K1C17_MOUSE	48162.9	1	5	TRLEQEIATYR	45.5	460.582	1378.72	1379.73	1.589
5882	Keratin, type I cytoskeletal 17 OS=Mus musculus GN=Krt17 PE=1 SV=3	Krt17	sp|Q9QWL7|K1C17_MOUSE	48162.9	1	5	TRLEQEIATYR	55.3	690.368	1378.72	1379.73	0.5204
5882	Keratin, type I cytoskeletal 17 OS=Mus musculus GN=Krt17 PE=1 SV=3	Krt17	sp|Q9QWL7|K1C17_MOUSE	48162.9	1	5	VLDELTLAR	81.3	515.301	1028.59	1029.59	1.008
5882	Keratin, type II cytoskeletal 2 epidermal OS=Mus musculus GN=Krt2 PE=1 SV=1	Krt2	sp|Q3TTY5|K22E_MOUSE,tr|B2RTP7|B2RTP7_MOUSE	70923.6	0.998	2	DYQELmNTK	65.4	579.261	1156.51	1157.51	0.8838	m6: Oxidation (+15.99)
5882	Keratin, type II cytoskeletal 2 epidermal OS=Mus musculus GN=Krt2 PE=1 SV=1	Krt2	sp|Q3TTY5|K22E_MOUSE,tr|B2RTP7|B2RTP7_MOUSE	70923.6	0.998	2	FASFIDK	56.8	414.219	826.422	827.43	-0.1474
5882	Keratin, type II cytoskeletal 2 epidermal OS=Mus musculus GN=Krt2 PE=1 SV=1	Krt2	sp|Q3TTY5|K22E_MOUSE,tr|B2RTP7|B2RTP7_MOUSE	70923.6	0.998	2	FASFIDKVR	41.9	361.538	1081.59	1082.6	0.7316
5882	Keratin, type II cytoskeletal 2 epidermal OS=Mus musculus GN=Krt2 PE=1 SV=1	Krt2	sp|Q3TTY5|K22E_MOUSE,tr|B2RTP7|B2RTP7_MOUSE	70923.6	0.998	2	FASFIDKVR	64.2	541.804	1081.59	1082.6	0.6817
5882	Keratin, type II cytoskeletal 2 epidermal OS=Mus musculus GN=Krt2 PE=1 SV=1	Krt2	sp|Q3TTY5|K22E_MOUSE,tr|B2RTP7|B2RTP7_MOUSE	70923.6	0.998	2	GFSSGSAVVSGGSR	109	627.807	1253.6	1254.61	0.1897
5882	Keratin, type II cytoskeletal 2 epidermal OS=Mus musculus GN=Krt2 PE=1 SV=1	Krt2	sp|Q3TTY5|K22E_MOUSE,tr|B2RTP7|B2RTP7_MOUSE	70923.6	0.998	2	KYEDEINKR	74.1	398.876	1193.61	1194.61	1.098
5882	Keratin, type II cytoskeletal 2 epidermal OS=Mus musculus GN=Krt2 PE=1 SV=1	Krt2	sp|Q3TTY5|K22E_MOUSE,tr|B2RTP7|B2RTP7_MOUSE	70923.6	0.998	2	KYEDEINKR	86	597.81	1193.61	1194.61	1.254
5882	Keratin, type II cytoskeletal 2 epidermal OS=Mus musculus GN=Krt2 PE=1 SV=1	Krt2	sp|Q3TTY5|K22E_MOUSE,tr|B2RTP7|B2RTP7_MOUSE	70923.6	0.998	2	YEDEINKR	49.5	533.763	1065.51	1066.52	1.705
5882	Keratin, type I cytoskeletal 10 OS=Mus musculus GN=Krt10 PE=1 SV=3	Krt10	sp|P02535|K1C10_MOUSE,tr|A2A513|A2A513_MOUSE	57771.3	1	7	ALEESNYELEGK	81.3	691.327	1380.64	1381.65	-1.319
5882	Keratin, type I cytoskeletal 10 OS=Mus musculus GN=Krt10 PE=1 SV=3	Krt10	sp|P02535|K1C10_MOUSE,tr|A2A513|A2A513_MOUSE	57771.3	1	7	LAADDFR	49.6	404.203	806.392	807.4	-0.151
5882	Keratin, type I cytoskeletal 10 OS=Mus musculus GN=Krt10 PE=1 SV=3	Krt10	sp|P02535|K1C10_MOUSE,tr|A2A513|A2A513_MOUSE	57771.3	1	7	LENEIQTYR	64.1	583.296	1164.58	1165.58	0.4616
5882	Keratin, type I cytoskeletal 10 OS=Mus musculus GN=Krt10 PE=1 SV=3	Krt10	sp|P02535|K1C10_MOUSE,tr|A2A513|A2A513_MOUSE	57771.3	1	7	QSLEASLAETEGR	114	695.845	1389.67	1390.68	0.7321
5882	Keratin, type I cytoskeletal 10 OS=Mus musculus GN=Krt10 PE=1 SV=3	Krt10	sp|P02535|K1C10_MOUSE,tr|A2A513|A2A513_MOUSE	57771.3	1	7	QSVEADINGLR	78.9	601.313	1200.61	1201.62	0.9637
5882	Keratin, type I cytoskeletal 10 OS=Mus musculus GN=Krt10 PE=1 SV=3	Krt10	sp|P02535|K1C10_MOUSE,tr|A2A513|A2A513_MOUSE	57771.3	1	7	QSVEADINGLRR	49	679.363	1356.71	1357.72	-0.3108
5882	Keratin, type I cytoskeletal 10 OS=Mus musculus GN=Krt10 PE=1 SV=3	Krt10	sp|P02535|K1C10_MOUSE,tr|A2A513|A2A513_MOUSE	57771.3	1	7	QSVEADINGLRR	48.4	453.244	1356.71	1357.72	-0.4404
5882	Keratin, type I cytoskeletal 10 OS=Mus musculus GN=Krt10 PE=1 SV=3	Krt10	sp|P02535|K1C10_MOUSE,tr|A2A513|A2A513_MOUSE	57771.3	1	7	VTmQNLNDR	64.5	553.767	1105.52	1106.53	1.16	m3: Oxidation (+15.99)
5882	Keratin, type I cytoskeletal 10 OS=Mus musculus GN=Krt10 PE=1 SV=3	Krt10	sp|P02535|K1C10_MOUSE,tr|A2A513|A2A513_MOUSE	57771.3	1	7	VTMQNLNDR	80.9	545.769	1089.52	1090.53	-0.9188
5882	Keratin, type II cytoskeletal 1 OS=Homo sapiens GN=KRT1 PE=1 SV=6	KRT1	sp|P04264|K2C1_HUMAN	66040.3	1	25	AEAESLYQSK	91.1	563.275	1124.54	1125.54	1.224
5882	Keratin, type II cytoskeletal 1 OS=Homo sapiens GN=KRT1 PE=1 SV=6	KRT1	sp|P04264|K2C1_HUMAN	66040.3	1	25	AQYEDIAQK	67.5	533.265	1064.52	1065.52	1.218
5882	Keratin, type II cytoskeletal 1 OS=Homo sapiens GN=KRT1 PE=1 SV=6	KRT1	sp|P04264|K2C1_HUMAN	66040.3	1	25	DVDGAYMTK	55.4	500.227	998.439	999.445	1.039
5882	Keratin, type II cytoskeletal 1 OS=Homo sapiens GN=KRT1 PE=1 SV=6	KRT1	sp|P04264|K2C1_HUMAN	66040.3	1	25	DVDGAYmTK	70.2	508.224	1014.43	1015.44	1.46	m7: Oxidation (+15.99)
5882	Keratin, type II cytoskeletal 1 OS=Homo sapiens GN=KRT1 PE=1 SV=6	KRT1	sp|P04264|K2C1_HUMAN	66040.3	1	25	DYQELmNTK	65.4	579.261	1156.51	1157.51	0.8838	m6: Oxidation (+15.99)
5882	Keratin, type II cytoskeletal 1 OS=Homo sapiens GN=KRT1 PE=1 SV=6	KRT1	sp|P04264|K2C1_HUMAN	66040.3	1	25	FLEQQNQVLQTK	49.5	492.6	1474.78	1475.79	0.02172
5882	Keratin, type II cytoskeletal 1 OS=Homo sapiens GN=KRT1 PE=1 SV=6	KRT1	sp|P04264|K2C1_HUMAN	66040.3	1	25	FLEQQNQVLQTK	87.8	738.396	1474.78	1475.79	-0.5705
5882	Keratin, type II cytoskeletal 1 OS=Homo sapiens GN=KRT1 PE=1 SV=6	KRT1	sp|P04264|K2C1_HUMAN	66040.3	1	25	GSGGGSSGGSIGGR	80.2	546.756	1091.5	1092.5	2.525
5882	Keratin, type II cytoskeletal 1 OS=Homo sapiens GN=KRT1 PE=1 SV=6	KRT1	sp|P04264|K2C1_HUMAN	66040.3	1	25	IEISELNR	58.4	487.269	972.523	973.531	-1.029
5882	Keratin, type II cytoskeletal 1 OS=Homo sapiens GN=KRT1 PE=1 SV=6	KRT1	sp|P04264|K2C1_HUMAN	66040.3	1	25	LALDLEIATYR	63.2	639.36	1276.7	1277.71	1.329
5882	Keratin, type II cytoskeletal 1 OS=Homo sapiens GN=KRT1 PE=1 SV=6	KRT1	sp|P04264|K2C1_HUMAN	66040.3	1	25	LRSEIDNVK	42.9	537.302	1072.59	1073.6	1.209
5882	Keratin, type II cytoskeletal 1 OS=Homo sapiens GN=KRT1 PE=1 SV=6	KRT1	sp|P04264|K2C1_HUMAN	66040.3	1	25	LRSEIDNVK	40.9	358.537	1072.59	1073.6	1.557
5882	Keratin, type II cytoskeletal 1 OS=Homo sapiens GN=KRT1 PE=1 SV=6	KRT1	sp|P04264|K2C1_HUMAN	66040.3	1	25	LRSEIDNVKK	49.2	601.349	1200.68	1201.69	0.481
5882	Keratin, type II cytoskeletal 1 OS=Homo sapiens GN=KRT1 PE=1 SV=6	KRT1	sp|P04264|K2C1_HUMAN	66040.3	1	25	LRSEIDNVKK	54.8	401.235	1200.68	1201.69	0.759
5882	Keratin, type II cytoskeletal 1 OS=Homo sapiens GN=KRT1 PE=1 SV=6	KRT1	sp|P04264|K2C1_HUMAN	66040.3	1	25	NKLNDLEDALQQAK	84.8	533.95	1598.83	1599.83	0.2263
5882	Keratin, type II cytoskeletal 1 OS=Homo sapiens GN=KRT1 PE=1 SV=6	KRT1	sp|P04264|K2C1_HUMAN	66040.3	1	25	NKLNDLEDALQQAK	110	800.421	1598.83	1599.83	0.6614
5882	Keratin, type II cytoskeletal 1 OS=Homo sapiens GN=KRT1 PE=1 SV=6	KRT1	sp|P04264|K2C1_HUMAN	66040.3	1	25	NKYEDEINKR	65.9	436.89	1307.65	1308.65	1.209
5882	Keratin, type II cytoskeletal 1 OS=Homo sapiens GN=KRT1 PE=1 SV=6	KRT1	sp|P04264|K2C1_HUMAN	66040.3	1	25	NmQDMVEDYR	63.1	658.767	1315.52	1316.52	1.673	m2: Oxidation (+15.99)
5882	Keratin, type II cytoskeletal 1 OS=Homo sapiens GN=KRT1 PE=1 SV=6	KRT1	sp|P04264|K2C1_HUMAN	66040.3	1	25	NmQDmVEDYR	64.9	666.765	1331.51	1332.52	1.972	m2: Oxidation (+15.99), m5: Oxidation (+15.99)
5882	Keratin, type II cytoskeletal 1 OS=Homo sapiens GN=KRT1 PE=1 SV=6	KRT1	sp|P04264|K2C1_HUMAN	66040.3	1	25	NMQDMVEDYR	69.3	650.769	1299.52	1300.53	1.336
5882	Keratin, type II cytoskeletal 1 OS=Homo sapiens GN=KRT1 PE=1 SV=6	KRT1	sp|P04264|K2C1_HUMAN	66040.3	1	25	NMQDmVEDYR	78.6	658.765	1315.52	1316.52	-1.152	m5: Oxidation (+15.99)
5882	Keratin, type II cytoskeletal 1 OS=Homo sapiens GN=KRT1 PE=1 SV=6	KRT1	sp|P04264|K2C1_HUMAN	66040.3	1	25	QISNLQQSISDAEQR	73.9	858.93	1715.85	1716.85	1.059
5882	Keratin, type II cytoskeletal 1 OS=Homo sapiens GN=KRT1 PE=1 SV=6	KRT1	sp|P04264|K2C1_HUMAN	66040.3	1	25	QISNLQQSISDAEQRGENALK	55.8	777.068	2328.18	2329.17	6.08
5882	Keratin, type II cytoskeletal 1 OS=Homo sapiens GN=KRT1 PE=1 SV=6	KRT1	sp|P04264|K2C1_HUMAN	66040.3	1	25	SKAEAESLYQSK	50.2	447.562	1339.66	1340.67	1.173
5882	Keratin, type II cytoskeletal 1 OS=Homo sapiens GN=KRT1 PE=1 SV=6	KRT1	sp|P04264|K2C1_HUMAN	66040.3	1	25	SLDLDSIIAEVK	88.2	651.862	1301.71	1302.72	0.8583
5882	Keratin, type II cytoskeletal 1 OS=Homo sapiens GN=KRT1 PE=1 SV=6	KRT1	sp|P04264|K2C1_HUMAN	66040.3	1	25	SLNNQFASFIDK	77.5	692.35	1382.69	1383.69	1.415
5882	Keratin, type II cytoskeletal 1 OS=Homo sapiens GN=KRT1 PE=1 SV=6	KRT1	sp|P04264|K2C1_HUMAN	66040.3	1	25	SLNNQFASFIDKVR	48.7	546.959	1637.86	1638.86	2.082
5882	Keratin, type II cytoskeletal 1 OS=Homo sapiens GN=KRT1 PE=1 SV=6	KRT1	sp|P04264|K2C1_HUMAN	66040.3	1	25	THNLEPYFESFINNLRR	40.6	717.366	2149.08	2150.08	2.387
5882	Keratin, type II cytoskeletal 1 OS=Homo sapiens GN=KRT1 PE=1 SV=6	KRT1	sp|P04264|K2C1_HUMAN	66040.3	1	25	TLLEGEESR	50.9	517.261	1032.51	1033.52	-0.9307
5882	Keratin, type II cytoskeletal 1 OS=Homo sapiens GN=KRT1 PE=1 SV=6	KRT1	sp|P04264|K2C1_HUMAN	66040.3	1	25	TNAENEFVTIK	67.4	633.322	1264.63	1265.64	-0.3966
5882	Keratin, type II cytoskeletal 1 OS=Homo sapiens GN=KRT1 PE=1 SV=6	KRT1	sp|P04264|K2C1_HUMAN	66040.3	1	25	WELLQQVDTSTR	84.2	738.379	1474.74	1475.75	0.7441
5882	Keratin, type II cytoskeletal 1 OS=Homo sapiens GN=KRT1 PE=1 SV=6	KRT1	sp|P04264|K2C1_HUMAN	66040.3	1	25	YEDEINKR	49.5	533.763	1065.51	1066.52	1.705
5882	Keratin, type II cytoskeletal 1 OS=Homo sapiens GN=KRT1 PE=1 SV=6	KRT1	sp|P04264|K2C1_HUMAN	66040.3	1	25	YEELQITAGR	72	590.304	1178.59	1179.6	-0.1542
5882	Keratin, type II cytoskeletal 75 OS=Mus musculus GN=Krt75 PE=1 SV=1	Krt75	sp|Q8BGZ7|K2C75_MOUSE	59741.6	0.984	1	EYQELMNVK	49.9	577.281	1152.55	1153.56	-1.631
5882	Keratin, type II cytoskeletal 75 OS=Mus musculus GN=Krt75 PE=1 SV=1	Krt75	sp|Q8BGZ7|K2C75_MOUSE	59741.6	0.984	1	FASFIDK	56.8	414.219	826.422	827.43	-0.1474
5882	Keratin, type II cytoskeletal 75 OS=Mus musculus GN=Krt75 PE=1 SV=1	Krt75	sp|Q8BGZ7|K2C75_MOUSE	59741.6	0.984	1	FASFIDKVR	41.9	361.538	1081.59	1082.6	0.7316
5882	Keratin, type II cytoskeletal 75 OS=Mus musculus GN=Krt75 PE=1 SV=1	Krt75	sp|Q8BGZ7|K2C75_MOUSE	59741.6	0.984	1	FASFIDKVR	64.2	541.804	1081.59	1082.6	0.6817
5882	Keratin, type II cytoskeletal 75 OS=Mus musculus GN=Krt75 PE=1 SV=1	Krt75	sp|Q8BGZ7|K2C75_MOUSE	59741.6	0.984	1	LALDVEIATYR	60.5	632.351	1262.69	1263.69	1.011
5882	Keratin, type II cytoskeletal 75 OS=Mus musculus GN=Krt75 PE=1 SV=1	Krt75	sp|Q8BGZ7|K2C75_MOUSE	59741.6	0.984	1	NMQEVVEDFK	52.1	619.79	1237.57	1238.57	0.4506
5882	Keratin, type II cytoskeletal 75 OS=Mus musculus GN=Krt75 PE=1 SV=1	Krt75	sp|Q8BGZ7|K2C75_MOUSE	59741.6	0.984	1	SLDLDSIIAEVK	88.2	651.862	1301.71	1302.72	0.8583
5882	Keratin, type II cytoskeletal 75 OS=Mus musculus GN=Krt75 PE=1 SV=1	Krt75	sp|Q8BGZ7|K2C75_MOUSE	59741.6	0.984	1	YEDEINKR	49.5	533.763	1065.51	1066.52	1.705
Spot #	Protein Description	Gene Symbol	Accession numbers	Protein molecular weight (Da)	Protein identification probability	Number of unique peptides	Sequence	Mascot Ion score	Observed m/z	Observed peptide mass	[M+H]+ (theoretical)	Mass Accuracy (PPM)	Modifications
5883	Serum albumin OS=Bos taurus GN=ALB PE=1 SV=4	ALB	rl|ALBU_BOVIN|ALBU_BOVIN	69294.2	1	6	FKDLGEEHFK	55.3	417.213	1248.62	1249.62	1.93
5883	Serum albumin OS=Bos taurus GN=ALB PE=1 SV=4	ALB	rl|ALBU_BOVIN|ALBU_BOVIN	69294.2	1	6	HLVDEPQNLIK	74.1	653.363	1304.71	1305.72	1.699
5883	Serum albumin OS=Bos taurus GN=ALB PE=1 SV=4	ALB	rl|ALBU_BOVIN|ALBU_BOVIN	69294.2	1	6	KQTALVELLK	74.1	381.577	1141.71	1142.71	2.373
5883	Serum albumin OS=Bos taurus GN=ALB PE=1 SV=4	ALB	rl|ALBU_BOVIN|ALBU_BOVIN	69294.2	1	6	KQTALVELLK	61.5	571.862	1141.71	1142.71	1.153
5883	Serum albumin OS=Bos taurus GN=ALB PE=1 SV=4	ALB	rl|ALBU_BOVIN|ALBU_BOVIN	69294.2	1	6	KVPQVSTPTLVEVSR	52.9	820.476	1638.94	1639.94	4.06
5883	Serum albumin OS=Bos taurus GN=ALB PE=1 SV=4	ALB	rl|ALBU_BOVIN|ALBU_BOVIN	69294.2	1	6	LGEYGFQNALIVR	81.9	740.403	1478.79	1479.8	2.661
5883	Serum albumin OS=Bos taurus GN=ALB PE=1 SV=4	ALB	rl|ALBU_BOVIN|ALBU_BOVIN	69294.2	1	6	LVNELTEFAK	62.6	582.32	1162.63	1163.63	1.614
5883	Glutamate dehydrogenase 1, mitochondrial OS=Mus musculus GN=Glud1 PE=1 SV=1	Glud1	sp|P26443|DHE3_MOUSE	61338.4	1	3	GASIVEDK	49	409.717	817.419	818.426	1.244
5883	Glutamate dehydrogenase 1, mitochondrial OS=Mus musculus GN=Glud1 PE=1 SV=1	Glud1	sp|P26443|DHE3_MOUSE	61338.4	1	3	YNLGLDLR	72.3	482.268	962.52	963.526	1.949
5883	Glutamate dehydrogenase 1, mitochondrial OS=Mus musculus GN=Glud1 PE=1 SV=1	Glud1	sp|P26443|DHE3_MOUSE	61338.4	1	3	YSTDVSVDEVK	65.2	621.299	1240.58	1241.59	1.384
5883	Cytochrome c, testis-specific OS=Mus musculus GN=Cyct PE=1 SV=3	Cyct	sp|P00015|CYC2_MOUSE,sp|P62897|CYC_MOUSE,sp|P62898|CYC_RAT,tr|A2ARH7|A2ARH7_MOUSE,tr|D3YWR5|D3YWR5_MOUSE,tr|Q56A15|Q56A15_MOUSE	11714.1	0.975	1	mIFAGIK	40.8	398.224	794.434	795.443	-2.209	m1: Oxidation (+15.99)
5883	Serum albumin OS=Bos taurus GN=ALB PE=1 SV=4	ALB	rl|ALBU_BOVIN|ALBU_BOVIN	69294.2	1	9	EAcFAVEGPK	51.9	554.26	1106.51	1107.51	-0.7108	c3: Carbamidomethyl (+57.02)
5883	Serum albumin OS=Bos taurus GN=ALB PE=1 SV=4	ALB	rl|ALBU_BOVIN|ALBU_BOVIN	69294.2	1	9	HLVDEPQNLIK	79.2	653.361	1304.71	1305.72	-1.212
5883	Serum albumin OS=Bos taurus GN=ALB PE=1 SV=4	ALB	rl|ALBU_BOVIN|ALBU_BOVIN	69294.2	1	9	KQTALVELLK	39.3	571.86	1141.71	1142.71	-0.9818
5883	Serum albumin OS=Bos taurus GN=ALB PE=1 SV=4	ALB	rl|ALBU_BOVIN|ALBU_BOVIN	69294.2	1	9	LGEYGFQNALIVR	80.6	740.401	1478.79	1479.8	0.02572
5883	Serum albumin OS=Bos taurus GN=ALB PE=1 SV=4	ALB	rl|ALBU_BOVIN|ALBU_BOVIN	69294.2	1	9	LVNELTEFAK	67.5	582.318	1162.62	1163.63	-1.325
5883	Serum albumin OS=Bos taurus GN=ALB PE=1 SV=4	ALB	rl|ALBU_BOVIN|ALBU_BOVIN	69294.2	1	9	RHPEYAVSVLLR	81.6	480.608	1438.8	1439.81	-1.596
5883	Serum albumin OS=Bos taurus GN=ALB PE=1 SV=4	ALB	rl|ALBU_BOVIN|ALBU_BOVIN	69294.2	1	9	VPQVSTPTLVEVSR	59.2	756.425	1510.84	1511.84	0.3824
5883	Serum albumin OS=Bos taurus GN=ALB PE=1 SV=4	ALB	rl|ALBU_BOVIN|ALBU_BOVIN	69294.2	1	9	YIcDNQDTISSK	71	722.325	1442.64	1443.64	0.7154	c3: Carbamidomethyl (+57.02)
5883	Serum albumin OS=Bos taurus GN=ALB PE=1 SV=4	ALB	rl|ALBU_BOVIN|ALBU_BOVIN	69294.2	1	9	YLYEIAR	49.9	464.25	926.484	927.493	-1.9
5883	Glutamate dehydrogenase 1, mitochondrial OS=Mus musculus GN=Glud1 PE=1 SV=1	Glud1	sp|P26443|DHE3_MOUSE	61338.4	1	3	TAAYVNAIEK	46.6	540.289	1078.56	1079.57	-2.355
5883	Glutamate dehydrogenase 1, mitochondrial OS=Mus musculus GN=Glud1 PE=1 SV=1	Glud1	sp|P26443|DHE3_MOUSE	61338.4	1	3	YNLGLDLR	81.4	482.267	962.519	963.526	-0.02277
5883	Glutamate dehydrogenase 1, mitochondrial OS=Mus musculus GN=Glud1 PE=1 SV=1	Glud1	sp|P26443|DHE3_MOUSE	61338.4	1	3	YSTDVSVDEVK	41.7	621.297	1240.58	1241.59	-2.756
5962	Serum albumin OS=Bos taurus GN=ALB PE=1 SV=4	ALB	rl|ALBU_BOVIN|ALBU_BOVIN	69294.2	0.999	1	HLVDEPQNLIK	59.2	653.363	1304.71	1305.72	2.066
5966	Phakinin OS=Mus musculus GN=Bfsp2 PE=1 SV=1	Bfsp2	sp|Q6NVD9|BFSP2_MOUSE,tr|Q3UYB8|Q3UYB8_MOUSE	45739.2	1	3	AEAGALLQAK	54.6	486.279	970.544	971.552	-0.4137
5966	Phakinin OS=Mus musculus GN=Bfsp2 PE=1 SV=1	Bfsp2	sp|Q6NVD9|BFSP2_MOUSE,tr|Q3UYB8|Q3UYB8_MOUSE	45739.2	1	3	ALGISSVFLQGLR	92.6	680.904	1359.79	1360.79	3.952
5966	Phakinin OS=Mus musculus GN=Bfsp2 PE=1 SV=1	Bfsp2	sp|Q6NVD9|BFSP2_MOUSE,tr|Q3UYB8|Q3UYB8_MOUSE	45739.2	1	3	VIDEANLTK	42.5	501.778	1001.54	1002.55	2.013
5966	Serum albumin OS=Bos taurus GN=ALB PE=1 SV=4	ALB	rl|ALBU_BOVIN|ALBU_BOVIN	69294.2	0.983	1	LVNELTEFAK	49.3	582.321	1162.63	1163.63	3.075
5966	Lactotransferrin OS=Homo sapiens GN=LTF PE=1 SV=6	LTF	sp|P02788|TRFL_HUMAN	78182.3	0.992	1	FcLFQSETK	49	580.278	1158.54	1159.55	3.495	c2: Carbamidomethyl (+57.02)
5966	Activator of 90 kDa heat shock protein ATPase homolog 1 OS=Mus musculus GN=Ahsa1 PE=2 SV=2	Ahsa1	sp|Q8BK64|AHSA1_MOUSE,tr|Q3TL79|Q3TL79_MOUSE	38117.3	0.998	2	EAVGIYISTLK	56	597.342	1192.67	1193.68	0.03188
5966	Activator of 90 kDa heat shock protein ATPase homolog 1 OS=Mus musculus GN=Ahsa1 PE=2 SV=2	Ahsa1	sp|Q8BK64|AHSA1_MOUSE,tr|Q3TL79|Q3TL79_MOUSE	38117.3	0.998	2	SQAKPVGVK	42.6	457.275	912.536	913.547	-3.899
5966	COP9 signalosome complex subunit 4 OS=Mus musculus GN=Cops4 PE=1 SV=1	Cops4	sp|O88544|CSN4_MOUSE,tr|Q14AI7|Q14AI7_MOUSE,tr|Q3TIJ1|Q3TIJ1_MOUSE	46286.1	1	4	ATTADGSSILDR	75.2	603.801	1205.59	1206.6	-1.013
5966	COP9 signalosome complex subunit 4 OS=Mus musculus GN=Cops4 PE=1 SV=1	Cops4	sp|O88544|CSN4_MOUSE,tr|Q14AI7|Q14AI7_MOUSE,tr|Q3TIJ1|Q3TIJ1_MOUSE	46286.1	1	4	IASQmITEGR	75.6	561.285	1120.55	1121.56	-0.2113	m5: Oxidation (+15.99)
5966	COP9 signalosome complex subunit 4 OS=Mus musculus GN=Cops4 PE=1 SV=1	Cops4	sp|O88544|CSN4_MOUSE,tr|Q14AI7|Q14AI7_MOUSE,tr|Q3TIJ1|Q3TIJ1_MOUSE	46286.1	1	4	VISFEEQVASIR	82.6	689.371	1376.73	1377.74	-1.337
5966	COP9 signalosome complex subunit 4 OS=Mus musculus GN=Cops4 PE=1 SV=1	Cops4	sp|O88544|CSN4_MOUSE,tr|Q14AI7|Q14AI7_MOUSE,tr|Q3TIJ1|Q3TIJ1_MOUSE	46286.1	1	4	YNELSYK	43.5	458.724	915.434	916.441	-0.1549
5966	Glutaredoxin-3 OS=Mus musculus GN=Glrx3 PE=1 SV=1	Glrx3	sp|Q9CQM9|GLRX3_MOUSE	37778.7	0.981	1	GDLVGGLDIVK	65.4	543.312	1084.61	1085.62	-2.507
5966	Eukaryotic initiation factor 4A-I OS=Mus musculus GN=Eif4a1 PE=2 SV=1	Eif4a1	sp|P60843|IF4A1_MOUSE,tr|Q3TFG3|Q3TFG3_MOUSE,tr|Q3TLL6|Q3TLL6_MOUSE,tr|Q3UXC2|Q3UXC2_MOUSE,tr|Q4FZL1|Q4FZL1_MOUSE,tr|Q5F2A7|Q5F2A7_MOUSE	46155.3	0.999	1	VLITTDLLAR	75.5	557.845	1113.68	1114.68	-0.09145
5966	Farnesyl pyrophosphate synthase OS=Mus musculus GN=Fdps PE=2 SV=1	Fdps	sp|Q920E5|FPPS_MOUSE,tr|Q3TMB3|Q3TMB3_MOUSE,tr|Q3US29|Q3US29_MOUSE,tr|Q4FJN9|Q4FJN9_MOUSE,tr|Q5M8R9|Q5M8R9_MOUSE	40583.2	0.994	1	VGTDIQDNK	47.3	495.247	988.479	989.49	-4.267
5966	Succinyl-CoA ligase [ADP-forming] subunit beta, mitochondrial OS=Mus musculus GN=Sucla2 PE=1 SV=2	Sucla2	sp|Q9Z2I9|SUCB1_MOUSE,tr|Q3U6C7|Q3U6C7_MOUSE,tr|Q3UCC6|Q3UCC6_MOUSE	50114.7	0.996	1	LSEIVTLAK	52.8	487.299	972.584	973.593	-1.378
5966	Keratin, type II cytoskeletal 2 epidermal OS=Mus musculus GN=Krt2 PE=1 SV=1	Krt2	sp|Q3TTY5|K22E_MOUSE,tr|B2RTP7|B2RTP7_MOUSE	70923.6	0.998	2	DYQELmNTK	50.3	579.26	1156.5	1157.51	-2.019	m6: Oxidation (+15.99)
5966	Keratin, type II cytoskeletal 2 epidermal OS=Mus musculus GN=Krt2 PE=1 SV=1	Krt2	sp|Q3TTY5|K22E_MOUSE,tr|B2RTP7|B2RTP7_MOUSE	70923.6	0.998	2	GFSSGSAVVSGGSR	84.4	627.804	1253.59	1254.61	-4.593
5966	Keratin, type II cytoskeletal 2 epidermal OS=Mus musculus GN=Krt2 PE=1 SV=1	Krt2	sp|Q3TTY5|K22E_MOUSE,tr|B2RTP7|B2RTP7_MOUSE	70923.6	0.998	2	KYEDEINKR	54.4	398.874	1193.6	1194.61	-2.895
5966	26S proteasome non-ATPase regulatory subunit 13 OS=Mus musculus GN=Psmd13 PE=1 SV=1	Psmd13	sp|Q9WVJ2|PSD13_MOUSE,tr|B2RT97|B2RT97_MOUSE	42810	1	3	DLPVSEQQER	67.9	600.796	1199.58	1200.59	-0.1182
5966	26S proteasome non-ATPase regulatory subunit 13 OS=Mus musculus GN=Psmd13 PE=1 SV=1	Psmd13	sp|Q9WVJ2|PSD13_MOUSE,tr|B2RT97|B2RT97_MOUSE	42810	1	3	ITVNKVELLVmK	36.7	468.282	1401.82	1402.83	-2.476	m11: Oxidation (+15.99)
5966	26S proteasome non-ATPase regulatory subunit 13 OS=Mus musculus GN=Psmd13 PE=1 SV=1	Psmd13	sp|Q9WVJ2|PSD13_MOUSE,tr|B2RT97|B2RT97_MOUSE	42810	1	3	LNIGDLQATK	45.6	536.802	1071.59	1072.6	-2.426
5966	Serum albumin OS=Bos taurus GN=ALB PE=1 SV=4	ALB	rl|ALBU_BOVIN|ALBU_BOVIN	69294.2	1	6	HLVDEPQNLIK	62.8	653.361	1304.71	1305.72	-1.579
5966	Serum albumin OS=Bos taurus GN=ALB PE=1 SV=4	ALB	rl|ALBU_BOVIN|ALBU_BOVIN	69294.2	1	6	LGEYGFQNALIVR	84.4	740.4	1478.79	1479.8	-1.961
5966	Serum albumin OS=Bos taurus GN=ALB PE=1 SV=4	ALB	rl|ALBU_BOVIN|ALBU_BOVIN	69294.2	1	6	LVNELTEFAK	75.4	582.318	1162.62	1163.63	-0.8095
5966	Serum albumin OS=Bos taurus GN=ALB PE=1 SV=4	ALB	rl|ALBU_BOVIN|ALBU_BOVIN	69294.2	1	6	RHPEYAVSVLLR	74.4	480.608	1438.8	1439.81	-1.346
5966	Serum albumin OS=Bos taurus GN=ALB PE=1 SV=4	ALB	rl|ALBU_BOVIN|ALBU_BOVIN	69294.2	1	6	TVmENFVAFVDK	76.4	708.347	1414.68	1415.69	0.1576	m3: Oxidation (+15.99)
5966	Serum albumin OS=Bos taurus GN=ALB PE=1 SV=4	ALB	rl|ALBU_BOVIN|ALBU_BOVIN	69294.2	1	6	VPQVSTPTLVEVSR	67.3	756.425	1510.84	1511.84	-0.3452
5966	Actin, cytoplasmic 1 OS=Homo sapiens GN=ACTB PE=1 SV=1	ACTB	sp|P60709|ACTB_HUMAN,sp|P60710|ACTB_MOUSE,sp|P60712|ACTB_BOVIN,sp|P63258|ACTG_BOVIN,sp|P63260|ACTG_MOUSE,sp|P63261|ACTG_HUMAN,tr|B2RRX1|B2RRX1_MOUSE,tr|Q3U5R4|Q3U5R4_MOUSE,tr|Q3UA89|Q3UA89_MOUSE,tr|Q3UAA9|Q3UAA9_MOUSE,tr|Q3UAF6|Q3UAF6_MOUSE,tr|Q3UAF7|Q3UAF7_MOUSE,tr|Q4KL81|Q4KL81_MOUSE	41737.8	1	4	AGFAGDDAPR	60.3	488.727	975.44	976.448	-1.477
5966	Actin, cytoplasmic 1 OS=Homo sapiens GN=ACTB PE=1 SV=1	ACTB	sp|P60709|ACTB_HUMAN,sp|P60710|ACTB_MOUSE,sp|P60712|ACTB_BOVIN,sp|P63258|ACTG_BOVIN,sp|P63260|ACTG_MOUSE,sp|P63261|ACTG_HUMAN,tr|B2RRX1|B2RRX1_MOUSE,tr|Q3U5R4|Q3U5R4_MOUSE,tr|Q3UA89|Q3UA89_MOUSE,tr|Q3UAA9|Q3UAA9_MOUSE,tr|Q3UAF6|Q3UAF6_MOUSE,tr|Q3UAF7|Q3UAF7_MOUSE,tr|Q4KL81|Q4KL81_MOUSE	41737.8	1	4	DSYVGDEAQSK	78.3	599.764	1197.51	1198.52	-0.4689
5966	Actin, cytoplasmic 1 OS=Homo sapiens GN=ACTB PE=1 SV=1	ACTB	sp|P60709|ACTB_HUMAN,sp|P60710|ACTB_MOUSE,sp|P60712|ACTB_BOVIN,sp|P63258|ACTG_BOVIN,sp|P63260|ACTG_MOUSE,sp|P63261|ACTG_HUMAN,tr|B2RRX1|B2RRX1_MOUSE,tr|Q3U5R4|Q3U5R4_MOUSE,tr|Q3UA89|Q3UA89_MOUSE,tr|Q3UAA9|Q3UAA9_MOUSE,tr|Q3UAF6|Q3UAF6_MOUSE,tr|Q3UAF7|Q3UAF7_MOUSE,tr|Q4KL81|Q4KL81_MOUSE	41737.8	1	4	DSYVGDEAQSKR	39.5	452.212	1353.61	1354.62	-1.054
5966	Actin, cytoplasmic 1 OS=Homo sapiens GN=ACTB PE=1 SV=1	ACTB	sp|P60709|ACTB_HUMAN,sp|P60710|ACTB_MOUSE,sp|P60712|ACTB_BOVIN,sp|P63258|ACTG_BOVIN,sp|P63260|ACTG_MOUSE,sp|P63261|ACTG_HUMAN,tr|B2RRX1|B2RRX1_MOUSE,tr|Q3U5R4|Q3U5R4_MOUSE,tr|Q3UA89|Q3UA89_MOUSE,tr|Q3UAA9|Q3UAA9_MOUSE,tr|Q3UAF6|Q3UAF6_MOUSE,tr|Q3UAF7|Q3UAF7_MOUSE,tr|Q4KL81|Q4KL81_MOUSE	41737.8	1	4	DSYVGDEAQSKR	76.3	677.817	1353.62	1354.62	2.715
5966	Actin, cytoplasmic 1 OS=Homo sapiens GN=ACTB PE=1 SV=1	ACTB	sp|P60709|ACTB_HUMAN,sp|P60710|ACTB_MOUSE,sp|P60712|ACTB_BOVIN,sp|P63258|ACTG_BOVIN,sp|P63260|ACTG_MOUSE,sp|P63261|ACTG_HUMAN,tr|B2RRX1|B2RRX1_MOUSE,tr|Q3U5R4|Q3U5R4_MOUSE,tr|Q3UA89|Q3UA89_MOUSE,tr|Q3UAA9|Q3UAA9_MOUSE,tr|Q3UAF6|Q3UAF6_MOUSE,tr|Q3UAF7|Q3UAF7_MOUSE,tr|Q4KL81|Q4KL81_MOUSE	41737.8	1	4	EITALAPSTmK	46.1	589.31	1176.61	1177.61	-0.8296	m10: Oxidation (+15.99)
5966	Keratin, type II cytoskeletal 4 OS=Mus musculus GN=Krt4 PE=1 SV=2	Krt4	sp|P07744|K2C4_MOUSE	56284.8	0.986	1	NEISELNR	47.4	487.77	973.525	974.49	43.03
5966	Creatine kinase B-type OS=Mus musculus GN=Ckb PE=1 SV=1	Ckb	sp|Q04447|KCRB_MOUSE	42714.1	1	7	DLFDPIIEER	63.9	623.819	1245.62	1246.63	-0.5952
5966	Creatine kinase B-type OS=Mus musculus GN=Ckb PE=1 SV=1	Ckb	sp|Q04447|KCRB_MOUSE	42714.1	1	7	FSEVLKR	55.4	439.758	877.502	878.509	-0.2754
5966	Creatine kinase B-type OS=Mus musculus GN=Ckb PE=1 SV=1	Ckb	sp|Q04447|KCRB_MOUSE	42714.1	1	7	GTGGVDTAAVGGVFDVSNADR	83.7	982.97	1963.92	1964.93	0.4469
5966	Creatine kinase B-type OS=Mus musculus GN=Ckb PE=1 SV=1	Ckb	sp|Q04447|KCRB_MOUSE	42714.1	1	7	LAVEALSSLDGDLSGR	122	801.921	1601.83	1602.83	1.059
5966	Creatine kinase B-type OS=Mus musculus GN=Ckb PE=1 SV=1	Ckb	sp|Q04447|KCRB_MOUSE	42714.1	1	7	LEQGQAIDDLmPAQK	76.6	836.911	1671.81	1672.82	-3.728	m11: Oxidation (+15.99)
5966	Creatine kinase B-type OS=Mus musculus GN=Ckb PE=1 SV=1	Ckb	sp|Q04447|KCRB_MOUSE	42714.1	1	7	PFSNSHNTQK	59.1	387.188	1158.54	1159.55	-0.4812
5966	Creatine kinase B-type OS=Mus musculus GN=Ckb PE=1 SV=1	Ckb	sp|Q04447|KCRB_MOUSE	42714.1	1	7	PFSNSHNTQK	65.5	580.278	1158.54	1159.55	-1.192
5966	Creatine kinase B-type OS=Mus musculus GN=Ckb PE=1 SV=1	Ckb	sp|Q04447|KCRB_MOUSE	42714.1	1	7	VLTPELYAELR	62.8	652.366	1302.72	1303.73	-0.8299
5966	Cryaa protein OS=Mus musculus GN=Cryaa PE=2 SV=1	Cryaa	tr|Q569M7|Q569M7_MOUSE	19792.7	1	6	DKFVIFLDVK	75.2	612.354	1222.69	1223.7	-2.175
5966	Cryaa protein OS=Mus musculus GN=Cryaa PE=2 SV=1	Cryaa	tr|Q569M7|Q569M7_MOUSE	19792.7	1	6	FVIFLDVK	45	490.794	979.573	980.582	-1.491
5966	Cryaa protein OS=Mus musculus GN=Cryaa PE=2 SV=1	Cryaa	tr|Q569M7|Q569M7_MOUSE	19792.7	1	6	QDDHGYISR	39.2	545.749	1089.48	1090.49	-0.5337
5966	Cryaa protein OS=Mus musculus GN=Cryaa PE=2 SV=1	Cryaa	tr|Q569M7|Q569M7_MOUSE	19792.7	1	6	TVLDSGISEVR	52.9	588.314	1174.61	1175.63	-4.765
5966	Cryaa protein OS=Mus musculus GN=Cryaa PE=2 SV=1	Cryaa	tr|Q569M7|Q569M7_MOUSE	19792.7	1	6	VLEDFVEIHGK	43.9	429.231	1284.67	1285.68	-0.4729
5966	Cryaa protein OS=Mus musculus GN=Cryaa PE=2 SV=1	Cryaa	tr|Q569M7|Q569M7_MOUSE	19792.7	1	6	VLEDFVEIHGK	83	643.342	1284.67	1285.68	-1.775
5966	Cryaa protein OS=Mus musculus GN=Cryaa PE=2 SV=1	Cryaa	tr|Q569M7|Q569M7_MOUSE	19792.7	1	6	VQSGLDAGHSER	89.7	628.304	1254.59	1255.6	-2.088
5966	Keratin, type II cytoskeletal 1 OS=Homo sapiens GN=KRT1 PE=1 SV=6	KRT1	sp|P04264|K2C1_HUMAN	66040.3	1	12	AEAESLYQSK	49.5	563.276	1124.54	1125.54	1.775
5966	Keratin, type II cytoskeletal 1 OS=Homo sapiens GN=KRT1 PE=1 SV=6	KRT1	sp|P04264|K2C1_HUMAN	66040.3	1	12	AQYEDIAQK	58.8	533.264	1064.51	1065.52	0.03572
5966	Keratin, type II cytoskeletal 1 OS=Homo sapiens GN=KRT1 PE=1 SV=6	KRT1	sp|P04264|K2C1_HUMAN	66040.3	1	12	DVDGAYmTK	46.3	508.223	1014.43	1015.44	-0.8636	m7: Oxidation (+15.99)
5966	Keratin, type II cytoskeletal 1 OS=Homo sapiens GN=KRT1 PE=1 SV=6	KRT1	sp|P04264|K2C1_HUMAN	66040.3	1	12	DYQELmNTK	50.3	579.26	1156.5	1157.51	-2.019	m6: Oxidation (+15.99)
5966	Keratin, type II cytoskeletal 1 OS=Homo sapiens GN=KRT1 PE=1 SV=6	KRT1	sp|P04264|K2C1_HUMAN	66040.3	1	12	FLEQQNQVLQTK	98.8	738.396	1474.78	1475.79	-0.5705
5966	Keratin, type II cytoskeletal 1 OS=Homo sapiens GN=KRT1 PE=1 SV=6	KRT1	sp|P04264|K2C1_HUMAN	66040.3	1	12	GSGGGSSGGSIGGR	63.1	546.754	1091.49	1092.5	-2.528
5966	Keratin, type II cytoskeletal 1 OS=Homo sapiens GN=KRT1 PE=1 SV=6	KRT1	sp|P04264|K2C1_HUMAN	66040.3	1	12	IEISELNR	58.5	487.268	972.522	973.531	-1.933
5966	Keratin, type II cytoskeletal 1 OS=Homo sapiens GN=KRT1 PE=1 SV=6	KRT1	sp|P04264|K2C1_HUMAN	66040.3	1	12	LNDLEDALQQAK	55.8	679.35	1356.68	1357.7	-2.844
5966	Keratin, type II cytoskeletal 1 OS=Homo sapiens GN=KRT1 PE=1 SV=6	KRT1	sp|P04264|K2C1_HUMAN	66040.3	1	12	SKAEAESLYQSK	56.1	670.837	1339.66	1340.67	-2.642
5966	Keratin, type II cytoskeletal 1 OS=Homo sapiens GN=KRT1 PE=1 SV=6	KRT1	sp|P04264|K2C1_HUMAN	66040.3	1	12	SLDLDSIIAEVK	82.8	651.862	1301.71	1302.72	0.8736
5966	Keratin, type II cytoskeletal 1 OS=Homo sapiens GN=KRT1 PE=1 SV=6	KRT1	sp|P04264|K2C1_HUMAN	66040.3	1	12	SLNNQFASFIDK	78.9	692.348	1382.68	1383.69	-1.49
5966	Keratin, type II cytoskeletal 1 OS=Homo sapiens GN=KRT1 PE=1 SV=6	KRT1	sp|P04264|K2C1_HUMAN	66040.3	1	12	YEELQITAGR	62.3	590.304	1178.59	1179.6	0.2866
5966	Erlin-2 OS=Mus musculus GN=Erlin2 PE=1 SV=1	Erlin2	sp|Q8BFZ9|ERLN2_MOUSE	37873.6	0.998	2	SVQTTLQTDEVK	87.7	674.851	1347.69	1348.7	-1.025
5966	Erlin-2 OS=Mus musculus GN=Erlin2 PE=1 SV=1	Erlin2	sp|Q8BFZ9|ERLN2_MOUSE	37873.6	0.998	2	VTKPNIPEAIRR	42.5	465.281	1392.82	1393.83	-0.3859
5966	Keratin, type II cytoskeletal 79 OS=Mus musculus GN=Krt79 PE=1 SV=2	Krt79	sp|Q8VED5|K2C79_MOUSE	57553.3	0.986	1	NLDLDSIIAEVK	92.4	665.367	1328.72	1329.73	-0.1819
5966	Keratin, type I cytoskeletal 10 OS=Mus musculus GN=Krt10 PE=1 SV=3	Krt10	sp|P02535|K1C10_MOUSE,tr|A2A513|A2A513_MOUSE	57771.3	1	4	LENEIQTYR	58.3	583.295	1164.57	1165.58	-2.267
5966	Keratin, type I cytoskeletal 10 OS=Mus musculus GN=Krt10 PE=1 SV=3	Krt10	sp|P02535|K1C10_MOUSE,tr|A2A513|A2A513_MOUSE	57771.3	1	4	QSLEASLAETEGR	99.8	695.843	1389.67	1390.68	-1.842
5966	Keratin, type I cytoskeletal 10 OS=Mus musculus GN=Krt10 PE=1 SV=3	Krt10	sp|P02535|K1C10_MOUSE,tr|A2A513|A2A513_MOUSE	57771.3	1	4	QSVEADINGLR	56.1	601.311	1200.61	1201.62	-1.733
5966	Keratin, type I cytoskeletal 10 OS=Mus musculus GN=Krt10 PE=1 SV=3	Krt10	sp|P02535|K1C10_MOUSE,tr|A2A513|A2A513_MOUSE	57771.3	1	4	VTmQNLNDR	70.6	553.766	1105.52	1106.53	-1.136	m3: Oxidation (+15.99)
5976	Serum albumin OS=Bos taurus GN=ALB PE=1 SV=4	ALB	rl|ALBU_BOVIN|ALBU_BOVIN	69294.2	0.998	1	LVNELTEFAK	55.4	582.321	1162.63	1163.63	3.075
5976	Cryaa protein OS=Mus musculus GN=Cryaa PE=2 SV=1	Cryaa	tr|Q569M7|Q569M7_MOUSE	19792.7	0.949	1	TVLDSGISEVR	62.9	588.317	1174.62	1175.63	-0.3079
5976	Lactotransferrin OS=Homo sapiens GN=LTF PE=1 SV=6	LTF	sp|P02788|TRFL_HUMAN	78182.3	0.994	1	FcLFQSETK	49.9	580.277	1158.54	1159.55	1.184	c2: Carbamidomethyl (+57.02)
5976	Keratin, type II cytoskeletal 72 OS=Homo sapiens GN=KRT72 PE=1 SV=2	KRT72	sp|Q14CN4|K2C72_HUMAN	55879.1	0.996	1	DLDLDSIIAEVR	43.7	679.852	1357.69	1358.72	-15.07
5976	Beta-A3/A1 crystallin protein OS=Mus musculus GN=Cryba1 PE=2 SV=1	Cryba1	tr|Q9QXC6|Q9QXC6_MOUSE	25206.2	0.995	1	ITIYDQENFQGK	66.9	728.358	1454.7	1455.71	-1.623
5976	Beta-crystallin B3 OS=Mus musculus GN=Crybb3 PE=2 SV=3	Crybb3	sp|Q9JJU9|CRBB3_MOUSE	24291.2	1	7	AFRGEQFVLEK	55.9	662.355	1322.7	1323.71	-2.056
5976	Beta-crystallin B3 OS=Mus musculus GN=Crybb3 PE=2 SV=3	Crybb3	sp|Q9JJU9|CRBB3_MOUSE	24291.2	1	7	GEQFVLEK	60.5	475.252	948.489	949.499	-3.119
5976	Beta-crystallin B3 OS=Mus musculus GN=Crybb3 PE=2 SV=3	Crybb3	sp|Q9JJU9|CRBB3_MOUSE	24291.2	1	7	LHLFENPAFSGR	69.1	694.36	1386.71	1387.71	0.503
5976	Beta-crystallin B3 OS=Mus musculus GN=Crybb3 PE=2 SV=3	Crybb3	sp|Q9JJU9|CRBB3_MOUSE	24291.2	1	7	SDILLSLRPLHIDGPDHK	44.8	676.04	2025.1	2026.11	-1.598
5976	Beta-crystallin B3 OS=Mus musculus GN=Crybb3 PE=2 SV=3	Crybb3	sp|Q9JJU9|CRBB3_MOUSE	24291.2	1	7	VTVYELENFQGK	101	713.864	1425.71	1426.72	-1.193
5976	Beta-crystallin B3 OS=Mus musculus GN=Crybb3 PE=2 SV=3	Crybb3	sp|Q9JJU9|CRBB3_MOUSE	24291.2	1	7	VTVYELENFQGKR	42.3	528.277	1581.81	1582.82	-3.941
5976	Beta-crystallin B3 OS=Mus musculus GN=Crybb3 PE=2 SV=3	Crybb3	sp|Q9JJU9|CRBB3_MOUSE	24291.2	1	7	VTVYELENFQGKR	76	791.914	1581.81	1582.82	-1.467
5976	Beta-crystallin B3 OS=Mus musculus GN=Crybb3 PE=2 SV=3	Crybb3	sp|Q9JJU9|CRBB3_MOUSE	24291.2	1	7	WDAWSSSR	47	497.721	993.427	994.438	-3.039
5976	Beta-crystallin B2 OS=Mus musculus GN=Crybb2 PE=1 SV=2	Crybb2	sp|P62696|CRBB2_MOUSE	23380.6	1	2	GAFHPSS	37.8	351.663	701.312	702.321	-1.056
5976	Beta-crystallin B2 OS=Mus musculus GN=Crybb2 PE=1 SV=2	Crybb2	sp|P62696|CRBB2_MOUSE	23380.6	1	2	IILYENPNFTGK	57.3	704.876	1407.74	1408.75	-2.003
5976	Keratin, type II cytoskeletal 2 epidermal OS=Mus musculus GN=Krt2 PE=1 SV=1	Krt2	sp|Q3TTY5|K22E_MOUSE,tr|B2RTP7|B2RTP7_MOUSE	70923.6	0.998	2	DYQELmNTK	43.6	579.26	1156.51	1157.51	-0.965	m6: Oxidation (+15.99)
5976	Keratin, type II cytoskeletal 2 epidermal OS=Mus musculus GN=Krt2 PE=1 SV=1	Krt2	sp|Q3TTY5|K22E_MOUSE,tr|B2RTP7|B2RTP7_MOUSE	70923.6	0.998	2	GFSSGSAVVSGGSR	98.2	627.805	1253.6	1254.61	-3.907
5976	Keratin, type II cytoskeletal 2 epidermal OS=Mus musculus GN=Krt2 PE=1 SV=1	Krt2	sp|Q3TTY5|K22E_MOUSE,tr|B2RTP7|B2RTP7_MOUSE	70923.6	0.998	2	KYEDEINKR	45.3	398.875	1193.6	1194.61	0.3198
5976	Serum albumin OS=Bos taurus GN=ALB PE=1 SV=4	ALB	rl|ALBU_BOVIN|ALBU_BOVIN	69294.2	1	7	HLVDEPQNLIK	68.3	653.358	1304.7	1305.72	-6.159
5976	Serum albumin OS=Bos taurus GN=ALB PE=1 SV=4	ALB	rl|ALBU_BOVIN|ALBU_BOVIN	69294.2	1	7	LVNELTEFAK	65.8	582.318	1162.62	1163.63	-1.531
5976	Serum albumin OS=Bos taurus GN=ALB PE=1 SV=4	ALB	rl|ALBU_BOVIN|ALBU_BOVIN	69294.2	1	7	RHPEYAVSVLLR	77.7	480.608	1438.8	1439.81	-2.617
5976	Serum albumin OS=Bos taurus GN=ALB PE=1 SV=4	ALB	rl|ALBU_BOVIN|ALBU_BOVIN	69294.2	1	7	SLHTLFGDELcK	58.3	473.902	1418.68	1419.69	-2.115	c11: Carbamidomethyl (+57.02)
5976	Serum albumin OS=Bos taurus GN=ALB PE=1 SV=4	ALB	rl|ALBU_BOVIN|ALBU_BOVIN	69294.2	1	7	TVMENFVAFVDK	71.8	700.349	1398.68	1399.69	-1.03
5976	Serum albumin OS=Bos taurus GN=ALB PE=1 SV=4	ALB	rl|ALBU_BOVIN|ALBU_BOVIN	69294.2	1	7	TVmENFVAFVDK	73.2	708.346	1414.68	1415.69	-2.159	m3: Oxidation (+15.99)
5976	Serum albumin OS=Bos taurus GN=ALB PE=1 SV=4	ALB	rl|ALBU_BOVIN|ALBU_BOVIN	69294.2	1	7	TVmENFVAFVDK	78.5	708.348	1414.68	1415.69	0.2564	m3: Oxidation (+15.99)
5976	Serum albumin OS=Bos taurus GN=ALB PE=1 SV=4	ALB	rl|ALBU_BOVIN|ALBU_BOVIN	69294.2	1	7	VPQVSTPTLVEVSR	88.1	756.425	1510.84	1511.84	0.06486
5976	Serum albumin OS=Bos taurus GN=ALB PE=1 SV=4	ALB	rl|ALBU_BOVIN|ALBU_BOVIN	69294.2	1	7	YIcDNQDTISSK	60	722.322	1442.63	1443.64	-3.344	c3: Carbamidomethyl (+57.02)
5976	Gelsolin OS=Mus musculus GN=Gsn PE=1 SV=3	Gsn	sp|P13020|GELS_MOUSE,tr|A2AL35|A2AL35_MOUSE,tr|A6PWS5|A6PWS5_MOUSE,tr|Q3TGJ9|Q3TGJ9_MOUSE,tr|Q3U9Q8|Q3U9Q8_MOUSE,tr|Q3UCW8|Q3UCW8_MOUSE,tr|Q6PAC1|Q6PAC1_MOUSE	85941.9	0.998	2	GGVASGFK	43.1	361.695	721.375	722.383	-1.304
5976	Gelsolin OS=Mus musculus GN=Gsn PE=1 SV=3	Gsn	sp|P13020|GELS_MOUSE,tr|A2AL35|A2AL35_MOUSE,tr|A6PWS5|A6PWS5_MOUSE,tr|Q3TGJ9|Q3TGJ9_MOUSE,tr|Q3U9Q8|Q3U9Q8_MOUSE,tr|Q3UCW8|Q3UCW8_MOUSE,tr|Q6PAC1|Q6PAC1_MOUSE	85941.9	0.998	2	HVVPNEVVVQR	41.7	425.91	1274.71	1275.72	-1.441
5976	Keratin, type II cytoskeletal 4 OS=Mus musculus GN=Krt4 PE=1 SV=2	Krt4	sp|P07744|K2C4_MOUSE	56284.8	0.996	1	LALDVEIATYR	61.9	632.349	1262.68	1263.69	-3.135
5976	Keratin, type II cytoskeletal 4 OS=Mus musculus GN=Krt4 PE=1 SV=2	Krt4	sp|P07744|K2C4_MOUSE	56284.8	0.996	1	NEISELNR	42.5	487.77	973.525	974.49	43.1
5976	Cryaa protein OS=Mus musculus GN=Cryaa PE=2 SV=1	Cryaa	tr|Q569M7|Q569M7_MOUSE	19792.7	1	4	DKFVIFLDVK	43.7	408.573	1222.7	1223.7	-0.1046
5976	Cryaa protein OS=Mus musculus GN=Cryaa PE=2 SV=1	Cryaa	tr|Q569M7|Q569M7_MOUSE	19792.7	1	4	DKFVIFLDVK	71.8	612.355	1222.69	1223.7	-1.489
5976	Cryaa protein OS=Mus musculus GN=Cryaa PE=2 SV=1	Cryaa	tr|Q569M7|Q569M7_MOUSE	19792.7	1	4	SDRDKFVIFLDVK	60.8	527.958	1580.85	1581.86	-3.058
5976	Cryaa protein OS=Mus musculus GN=Cryaa PE=2 SV=1	Cryaa	tr|Q569M7|Q569M7_MOUSE	19792.7	1	4	VLEDFVEIHGK	45.8	429.231	1284.67	1285.68	0.5072
5976	Cryaa protein OS=Mus musculus GN=Cryaa PE=2 SV=1	Cryaa	tr|Q569M7|Q569M7_MOUSE	19792.7	1	4	VLEDFVEIHGK	83.5	643.342	1284.67	1285.68	-2.055
5976	Cryaa protein OS=Mus musculus GN=Cryaa PE=2 SV=1	Cryaa	tr|Q569M7|Q569M7_MOUSE	19792.7	1	4	VQSGLDAGHSER	51.3	628.305	1254.59	1255.6	-0.4316
5976	Keratin, type II cytoskeletal 1 OS=Homo sapiens GN=KRT1 PE=1 SV=6	KRT1	sp|P04264|K2C1_HUMAN	66040.3	1	11	DYQELmNTK	43.6	579.26	1156.51	1157.51	-0.965	m6: Oxidation (+15.99)
5976	Keratin, type II cytoskeletal 1 OS=Homo sapiens GN=KRT1 PE=1 SV=6	KRT1	sp|P04264|K2C1_HUMAN	66040.3	1	11	FLEQQNQVLQTK	104	738.395	1474.78	1475.79	-1.492
5976	Keratin, type II cytoskeletal 1 OS=Homo sapiens GN=KRT1 PE=1 SV=6	KRT1	sp|P04264|K2C1_HUMAN	66040.3	1	11	IEISELNR	61.8	487.268	972.521	973.531	-3.125
5976	Keratin, type II cytoskeletal 1 OS=Homo sapiens GN=KRT1 PE=1 SV=6	KRT1	sp|P04264|K2C1_HUMAN	66040.3	1	11	LALDLEIATYR	78.8	639.358	1276.7	1277.71	-1.348
5976	Keratin, type II cytoskeletal 1 OS=Homo sapiens GN=KRT1 PE=1 SV=6	KRT1	sp|P04264|K2C1_HUMAN	66040.3	1	11	LRSEIDNVKK	45.1	401.234	1200.68	1201.69	-1.213
5976	Keratin, type II cytoskeletal 1 OS=Homo sapiens GN=KRT1 PE=1 SV=6	KRT1	sp|P04264|K2C1_HUMAN	66040.3	1	11	NKYEDEINKR	48.8	436.888	1307.64	1308.65	-3.193
5976	Keratin, type II cytoskeletal 1 OS=Homo sapiens GN=KRT1 PE=1 SV=6	KRT1	sp|P04264|K2C1_HUMAN	66040.3	1	11	NmQDmVEDYR	42.2	666.763	1331.51	1332.52	-1.465	m2: Oxidation (+15.99), m5: Oxidation (+15.99)
5976	Keratin, type II cytoskeletal 1 OS=Homo sapiens GN=KRT1 PE=1 SV=6	KRT1	sp|P04264|K2C1_HUMAN	66040.3	1	11	SKAEAESLYQSK	67.6	670.838	1339.66	1340.67	0.2671
5976	Keratin, type II cytoskeletal 1 OS=Homo sapiens GN=KRT1 PE=1 SV=6	KRT1	sp|P04264|K2C1_HUMAN	66040.3	1	11	SLDLDSIIAEVK	96.8	651.86	1301.71	1302.72	-2.028
5976	Keratin, type II cytoskeletal 1 OS=Homo sapiens GN=KRT1 PE=1 SV=6	KRT1	sp|P04264|K2C1_HUMAN	66040.3	1	11	SLNNQFASFIDK	76.4	692.347	1382.68	1383.69	-2.459
5976	Keratin, type II cytoskeletal 1 OS=Homo sapiens GN=KRT1 PE=1 SV=6	KRT1	sp|P04264|K2C1_HUMAN	66040.3	1	11	YEELQITAGR	61.7	590.301	1178.59	1179.6	-4.579
5976	Gamma-crystallin N OS=Mus musculus GN=Crygn PE=1 SV=2	Crygn	sp|Q8VHL5|CRGN_MOUSE	21391.7	0.994	1	ITLYEGK	40.1	412.231	822.448	823.456	-1.095
5976	Beta-crystallin A2 OS=Mus musculus GN=Cryba2 PE=2 SV=3	Cryba2	sp|Q9JJV1|CRBA2_MOUSE	22236.3	1	3	GYQYVLER	45.7	514.263	1026.51	1027.52	-2.805
5976	Beta-crystallin A2 OS=Mus musculus GN=Cryba2 PE=2 SV=3	Cryba2	sp|Q9JJV1|CRBA2_MOUSE	22236.3	1	3	LLSDcANVcER	57.3	668.8	1335.59	1336.6	-4.05	c5: Carbamidomethyl (+57.02), c9: Carbamidomethyl (+57.02)
5976	Beta-crystallin A2 OS=Mus musculus GN=Cryba2 PE=2 SV=3	Cryba2	sp|Q9JJV1|CRBA2_MOUSE	22236.3	1	3	TYSDFGTQAHTGQLQSIR	50.2	670.66	2008.96	2009.97	-1.815
5976	Keratin, type II cytoskeletal 79 OS=Mus musculus GN=Krt79 PE=1 SV=2	Krt79	sp|Q8VED5|K2C79_MOUSE	57553.3	0.996	1	NKYEDEINKR	48.8	436.888	1307.64	1308.65	-3.193
5976	Keratin, type II cytoskeletal 79 OS=Mus musculus GN=Krt79 PE=1 SV=2	Krt79	sp|Q8VED5|K2C79_MOUSE	57553.3	0.996	1	NLDLDSIIAEVK	97.4	665.367	1328.72	1329.73	-0.1819
5976	Keratin, type II cytoskeletal 5 OS=Mus musculus GN=Krt5 PE=1 SV=1	Krt5	sp|Q922U2|K2C5_MOUSE,tr|D3Z4Y4|D3Z4Y4_MOUSE,tr|Q32P04|Q32P04_MOUSE	61768	0.982	1	LALDVEIATYR	61.9	632.349	1262.68	1263.69	-3.135
5976	Keratin, type II cytoskeletal 5 OS=Mus musculus GN=Krt5 PE=1 SV=1	Krt5	sp|Q922U2|K2C5_MOUSE,tr|D3Z4Y4|D3Z4Y4_MOUSE,tr|Q32P04|Q32P04_MOUSE	61768	0.982	1	LRSEIDNVKK	45.1	401.234	1200.68	1201.69	-1.213
5976	Keratin, type II cytoskeletal 5 OS=Mus musculus GN=Krt5 PE=1 SV=1	Krt5	sp|Q922U2|K2C5_MOUSE,tr|D3Z4Y4|D3Z4Y4_MOUSE,tr|Q32P04|Q32P04_MOUSE	61768	0.982	1	NKYEDEINKR	48.8	436.888	1307.64	1308.65	-3.193
5976	Keratin, type II cytoskeletal 5 OS=Mus musculus GN=Krt5 PE=1 SV=1	Krt5	sp|Q922U2|K2C5_MOUSE,tr|D3Z4Y4|D3Z4Y4_MOUSE,tr|Q32P04|Q32P04_MOUSE	61768	0.982	1	SLDLDSIIAEVK	96.8	651.86	1301.71	1302.72	-2.028
5976	Keratin, type I cytoskeletal 10 OS=Mus musculus GN=Krt10 PE=1 SV=3	Krt10	sp|P02535|K1C10_MOUSE,tr|A2A513|A2A513_MOUSE	57771.3	1	4	LAADDFR	47.4	404.203	806.391	807.4	-2.182
5976	Keratin, type I cytoskeletal 10 OS=Mus musculus GN=Krt10 PE=1 SV=3	Krt10	sp|P02535|K1C10_MOUSE,tr|A2A513|A2A513_MOUSE	57771.3	1	4	LENEIQTYR	75.6	583.295	1164.58	1165.58	-1.649
5976	Keratin, type I cytoskeletal 10 OS=Mus musculus GN=Krt10 PE=1 SV=3	Krt10	sp|P02535|K1C10_MOUSE,tr|A2A513|A2A513_MOUSE	57771.3	1	4	QSLEASLAETEGR	92.9	695.842	1389.67	1390.68	-3.41
5976	Keratin, type I cytoskeletal 10 OS=Mus musculus GN=Krt10 PE=1 SV=3	Krt10	sp|P02535|K1C10_MOUSE,tr|A2A513|A2A513_MOUSE	57771.3	1	4	VTmQNLNDR	60.6	553.766	1105.52	1106.53	-0.2503	m3: Oxidation (+15.99)
6042	Alpha-enolase OS=Mus musculus GN=Eno1 PE=1 SV=3	Eno1	sp|P17182|ENOA_MOUSE,tr|Q5FW97|Q5FW97_MOUSE	47141.7	1	3	GVSQAVEHINK	76.6	591.313	1180.61	1181.63	-6.484
6042	Alpha-enolase OS=Mus musculus GN=Eno1 PE=1 SV=3	Eno1	sp|P17182|ENOA_MOUSE,tr|Q5FW97|Q5FW97_MOUSE	47141.7	1	3	IGAEVYHNLK	39.3	381.875	1142.6	1143.62	-3.741
6042	Alpha-enolase OS=Mus musculus GN=Eno1 PE=1 SV=3	Eno1	sp|P17182|ENOA_MOUSE,tr|Q5FW97|Q5FW97_MOUSE	47141.7	1	3	YNQILR	41.7	403.728	805.442	806.452	-3.474
6042	Keratin, type I cytoskeletal 10 OS=Mus musculus GN=Krt10 PE=1 SV=3	Krt10	sp|P02535|K1C10_MOUSE,tr|A2A513|A2A513_MOUSE	57771.3	1	3	LENEIQTYR	61.6	583.294	1164.57	1165.58	-3.622
6042	Keratin, type I cytoskeletal 10 OS=Mus musculus GN=Krt10 PE=1 SV=3	Krt10	sp|P02535|K1C10_MOUSE,tr|A2A513|A2A513_MOUSE	57771.3	1	3	QSLEASLAETEGR	73.6	695.843	1389.67	1390.68	-2.101
6042	Keratin, type I cytoskeletal 10 OS=Mus musculus GN=Krt10 PE=1 SV=3	Krt10	sp|P02535|K1C10_MOUSE,tr|A2A513|A2A513_MOUSE	57771.3	1	3	VTmQNLNDR	57	553.766	1105.52	1106.53	-1.678	m3: Oxidation (+15.99)
6042	Beta-A3/A1 crystallin protein OS=Mus musculus GN=Cryba1 PE=2 SV=1	Cryba1	tr|Q9QXC6|Q9QXC6_MOUSE	25206.2	1	1	ITIYDQENFQGK	67.7	728.358	1454.7	1455.71	-1.801
6042	Keratin, type II cytoskeletal 79 OS=Mus musculus GN=Krt79 PE=1 SV=2	Krt79	sp|Q8VED5|K2C79_MOUSE	57553.3	0.995	1	NKYEDEINKR	42.2	436.889	1307.65	1308.65	-0.4646
6042	Keratin, type II cytoskeletal 79 OS=Mus musculus GN=Krt79 PE=1 SV=2	Krt79	sp|Q8VED5|K2C79_MOUSE	57553.3	0.995	1	NLDLDSIIAEVK	103	665.366	1328.72	1329.73	-0.3624
6042	Keratin, type II cytoskeletal 1 OS=Homo sapiens GN=KRT1 PE=1 SV=6	KRT1	sp|P04264|K2C1_HUMAN	66040.3	1	10	DYQELmNTK	41.6	579.261	1156.51	1157.51	-0.533	m6: Oxidation (+15.99)
6042	Keratin, type II cytoskeletal 1 OS=Homo sapiens GN=KRT1 PE=1 SV=6	KRT1	sp|P04264|K2C1_HUMAN	66040.3	1	10	FLEQQNQVLQTK	95.6	738.394	1474.77	1475.79	-2.888
6042	Keratin, type II cytoskeletal 1 OS=Homo sapiens GN=KRT1 PE=1 SV=6	KRT1	sp|P04264|K2C1_HUMAN	66040.3	1	10	GSGGGSSGGSIGGR	57.1	546.753	1091.49	1092.5	-4.084
6042	Keratin, type II cytoskeletal 1 OS=Homo sapiens GN=KRT1 PE=1 SV=6	KRT1	sp|P04264|K2C1_HUMAN	66040.3	1	10	IEISELNR	58.6	487.267	972.52	973.531	-4.131
6042	Keratin, type II cytoskeletal 1 OS=Homo sapiens GN=KRT1 PE=1 SV=6	KRT1	sp|P04264|K2C1_HUMAN	66040.3	1	10	LALDLEIATYR	84.3	639.357	1276.7	1277.71	-1.927
6042	Keratin, type II cytoskeletal 1 OS=Homo sapiens GN=KRT1 PE=1 SV=6	KRT1	sp|P04264|K2C1_HUMAN	66040.3	1	10	LRSEIDNVKK	39.7	401.234	1200.68	1201.69	-2.511
6042	Keratin, type II cytoskeletal 1 OS=Homo sapiens GN=KRT1 PE=1 SV=6	KRT1	sp|P04264|K2C1_HUMAN	66040.3	1	10	NKYEDEINKR	42.2	436.889	1307.65	1308.65	-0.4646
6042	Keratin, type II cytoskeletal 1 OS=Homo sapiens GN=KRT1 PE=1 SV=6	KRT1	sp|P04264|K2C1_HUMAN	66040.3	1	10	SLDLDSIIAEVK	98.2	651.861	1301.71	1302.72	-1.291
6042	Keratin, type II cytoskeletal 1 OS=Homo sapiens GN=KRT1 PE=1 SV=6	KRT1	sp|P04264|K2C1_HUMAN	66040.3	1	10	SLNNQFASFIDK	80.4	692.348	1382.68	1383.69	-1.577
6042	Keratin, type II cytoskeletal 1 OS=Homo sapiens GN=KRT1 PE=1 SV=6	KRT1	sp|P04264|K2C1_HUMAN	66040.3	1	10	YEELQITAGR	66.2	590.302	1178.59	1179.6	-2.511
6042	Serum albumin OS=Bos taurus GN=ALB PE=1 SV=4	ALB	rl|ALBU_BOVIN|ALBU_BOVIN	69294.2	1	7	HLVDEPQNLIK	75.6	653.361	1304.71	1305.72	-1.012
6042	Serum albumin OS=Bos taurus GN=ALB PE=1 SV=4	ALB	rl|ALBU_BOVIN|ALBU_BOVIN	69294.2	1	7	LFTFHADIcTLPDTEK	55	636.644	1906.91	1907.92	-1.857	c9: Carbamidomethyl (+57.02)
6042	Serum albumin OS=Bos taurus GN=ALB PE=1 SV=4	ALB	rl|ALBU_BOVIN|ALBU_BOVIN	69294.2	1	7	LGEYGFQNALIVR	98	740.4	1478.79	1479.8	-2.042
6042	Serum albumin OS=Bos taurus GN=ALB PE=1 SV=4	ALB	rl|ALBU_BOVIN|ALBU_BOVIN	69294.2	1	7	LVNELTEFAK	53.5	582.317	1162.62	1163.63	-2.803
6042	Serum albumin OS=Bos taurus GN=ALB PE=1 SV=4	ALB	rl|ALBU_BOVIN|ALBU_BOVIN	69294.2	1	7	RHPEYAVSVLLR	79.8	480.607	1438.8	1439.81	-3.242
6042	Serum albumin OS=Bos taurus GN=ALB PE=1 SV=4	ALB	rl|ALBU_BOVIN|ALBU_BOVIN	69294.2	1	7	TVmENFVAFVDK	74.5	708.347	1414.68	1415.69	-0.7042	m3: Oxidation (+15.99)
6042	Serum albumin OS=Bos taurus GN=ALB PE=1 SV=4	ALB	rl|ALBU_BOVIN|ALBU_BOVIN	69294.2	1	7	VPQVSTPTLVEVSR	65.7	756.423	1510.83	1511.84	-2.039
6042	Beta-crystallin B3 OS=Mus musculus GN=Crybb3 PE=2 SV=3	Crybb3	sp|Q9JJU9|CRBB3_MOUSE	24291.2	1	4	AFRGEQFVLEK	42	441.906	1322.7	1323.71	-1.026
6042	Beta-crystallin B3 OS=Mus musculus GN=Crybb3 PE=2 SV=3	Crybb3	sp|Q9JJU9|CRBB3_MOUSE	24291.2	1	4	AFRGEQFVLEK	49.7	662.356	1322.7	1323.71	-0.9533
6042	Beta-crystallin B3 OS=Mus musculus GN=Crybb3 PE=2 SV=3	Crybb3	sp|Q9JJU9|CRBB3_MOUSE	24291.2	1	4	GEQFVLEK	59	475.252	948.489	949.499	-2.488
6042	Beta-crystallin B3 OS=Mus musculus GN=Crybb3 PE=2 SV=3	Crybb3	sp|Q9JJU9|CRBB3_MOUSE	24291.2	1	4	VTVYELENFQGK	73.1	713.863	1425.71	1426.72	-1.613
6042	Beta-crystallin B3 OS=Mus musculus GN=Crybb3 PE=2 SV=3	Crybb3	sp|Q9JJU9|CRBB3_MOUSE	24291.2	1	4	VTVYELENFQGKR	79	791.914	1581.81	1582.82	-0.5446
6042	Cryaa protein OS=Mus musculus GN=Cryaa PE=2 SV=1	Cryaa	tr|Q569M7|Q569M7_MOUSE	19792.7	1	4	DKFVIFLDVK	75.8	612.355	1222.69	1223.7	-1.276
6042	Cryaa protein OS=Mus musculus GN=Cryaa PE=2 SV=1	Cryaa	tr|Q569M7|Q569M7_MOUSE	19792.7	1	4	HFSPEDLTVK	46.3	586.799	1171.58	1172.59	-3.72
6042	Cryaa protein OS=Mus musculus GN=Cryaa PE=2 SV=1	Cryaa	tr|Q569M7|Q569M7_MOUSE	19792.7	1	4	QDDHGYISR	42.2	545.749	1089.48	1090.49	-1.084
6042	Cryaa protein OS=Mus musculus GN=Cryaa PE=2 SV=1	Cryaa	tr|Q569M7|Q569M7_MOUSE	19792.7	1	4	VLEDFVEIHGK	65.3	429.231	1284.67	1285.68	-1.056
6042	Cryaa protein OS=Mus musculus GN=Cryaa PE=2 SV=1	Cryaa	tr|Q569M7|Q569M7_MOUSE	19792.7	1	4	VLEDFVEIHGK	82.7	643.341	1284.67	1285.68	-3.299
6042	Gamma-crystallin N OS=Mus musculus GN=Crygn PE=1 SV=2	Crygn	sp|Q8VHL5|CRGN_MOUSE	21391.7	0.998	1	ScVNAIK	41.2	396.208	790.402	791.408	1.608	c2: Carbamidomethyl (+57.02)
6042	Poly(rC)-binding protein 1 OS=Mus musculus GN=Pcbp1 PE=1 SV=1	Pcbp1	sp|P60335|PCBP1_MOUSE	37498.2	0.998	2	IANPVEGSSGR	42.2	543.78	1085.55	1086.55	-1.198
6042	Poly(rC)-binding protein 1 OS=Mus musculus GN=Pcbp1 PE=1 SV=1	Pcbp1	sp|P60335|PCBP1_MOUSE	37498.2	0.998	2	IITLTGPTNAIFK	45.5	694.909	1387.8	1388.82	-2.594
6042	Beta-crystallin B1 OS=Mus musculus GN=Crybb1 PE=2 SV=3	Crybb1	sp|Q9WVJ5|CRBB1_MOUSE,tr|Q8K106|Q8K106_MOUSE	28002.3	0.998	2	GAPSTGPAPAPGPTPVPASVPRPAAK	55	783.428	2347.26	2348.27	-0.8423
6042	Beta-crystallin B1 OS=Mus musculus GN=Crybb1 PE=2 SV=3	Crybb1	sp|Q9WVJ5|CRBB1_MOUSE,tr|Q8K106|Q8K106_MOUSE	28002.3	0.998	2	GEmFVLEK	38.7	484.741	967.467	968.476	-1.628	m3: Oxidation (+15.99)
6042	Beta-crystallin A2 OS=Mus musculus GN=Cryba2 PE=2 SV=3	Cryba2	sp|Q9JJV1|CRBA2_MOUSE	22236.3	1	2	TYSDFGTQAHTGQLQSIR	55.2	670.66	2008.96	2009.97	-0.9045
6042	Beta-crystallin A2 OS=Mus musculus GN=Cryba2 PE=2 SV=3	Cryba2	sp|Q9JJV1|CRBA2_MOUSE	22236.3	1	2	VTLFEGENFQGcK	88.2	764.86	1527.7	1528.71	0.9896	c12: Carbamidomethyl (+57.02)
6051	Glutamate dehydrogenase 1, mitochondrial OS=Mus musculus GN=Glud1 PE=1 SV=1	Glud1	sp|P26443|DHE3_MOUSE	61338.4	1	4	IIAEGANGPTTPEADKIFLER	63.9	748.068	2241.18	2242.17	7.962
6051	Glutamate dehydrogenase 1, mitochondrial OS=Mus musculus GN=Glud1 PE=1 SV=1	Glud1	sp|P26443|DHE3_MOUSE	61338.4	1	4	TAAYVNAIEK	43.9	540.293	1078.57	1079.57	4.648
6051	Glutamate dehydrogenase 1, mitochondrial OS=Mus musculus GN=Glud1 PE=1 SV=1	Glud1	sp|P26443|DHE3_MOUSE	61338.4	1	4	YNLGLDLR	67.6	482.269	962.524	963.526	5.166
6051	Glutamate dehydrogenase 1, mitochondrial OS=Mus musculus GN=Glud1 PE=1 SV=1	Glud1	sp|P26443|DHE3_MOUSE	61338.4	1	4	YSTDVSVDEVK	73.3	621.301	1240.59	1241.59	4.235
6051	Myoglobin OS=Proechimys guairae GN=MB PE=1 SV=2	MB	sp|P04249|MYG_PROGU	16999.1	0.998	1	YKELGFQG	39.3	471.241	940.468	941.473	2.441
6051	Serum albumin OS=Bos taurus GN=ALB PE=1 SV=4	ALB	rl|ALBU_BOVIN|ALBU_BOVIN	69294.2	1	9	ATEEQLK	42.4	409.719	817.424	818.426	6.987
6051	Serum albumin OS=Bos taurus GN=ALB PE=1 SV=4	ALB	rl|ALBU_BOVIN|ALBU_BOVIN	69294.2	1	9	FKDLGEEHFK	49.3	417.214	1248.62	1249.62	5.219
6051	Serum albumin OS=Bos taurus GN=ALB PE=1 SV=4	ALB	rl|ALBU_BOVIN|ALBU_BOVIN	69294.2	1	9	HLVDEPQNLIK	59.7	653.364	1304.71	1305.72	3.843
6051	Serum albumin OS=Bos taurus GN=ALB PE=1 SV=4	ALB	rl|ALBU_BOVIN|ALBU_BOVIN	69294.2	1	9	KQTALVELLK	42	381.578	1141.71	1142.71	4.29
6051	Serum albumin OS=Bos taurus GN=ALB PE=1 SV=4	ALB	rl|ALBU_BOVIN|ALBU_BOVIN	69294.2	1	9	KQTALVELLK	72.6	571.864	1141.71	1142.71	4.689
6051	Serum albumin OS=Bos taurus GN=ALB PE=1 SV=4	ALB	rl|ALBU_BOVIN|ALBU_BOVIN	69294.2	1	9	KVPQVSTPTLVEVSR	73.5	820.478	1638.94	1639.94	6.889
6051	Serum albumin OS=Bos taurus GN=ALB PE=1 SV=4	ALB	rl|ALBU_BOVIN|ALBU_BOVIN	69294.2	1	9	LGEYGFQNALIVR	80.9	740.405	1478.8	1479.8	5.472
6051	Serum albumin OS=Bos taurus GN=ALB PE=1 SV=4	ALB	rl|ALBU_BOVIN|ALBU_BOVIN	69294.2	1	9	LVNELTEFAK	71.6	582.321	1162.63	1163.63	3.917
6051	Serum albumin OS=Bos taurus GN=ALB PE=1 SV=4	ALB	rl|ALBU_BOVIN|ALBU_BOVIN	69294.2	1	9	RHPEYAVSVLLR	77.9	480.611	1438.81	1439.81	4.571
6051	Serum albumin OS=Bos taurus GN=ALB PE=1 SV=4	ALB	rl|ALBU_BOVIN|ALBU_BOVIN	69294.2	1	9	YLYEIAR	48	464.252	926.489	927.493	3.426
6224	Beta-A3/A1 crystallin protein OS=Mus musculus GN=Cryba1 PE=2 SV=1	Cryba1	tr|Q9QXC6|Q9QXC6_MOUSE	25206.2	1	1	ITIYDQENFQGK	74.8	728.359	1454.7	1455.71	-0.2212
6224	Cryaa protein OS=Mus musculus GN=Cryaa PE=2 SV=1	Cryaa	tr|Q569M7|Q569M7_MOUSE	19792.7	1	4	HFSPEDLTVK	50	586.801	1171.59	1172.59	-0.5475
6224	Cryaa protein OS=Mus musculus GN=Cryaa PE=2 SV=1	Cryaa	tr|Q569M7|Q569M7_MOUSE	19792.7	1	4	QDDHGYISR	35	545.749	1089.48	1090.49	-0.7721
6224	Cryaa protein OS=Mus musculus GN=Cryaa PE=2 SV=1	Cryaa	tr|Q569M7|Q569M7_MOUSE	19792.7	1	4	VLEDFVEIHGK	83.1	643.343	1284.67	1285.68	-0.6549
6224	Cryaa protein OS=Mus musculus GN=Cryaa PE=2 SV=1	Cryaa	tr|Q569M7|Q569M7_MOUSE	19792.7	1	4	VQSGLDAGHSER	70.7	419.206	1254.59	1255.6	-0.3169
6224	Cryaa protein OS=Mus musculus GN=Cryaa PE=2 SV=1	Cryaa	tr|Q569M7|Q569M7_MOUSE	19792.7	1	4	VQSGLDAGHSER	93.7	628.305	1254.6	1255.6	-0.2245
6224	Beta-crystallin A2 OS=Mus musculus GN=Cryba2 PE=2 SV=3	Cryba2	sp|Q9JJV1|CRBA2_MOUSE	22236.3	0.998	2	GYQYVLER	38.5	514.264	1026.51	1027.52	-0.2744
6224	Beta-crystallin A2 OS=Mus musculus GN=Cryba2 PE=2 SV=3	Cryba2	sp|Q9JJV1|CRBA2_MOUSE	22236.3	0.998	2	LLSDcANVcER	69.4	668.803	1335.59	1336.6	-0.593	c5: Carbamidomethyl (+57.02), c9: Carbamidomethyl (+57.02)
6224	Keratin, type II cytoskeletal 1 OS=Homo sapiens GN=KRT1 PE=1 SV=6	KRT1	sp|P04264|K2C1_HUMAN	66040.3	1	4	AQYEDIAQK	39.4	533.261	1064.51	1065.52	-5.464
6224	Keratin, type II cytoskeletal 1 OS=Homo sapiens GN=KRT1 PE=1 SV=6	KRT1	sp|P04264|K2C1_HUMAN	66040.3	1	4	FLEQQNQVLQTK	79.6	738.396	1474.78	1475.79	0.202
6224	Keratin, type II cytoskeletal 1 OS=Homo sapiens GN=KRT1 PE=1 SV=6	KRT1	sp|P04264|K2C1_HUMAN	66040.3	1	4	IEISELNR	54.1	487.268	972.521	973.531	-2.837
6224	Keratin, type II cytoskeletal 1 OS=Homo sapiens GN=KRT1 PE=1 SV=6	KRT1	sp|P04264|K2C1_HUMAN	66040.3	1	4	YEELQITAGR	42.5	590.307	1178.6	1179.6	4.322
6224	Beta-crystallin B3 OS=Mus musculus GN=Crybb3 PE=2 SV=3	Crybb3	sp|Q9JJU9|CRBB3_MOUSE	24291.2	1	3	GEQFVLEK	55.7	475.253	948.491	949.499	-0.4865
6224	Beta-crystallin B3 OS=Mus musculus GN=Crybb3 PE=2 SV=3	Crybb3	sp|Q9JJU9|CRBB3_MOUSE	24291.2	1	3	LHLFENPAFSGR	43.6	463.242	1386.7	1387.71	-0.8416
6224	Beta-crystallin B3 OS=Mus musculus GN=Crybb3 PE=2 SV=3	Crybb3	sp|Q9JJU9|CRBB3_MOUSE	24291.2	1	3	LHLFENPAFSGR	55.7	694.361	1386.71	1387.71	1.987
6224	Beta-crystallin B3 OS=Mus musculus GN=Crybb3 PE=2 SV=3	Crybb3	sp|Q9JJU9|CRBB3_MOUSE	24291.2	1	3	VTVYELENFQGK	69.4	713.864	1425.71	1426.72	0.1528
6312	Beta-A3/A1 crystallin protein OS=Mus musculus GN=Cryba1 PE=2 SV=1	Cryba1	tr|Q9QXC6|Q9QXC6_MOUSE	25206.2	0.998	2	ITIFEKENFIGR	59.2	733.885	1465.76	1466.8	-25.42
6312	Beta-A3/A1 crystallin protein OS=Mus musculus GN=Cryba1 PE=2 SV=1	Cryba1	tr|Q9QXC6|Q9QXC6_MOUSE	25206.2	0.998	2	ITIYDQENFQGK	59.2	728.359	1454.7	1455.71	-0.8806
6312	Keratin, type II cytoskeletal 1 OS=Homo sapiens GN=KRT1 PE=1 SV=6	KRT1	sp|P04264|K2C1_HUMAN	66040.3	1	10	FLEQQNQVLQTK	87.2	738.396	1474.78	1475.79	-0.7331
6312	Keratin, type II cytoskeletal 1 OS=Homo sapiens GN=KRT1 PE=1 SV=6	KRT1	sp|P04264|K2C1_HUMAN	66040.3	1	10	IEISELNR	52.7	487.269	972.523	973.531	-1.152
6312	Keratin, type II cytoskeletal 1 OS=Homo sapiens GN=KRT1 PE=1 SV=6	KRT1	sp|P04264|K2C1_HUMAN	66040.3	1	10	LALDLEIATYR	47	639.362	1276.71	1277.71	5.915
6312	Keratin, type II cytoskeletal 1 OS=Homo sapiens GN=KRT1 PE=1 SV=6	KRT1	sp|P04264|K2C1_HUMAN	66040.3	1	10	LNDLEDALQQAK	95.3	679.352	1356.69	1357.7	0.4994
6312	Keratin, type II cytoskeletal 1 OS=Homo sapiens GN=KRT1 PE=1 SV=6	KRT1	sp|P04264|K2C1_HUMAN	66040.3	1	10	QISNLQQSISDAEQR	71.8	858.93	1715.84	1716.85	0.5347
6312	Keratin, type II cytoskeletal 1 OS=Homo sapiens GN=KRT1 PE=1 SV=6	KRT1	sp|P04264|K2C1_HUMAN	66040.3	1	10	SLDLDSIIAEVK	92.4	651.861	1301.71	1302.72	-1.092
6312	Keratin, type II cytoskeletal 1 OS=Homo sapiens GN=KRT1 PE=1 SV=6	KRT1	sp|P04264|K2C1_HUMAN	66040.3	1	10	SLNNQFASFIDK	70.5	692.347	1382.68	1383.69	-1.982
6312	Keratin, type II cytoskeletal 1 OS=Homo sapiens GN=KRT1 PE=1 SV=6	KRT1	sp|P04264|K2C1_HUMAN	66040.3	1	10	TLLEGEESR	47.7	517.261	1032.51	1033.52	-0.6405
6312	Keratin, type II cytoskeletal 1 OS=Homo sapiens GN=KRT1 PE=1 SV=6	KRT1	sp|P04264|K2C1_HUMAN	66040.3	1	10	TNAENEFVTIK	58.2	633.322	1264.63	1265.64	-0.8865
6312	Keratin, type II cytoskeletal 1 OS=Homo sapiens GN=KRT1 PE=1 SV=6	KRT1	sp|P04264|K2C1_HUMAN	66040.3	1	10	YEELQITAGR	67.2	590.304	1178.59	1179.6	0.9648
6312	Cryaa protein OS=Mus musculus GN=Cryaa PE=2 SV=1	Cryaa	tr|Q569M7|Q569M7_MOUSE	19792.7	1	5	DKFVIFLDVK	49.9	612.355	1222.7	1223.7	-0.4429
6312	Cryaa protein OS=Mus musculus GN=Cryaa PE=2 SV=1	Cryaa	tr|Q569M7|Q569M7_MOUSE	19792.7	1	5	FVIFLDVK	37.2	490.794	979.574	980.582	-0.3079
6312	Cryaa protein OS=Mus musculus GN=Cryaa PE=2 SV=1	Cryaa	tr|Q569M7|Q569M7_MOUSE	19792.7	1	5	HFSPEDLTVK	47.6	586.801	1171.59	1172.59	0.3395
6312	Cryaa protein OS=Mus musculus GN=Cryaa PE=2 SV=1	Cryaa	tr|Q569M7|Q569M7_MOUSE	19792.7	1	5	TVLDSGISEVR	57.5	588.317	1174.62	1175.63	-0.2228
6312	Cryaa protein OS=Mus musculus GN=Cryaa PE=2 SV=1	Cryaa	tr|Q569M7|Q569M7_MOUSE	19792.7	1	5	TVLDSGISEVR	85.2	588.317	1174.62	1175.63	-0.6651
6312	Cryaa protein OS=Mus musculus GN=Cryaa PE=2 SV=1	Cryaa	tr|Q569M7|Q569M7_MOUSE	19792.7	1	5	VLEDFVEIHGK	48	429.231	1284.67	1285.68	-0.3095
6312	Cryaa protein OS=Mus musculus GN=Cryaa PE=2 SV=1	Cryaa	tr|Q569M7|Q569M7_MOUSE	19792.7	1	5	VLEDFVEIHGK	97.3	643.343	1284.67	1285.68	0.09183
6312	Beta-crystallin B3 OS=Mus musculus GN=Crybb3 PE=2 SV=3	Crybb3	sp|Q9JJU9|CRBB3_MOUSE	24291.2	0.999	2	GEQFVLEK	51.3	475.252	948.49	949.499	-1.54
6312	Beta-crystallin B3 OS=Mus musculus GN=Crybb3 PE=2 SV=3	Crybb3	sp|Q9JJU9|CRBB3_MOUSE	24291.2	0.999	2	VTVYELENFQGK	78.8	713.864	1425.71	1426.72	-1.011
6457	Keratin, type II cytoskeletal 79 OS=Mus musculus GN=Krt79 PE=1 SV=2	Krt79	sp|Q8VED5|K2C79_MOUSE	57553.3	0.986	1	NLDLDSIIAEVK	85.3	665.367	1328.72	1329.73	-0.3023
6457	Gamma-crystallin F OS=Mus musculus GN=Crygf PE=2 SV=3	Crygf	sp|Q9CXV3|CRGF_MOUSE	21248.8	0.998	2	ITFYEDR	48	472.229	942.444	943.452	-0.5532
6457	Gamma-crystallin F OS=Mus musculus GN=Crygf PE=2 SV=3	Crygf	sp|Q9CXV3|CRGF_MOUSE	21248.8	0.998	2	YHDWGAMNAR	35.6	610.767	1219.52	1220.53	0.1787
6457	Gamma-crystallin F OS=Mus musculus GN=Crygf PE=2 SV=3	Crygf	sp|Q9CXV3|CRGF_MOUSE	21248.8	0.998	2	YHDWGAmNAR	38.8	412.845	1235.51	1236.52	-1.426	m7: Oxidation (+15.99)
6457	Keratin, type II cytoskeletal 4 OS=Mus musculus GN=Krt4 PE=1 SV=2	Krt4	sp|P07744|K2C4_MOUSE	56284.8	0.986	1	LALDVEIATYR	61.9	632.351	1262.69	1263.69	0.1884
6457	Keratin, type II cytoskeletal 4 OS=Mus musculus GN=Krt4 PE=1 SV=2	Krt4	sp|P07744|K2C4_MOUSE	56284.8	0.986	1	NEISELNR	42.2	487.771	973.527	974.49	45.09
6457	Cryaa protein OS=Mus musculus GN=Cryaa PE=2 SV=1	Cryaa	tr|Q569M7|Q569M7_MOUSE	19792.7	1	4	HFSPEDLTVK	42.6	586.8	1171.59	1172.59	-1.486
6457	Cryaa protein OS=Mus musculus GN=Cryaa PE=2 SV=1	Cryaa	tr|Q569M7|Q569M7_MOUSE	19792.7	1	4	TVLDSGISEVR	75.5	588.317	1174.62	1175.63	-0.529
6457	Cryaa protein OS=Mus musculus GN=Cryaa PE=2 SV=1	Cryaa	tr|Q569M7|Q569M7_MOUSE	19792.7	1	4	VLEDFVEIHGK	73.1	643.343	1284.67	1285.68	-0.03262
6457	Cryaa protein OS=Mus musculus GN=Cryaa PE=2 SV=1	Cryaa	tr|Q569M7|Q569M7_MOUSE	19792.7	1	4	VQSGLDAGHSER	69.1	628.305	1254.59	1255.6	-0.336
6457	Cryaa protein OS=Mus musculus GN=Cryaa PE=2 SV=1	Cryaa	tr|Q569M7|Q569M7_MOUSE	19792.7	1	4	VQSGLDAGHSER	66.7	419.205	1254.59	1255.6	-1.058
6457	Crystallin, gamma B OS=Mus musculus GN=Crygb PE=2 SV=1	Crygb	tr|Q6PHP7|Q6PHP7_MOUSE	21086.1	1	3	ITFFEDR	46.7	464.232	926.45	927.457	-0.02366
6457	Crystallin, gamma B OS=Mus musculus GN=Crygb PE=2 SV=1	Crygb	tr|Q6PHP7|Q6PHP7_MOUSE	21086.1	1	3	IYEKDDFR	58.6	543.267	1084.52	1085.53	0.05348
6457	Crystallin, gamma B OS=Mus musculus GN=Crygb PE=2 SV=1	Crygb	tr|Q6PHP7|Q6PHP7_MOUSE	21086.1	1	3	YLDWGAANAK	59.2	554.774	1107.53	1108.54	-0.4889
6457	Alpha-crystallin B chain OS=Mus musculus GN=Cryab PE=1 SV=2	Cryab	sp|P23927|CRYAB_MOUSE,tr|Q52L78|Q52L78_MOUSE	20069.4	0.979	1	VLGDVIEVHGK	63.9	583.333	1164.65	1165.66	1.319
6457	Keratin, type I cytoskeletal 10 OS=Mus musculus GN=Krt10 PE=1 SV=3	Krt10	sp|P02535|K1C10_MOUSE,tr|A2A513|A2A513_MOUSE	57771.3	1	5	LAADDFR	39.3	404.203	806.391	807.4	-1.538
6457	Keratin, type I cytoskeletal 10 OS=Mus musculus GN=Krt10 PE=1 SV=3	Krt10	sp|P02535|K1C10_MOUSE,tr|A2A513|A2A513_MOUSE	57771.3	1	5	LENEIQTYR	54.7	583.295	1164.58	1165.58	-1.014
6457	Keratin, type I cytoskeletal 10 OS=Mus musculus GN=Krt10 PE=1 SV=3	Krt10	sp|P02535|K1C10_MOUSE,tr|A2A513|A2A513_MOUSE	57771.3	1	5	QSLEASLAETEGR	101	695.844	1389.67	1390.68	-0.2171
6457	Keratin, type I cytoskeletal 10 OS=Mus musculus GN=Krt10 PE=1 SV=3	Krt10	sp|P02535|K1C10_MOUSE,tr|A2A513|A2A513_MOUSE	57771.3	1	5	QSVEADINGLRR	61	453.244	1356.71	1357.72	-1.656
6457	Keratin, type I cytoskeletal 10 OS=Mus musculus GN=Krt10 PE=1 SV=3	Krt10	sp|P02535|K1C10_MOUSE,tr|A2A513|A2A513_MOUSE	57771.3	1	5	VTmQNLNDR	45.2	553.767	1105.52	1106.53	-0.03339	m3: Oxidation (+15.99)
6457	Keratin, type I cytoskeletal 10 OS=Mus musculus GN=Krt10 PE=1 SV=3	Krt10	sp|P02535|K1C10_MOUSE,tr|A2A513|A2A513_MOUSE	57771.3	1	5	VTmQNLNDR	56	553.767	1105.52	1106.53	-0.1057	m3: Oxidation (+15.99)
6457	Keratin, type II cytoskeletal 1 OS=Homo sapiens GN=KRT1 PE=1 SV=6	KRT1	sp|P04264|K2C1_HUMAN	66040.3	1	7	FLEQQNQVLQTK	83.2	738.396	1474.78	1475.79	-0.4756
6457	Keratin, type II cytoskeletal 1 OS=Homo sapiens GN=KRT1 PE=1 SV=6	KRT1	sp|P04264|K2C1_HUMAN	66040.3	1	7	IEISELNR	65.2	487.27	972.525	973.531	0.8198
6457	Keratin, type II cytoskeletal 1 OS=Homo sapiens GN=KRT1 PE=1 SV=6	KRT1	sp|P04264|K2C1_HUMAN	66040.3	1	7	LNDLEDALQQAK	67.6	679.352	1356.69	1357.7	0.3079
6457	Keratin, type II cytoskeletal 1 OS=Homo sapiens GN=KRT1 PE=1 SV=6	KRT1	sp|P04264|K2C1_HUMAN	66040.3	1	7	SKAEAESLYQSK	40.6	670.833	1339.65	1340.67	-7.565
6457	Keratin, type II cytoskeletal 1 OS=Homo sapiens GN=KRT1 PE=1 SV=6	KRT1	sp|P04264|K2C1_HUMAN	66040.3	1	7	SLDLDSIIAEVK	92.5	651.861	1301.71	1302.72	-0.7077
6457	Keratin, type II cytoskeletal 1 OS=Homo sapiens GN=KRT1 PE=1 SV=6	KRT1	sp|P04264|K2C1_HUMAN	66040.3	1	7	TLLEGEESR	41.8	517.261	1032.51	1033.52	-0.9888
6457	Keratin, type II cytoskeletal 1 OS=Homo sapiens GN=KRT1 PE=1 SV=6	KRT1	sp|P04264|K2C1_HUMAN	66040.3	1	7	YEELQITAGR	61.7	590.304	1178.59	1179.6	0.117
6457	Triosephosphate isomerase OS=Mus musculus GN=Tpi1 PE=1 SV=3	Tpi1	sp|P17751|TPIS_MOUSE	26712.2	0.999	1	SNVNDGVAQSTR	86.4	624.303	1246.59	1247.6	0.2389
6457	Beta-crystallin B3 OS=Mus musculus GN=Crybb3 PE=2 SV=3	Crybb3	sp|Q9JJU9|CRBB3_MOUSE	24291.2	1	13	AFRGEQFVLEK	40.8	441.906	1322.7	1323.71	-0.6859
6457	Beta-crystallin B3 OS=Mus musculus GN=Crybb3 PE=2 SV=3	Crybb3	sp|Q9JJU9|CRBB3_MOUSE	24291.2	1	13	AFRGEQFVLEK	49.8	662.356	1322.7	1323.71	-0.3188
6457	Beta-crystallin B3 OS=Mus musculus GN=Crybb3 PE=2 SV=3	Crybb3	sp|Q9JJU9|CRBB3_MOUSE	24291.2	1	13	AFRGEQFVLEKGDYPR	39.5	637.994	1910.96	1911.97	-1.96
6457	Beta-crystallin B3 OS=Mus musculus GN=Crybb3 PE=2 SV=3	Crybb3	sp|Q9JJU9|CRBB3_MOUSE	24291.2	1	13	cELSAEcPNLTDSLLEK	47.1	989.96	1977.91	1978.91	1.641	c1: Carbamidomethyl (+57.02), c7: Carbamidomethyl (+57.02)
6457	Beta-crystallin B3 OS=Mus musculus GN=Crybb3 PE=2 SV=3	Crybb3	sp|Q9JJU9|CRBB3_MOUSE	24291.2	1	13	GEQFVLEK	59	475.253	948.491	949.499	-1.118
6457	Beta-crystallin B3 OS=Mus musculus GN=Crybb3 PE=2 SV=3	Crybb3	sp|Q9JJU9|CRBB3_MOUSE	24291.2	1	13	GEQFVLEKGDYPR	89.2	769.386	1536.76	1537.76	0.1808
6457	Beta-crystallin B3 OS=Mus musculus GN=Crybb3 PE=2 SV=3	Crybb3	sp|Q9JJU9|CRBB3_MOUSE	24291.2	1	13	HWNEWDANQPQLQSVR	64.6	1004.47	2006.93	2007.94	-4.543
6457	Beta-crystallin B3 OS=Mus musculus GN=Crybb3 PE=2 SV=3	Crybb3	sp|Q9JJU9|CRBB3_MOUSE	24291.2	1	13	HWNEWDANQPQLQSVR	71.2	669.987	2006.94	2007.94	1.879
6457	Beta-crystallin B3 OS=Mus musculus GN=Crybb3 PE=2 SV=3	Crybb3	sp|Q9JJU9|CRBB3_MOUSE	24291.2	1	13	LHLFENPAFSGR	53.6	463.242	1386.7	1387.71	-0.9281
6457	Beta-crystallin B3 OS=Mus musculus GN=Crybb3 PE=2 SV=3	Crybb3	sp|Q9JJU9|CRBB3_MOUSE	24291.2	1	13	LHLFENPAFSGR	68.2	694.359	1386.7	1387.71	-1.342
6457	Beta-crystallin B3 OS=Mus musculus GN=Crybb3 PE=2 SV=3	Crybb3	sp|Q9JJU9|CRBB3_MOUSE	24291.2	1	13	LHLFENPAFSGRK	40.9	758.407	1514.8	1515.81	0.2362
6457	Beta-crystallin B3 OS=Mus musculus GN=Crybb3 PE=2 SV=3	Crybb3	sp|Q9JJU9|CRBB3_MOUSE	24291.2	1	13	LHLFENPAFSGRK	47.9	505.94	1514.8	1515.81	-0.02503
6457	Beta-crystallin B3 OS=Mus musculus GN=Crybb3 PE=2 SV=3	Crybb3	sp|Q9JJU9|CRBB3_MOUSE	24291.2	1	13	SDILLSLRPLHIDGPDHK	53	676.04	2025.1	2026.11	-0.843
6457	Beta-crystallin B3 OS=Mus musculus GN=Crybb3 PE=2 SV=3	Crybb3	sp|Q9JJU9|CRBB3_MOUSE	24291.2	1	13	VGSIQVESGPWLAFER	87.2	887.96	1773.91	1774.91	0.5623
6457	Beta-crystallin B3 OS=Mus musculus GN=Crybb3 PE=2 SV=3	Crybb3	sp|Q9JJU9|CRBB3_MOUSE	24291.2	1	13	VTVYELENFQGK	72.6	713.864	1425.71	1426.72	-0.9125
6457	Beta-crystallin B3 OS=Mus musculus GN=Crybb3 PE=2 SV=3	Crybb3	sp|Q9JJU9|CRBB3_MOUSE	24291.2	1	13	VTVYELENFQGKR	47.2	528.279	1581.81	1582.82	-0.7
6457	Beta-crystallin B3 OS=Mus musculus GN=Crybb3 PE=2 SV=3	Crybb3	sp|Q9JJU9|CRBB3_MOUSE	24291.2	1	13	VTVYELENFQGKR	76.3	791.914	1581.81	1582.82	-0.6077
6457	Beta-crystallin B3 OS=Mus musculus GN=Crybb3 PE=2 SV=3	Crybb3	sp|Q9JJU9|CRBB3_MOUSE	24291.2	1	13	WDAWSSSR	49.5	497.722	993.43	994.438	-0.4846
6465	Beta-crystallin A2 OS=Mus musculus GN=Cryba2 PE=2 SV=3	Cryba2	sp|Q9JJV1|CRBA2_MOUSE	22236.3	0.997	1	LLSDcANVcER	53.2	668.804	1335.59	1336.6	1.487	c5: Carbamidomethyl (+57.02), c9: Carbamidomethyl (+57.02)
6465	Beta-crystallin B1 OS=Mus musculus GN=Crybb1 PE=2 SV=3	Crybb1	sp|Q9WVJ5|CRBB1_MOUSE,tr|Q8K106|Q8K106_MOUSE	28002.3	1	11	GEMFVLEK	56.2	476.743	951.472	952.481	-1.22
6465	Beta-crystallin B1 OS=Mus musculus GN=Crybb1 PE=2 SV=3	Crybb1	sp|Q9WVJ5|CRBB1_MOUSE,tr|Q8K106|Q8K106_MOUSE	28002.3	1	11	GEmFVLEK	55.9	484.741	967.468	968.476	-1.009	m3: Oxidation (+15.99)
6465	Beta-crystallin B1 OS=Mus musculus GN=Crybb1 PE=2 SV=3	Crybb1	sp|Q9WVJ5|CRBB1_MOUSE,tr|Q8K106|Q8K106_MOUSE	28002.3	1	11	GEmFVLEKGEYPR	54.9	524.257	1569.75	1570.76	-0.7404	m3: Oxidation (+15.99)
6465	Beta-crystallin B1 OS=Mus musculus GN=Crybb1 PE=2 SV=3	Crybb1	sp|Q9WVJ5|CRBB1_MOUSE,tr|Q8K106|Q8K106_MOUSE	28002.3	1	11	GEMFVLEKGEYPR	64.7	518.925	1553.75	1554.76	-0.8863
6465	Beta-crystallin B1 OS=Mus musculus GN=Crybb1 PE=2 SV=3	Crybb1	sp|Q9WVJ5|CRBB1_MOUSE,tr|Q8K106|Q8K106_MOUSE	28002.3	1	11	GEmFVLEKGEYPR	83.6	785.882	1569.75	1570.76	-0.3164	m3: Oxidation (+15.99)
6465	Beta-crystallin B1 OS=Mus musculus GN=Crybb1 PE=2 SV=3	Crybb1	sp|Q9WVJ5|CRBB1_MOUSE,tr|Q8K106|Q8K106_MOUSE	28002.3	1	11	GEMFVLEKGEYPR	99.3	777.885	1553.76	1554.76	0.02448
6465	Beta-crystallin B1 OS=Mus musculus GN=Crybb1 PE=2 SV=3	Crybb1	sp|Q9WVJ5|CRBB1_MOUSE,tr|Q8K106|Q8K106_MOUSE	28002.3	1	11	GYQYLLEPGDFR	43.2	729.356	1456.7	1457.71	-0.8245
6465	Beta-crystallin B1 OS=Mus musculus GN=Crybb1 PE=2 SV=3	Crybb1	sp|Q9WVJ5|CRBB1_MOUSE,tr|Q8K106|Q8K106_MOUSE	28002.3	1	11	GYQYLLEPGDFR	48	729.357	1456.7	1457.71	0.06727
6465	Beta-crystallin B1 OS=Mus musculus GN=Crybb1 PE=2 SV=3	Crybb1	sp|Q9WVJ5|CRBB1_MOUSE,tr|Q8K106|Q8K106_MOUSE	28002.3	1	11	IcLFEGANFK	53.8	599.799	1197.58	1198.59	-1.258	c2: Carbamidomethyl (+57.02)
6465	Beta-crystallin B1 OS=Mus musculus GN=Crybb1 PE=2 SV=3	Crybb1	sp|Q9WVJ5|CRBB1_MOUSE,tr|Q8K106|Q8K106_MOUSE	28002.3	1	11	LIVFEQENFQGR	50.7	493.925	1478.75	1479.76	0.0487
6465	Beta-crystallin B1 OS=Mus musculus GN=Crybb1 PE=2 SV=3	Crybb1	sp|Q9WVJ5|CRBB1_MOUSE,tr|Q8K106|Q8K106_MOUSE	28002.3	1	11	LIVFEQENFQGR	59.8	493.925	1478.75	1479.76	-0.2149
6465	Beta-crystallin B1 OS=Mus musculus GN=Crybb1 PE=2 SV=3	Crybb1	sp|Q9WVJ5|CRBB1_MOUSE,tr|Q8K106|Q8K106_MOUSE	28002.3	1	11	LIVFEQENFQGR	87.9	740.383	1478.75	1479.76	-0.06889
6465	Beta-crystallin B1 OS=Mus musculus GN=Crybb1 PE=2 SV=3	Crybb1	sp|Q9WVJ5|CRBB1_MOUSE,tr|Q8K106|Q8K106_MOUSE	28002.3	1	11	RVEFSGEcLNLGDR	100	826.395	1650.78	1651.79	-1.264	c8: Carbamidomethyl (+57.02)
6465	Beta-crystallin B1 OS=Mus musculus GN=Crybb1 PE=2 SV=3	Crybb1	sp|Q9WVJ5|CRBB1_MOUSE,tr|Q8K106|Q8K106_MOUSE	28002.3	1	11	RVEFSGEcLNLGDRGFDR	51.5	709.673	2126	2127	0.3558	c8: Carbamidomethyl (+57.02)
6465	Beta-crystallin B1 OS=Mus musculus GN=Crybb1 PE=2 SV=3	Crybb1	sp|Q9WVJ5|CRBB1_MOUSE,tr|Q8K106|Q8K106_MOUSE	28002.3	1	11	VEFSGEcLNLGDR	103	748.346	1494.68	1495.68	-0.03159	c7: Carbamidomethyl (+57.02)
6465	Beta-crystallin B1 OS=Mus musculus GN=Crybb1 PE=2 SV=3	Crybb1	sp|Q9WVJ5|CRBB1_MOUSE,tr|Q8K106|Q8K106_MOUSE	28002.3	1	11	VEFSGEcLNLGDRGFDR	85.8	657.639	1969.9	1970.9	0.11	c7: Carbamidomethyl (+57.02)
6465	Beta-crystallin B1 OS=Mus musculus GN=Crybb1 PE=2 SV=3	Crybb1	sp|Q9WVJ5|CRBB1_MOUSE,tr|Q8K106|Q8K106_MOUSE	28002.3	1	11	VGDLPPGSYR	41.7	530.78	1059.55	1060.54	9.559
6465	Beta-crystallin B1 OS=Mus musculus GN=Crybb1 PE=2 SV=3	Crybb1	sp|Q9WVJ5|CRBB1_MOUSE,tr|Q8K106|Q8K106_MOUSE	28002.3	1	11	WDTWTSSYR	58.6	601.267	1200.52	1201.53	-0.5343
6465	Beta-crystallin A4 OS=Mus musculus GN=Cryba4 PE=2 SV=3	Cryba4	sp|Q9JJV0|CRBA4_MOUSE,tr|Q3TSJ3|Q3TSJ3_MOUSE,tr|Q3V1A0|Q3V1A0_MOUSE	22468.1	0.998	2	GFQYILESDHHSGDYK	45.3	632.623	1894.85	1895.86	-1.08
6465	Beta-crystallin A4 OS=Mus musculus GN=Cryba4 PE=2 SV=3	Cryba4	sp|Q9JJV0|CRBA4_MOUSE,tr|Q3TSJ3|Q3TSJ3_MOUSE,tr|Q3V1A0|Q3V1A0_MOUSE	22468.1	0.998	2	LTIFEQENFLGR	41.7	489.604	1465.79	1466.76	23.82
6465	Beta-crystallin A4 OS=Mus musculus GN=Cryba4 PE=2 SV=3	Cryba4	sp|Q9JJV0|CRBA4_MOUSE,tr|Q3TSJ3|Q3TSJ3_MOUSE,tr|Q3V1A0|Q3V1A0_MOUSE	22468.1	0.998	2	LTIFEQENFLGR	65.1	733.886	1465.76	1466.76	0.08049
6465	Beta-crystallin A4 OS=Mus musculus GN=Cryba4 PE=2 SV=3	Cryba4	sp|Q9JJV0|CRBA4_MOUSE,tr|Q3TSJ3|Q3TSJ3_MOUSE,tr|Q3V1A0|Q3V1A0_MOUSE	22468.1	0.998	2	LTSFRPVAcANHR	41.4	510.264	1527.77	1528.78	-1.212	c9: Carbamidomethyl (+57.02)
6465	Beta-A3/A1 crystallin protein OS=Mus musculus GN=Cryba1 PE=2 SV=1	Cryba1	tr|Q9QXC6|Q9QXC6_MOUSE	25206.2	1	4	ITIFEKENFIGR	41.7	489.604	1465.79	1466.8	-0.994
6465	Beta-A3/A1 crystallin protein OS=Mus musculus GN=Cryba1 PE=2 SV=1	Cryba1	tr|Q9QXC6|Q9QXC6_MOUSE	25206.2	1	4	ITIFEKENFIGR	65.1	733.886	1465.76	1466.8	-24.74
6465	Beta-A3/A1 crystallin protein OS=Mus musculus GN=Cryba1 PE=2 SV=1	Cryba1	tr|Q9QXC6|Q9QXC6_MOUSE	25206.2	1	4	ITIYDQENFQGK	60.6	728.359	1454.7	1455.71	-0.6333
6465	Beta-A3/A1 crystallin protein OS=Mus musculus GN=Cryba1 PE=2 SV=1	Cryba1	tr|Q9QXC6|Q9QXC6_MOUSE	25206.2	1	4	ITIYDQENFQGKR	71	806.411	1610.81	1611.81	0.855
6465	Beta-A3/A1 crystallin protein OS=Mus musculus GN=Cryba1 PE=2 SV=1	Cryba1	tr|Q9QXC6|Q9QXC6_MOUSE	25206.2	1	4	mEFTSScPNVSER	60.7	780.328	1558.64	1559.65	1.268	m1: Oxidation (+15.99), c7: Carbamidomethyl (+57.02)
6465	MCG140784 OS=Mus musculus GN=Try10 PE=2 SV=1	Try10	tr|Q792Z1|Q792Z1_MOUSE,tr|Q7M754|Q7M754_MOUSE	26220.7	0.998	2	TLDNDImLIK	71.8	596.318	1190.62	1191.63	-0.7024	m7: Oxidation (+15.99)
6465	MCG140784 OS=Mus musculus GN=Try10 PE=2 SV=1	Try10	tr|Q792Z1|Q792Z1_MOUSE,tr|Q7M754|Q7M754_MOUSE	26220.7	0.998	2	TLDNDImLIKLSSPVTLNAR	43.5	744.077	2229.21	2230.21	1.658	m7: Oxidation (+15.99)
6465	Cryaa protein OS=Mus musculus GN=Cryaa PE=2 SV=1	Cryaa	tr|Q569M7|Q569M7_MOUSE	19792.7	1	3	HFSPEDLTVK	48	586.801	1171.59	1172.59	-0.01871
6465	Cryaa protein OS=Mus musculus GN=Cryaa PE=2 SV=1	Cryaa	tr|Q569M7|Q569M7_MOUSE	19792.7	1	3	VLEDFVEIHGK	78.8	643.343	1284.67	1285.68	-0.1882
6465	Cryaa protein OS=Mus musculus GN=Cryaa PE=2 SV=1	Cryaa	tr|Q569M7|Q569M7_MOUSE	19792.7	1	3	VQSGLDAGHSER	84.4	419.205	1254.59	1255.6	-0.5798
6465	Cryaa protein OS=Mus musculus GN=Cryaa PE=2 SV=1	Cryaa	tr|Q569M7|Q569M7_MOUSE	19792.7	1	3	VQSGLDAGHSER	93.9	628.305	1254.6	1255.6	-0.2564
6465	Keratin, type I cytoskeletal 10 OS=Mus musculus GN=Krt10 PE=1 SV=3	Krt10	sp|P02535|K1C10_MOUSE,tr|A2A513|A2A513_MOUSE	57771.3	1	2	QSLEASLAETEGR	85.4	695.845	1389.67	1390.68	0.8615
6465	Keratin, type I cytoskeletal 10 OS=Mus musculus GN=Krt10 PE=1 SV=3	Krt10	sp|P02535|K1C10_MOUSE,tr|A2A513|A2A513_MOUSE	57771.3	1	2	VTmQNLNDR	52.1	553.766	1105.52	1106.53	-0.7383	m3: Oxidation (+15.99)
6465	Keratin, type II cytoskeletal 1 OS=Homo sapiens GN=KRT1 PE=1 SV=6	KRT1	sp|P04264|K2C1_HUMAN	66040.3	1	3	FLEQQNQVLQTK	83.3	738.396	1474.78	1475.79	0.03934
6465	Keratin, type II cytoskeletal 1 OS=Homo sapiens GN=KRT1 PE=1 SV=6	KRT1	sp|P04264|K2C1_HUMAN	66040.3	1	3	SLDLDSIIAEVK	88.3	651.861	1301.71	1302.72	-1.092
6465	Keratin, type II cytoskeletal 1 OS=Homo sapiens GN=KRT1 PE=1 SV=6	KRT1	sp|P04264|K2C1_HUMAN	66040.3	1	3	YEELQITAGR	56.2	590.304	1178.59	1179.6	0.5918
6465	Beta-crystallin B3 OS=Mus musculus GN=Crybb3 PE=2 SV=3	Crybb3	sp|Q9JJU9|CRBB3_MOUSE	24291.2	0.998	2	GEQFVLEK	43.2	475.253	948.492	949.499	-0.04417
6465	Beta-crystallin B3 OS=Mus musculus GN=Crybb3 PE=2 SV=3	Crybb3	sp|Q9JJU9|CRBB3_MOUSE	24291.2	0.998	2	LHLFENPAFSGR	61.2	694.358	1386.7	1387.71	-1.644
6465	Proteasome subunit beta type-4 OS=Mus musculus GN=Psmb4 PE=1 SV=1	Psmb4	sp|P99026|PSB4_MOUSE	29116.6	1	3	EVLEKQPVLSQTEAR	46	863.968	1725.92	1726.93	-2.537
6465	Proteasome subunit beta type-4 OS=Mus musculus GN=Psmb4 PE=1 SV=1	Psmb4	sp|P99026|PSB4_MOUSE	29116.6	1	3	EVLEKQPVLSQTEAR	45.5	576.316	1725.93	1726.93	0.01277
6465	Proteasome subunit beta type-4 OS=Mus musculus GN=Psmb4 PE=1 SV=1	Psmb4	sp|P99026|PSB4_MOUSE	29116.6	1	3	QPVLSQTEAR	62	564.804	1127.59	1128.6	-0.7637
6465	Proteasome subunit beta type-4 OS=Mus musculus GN=Psmb4 PE=1 SV=1	Psmb4	sp|P99026|PSB4_MOUSE	29116.6	1	3	TQNPMVTGTSVLGVK	69.3	766.411	1530.81	1531.82	-0.5105
6465	Proteasome subunit beta type-4 OS=Mus musculus GN=Psmb4 PE=1 SV=1	Psmb4	sp|P99026|PSB4_MOUSE	29116.6	1	3	TQNPmVTGTSVLGVK	90.4	774.409	1546.8	1547.81	0.4284	m5: Oxidation (+15.99)
6484	Beta-A3/A1 crystallin protein OS=Mus musculus GN=Cryba1 PE=2 SV=1	Cryba1	tr|Q9QXC6|Q9QXC6_MOUSE	25206.2	1	3	ITIYDQENFQGK	74.3	728.359	1454.7	1455.71	-0.702
6484	Beta-A3/A1 crystallin protein OS=Mus musculus GN=Cryba1 PE=2 SV=1	Cryba1	tr|Q9QXC6|Q9QXC6_MOUSE	25206.2	1	3	mAQTNPmPGSLGPWK	56.8	823.889	1645.76	1646.77	1.924	m1: Oxidation (+15.99), m7: Oxidation (+15.99)
6484	Beta-A3/A1 crystallin protein OS=Mus musculus GN=Cryba1 PE=2 SV=1	Cryba1	tr|Q9QXC6|Q9QXC6_MOUSE	25206.2	1	3	mEFTSScPNVSER	83.6	780.327	1558.64	1559.65	0.255	m1: Oxidation (+15.99), c7: Carbamidomethyl (+57.02)
6484	Proteasome subunit beta type-4 OS=Mus musculus GN=Psmb4 PE=1 SV=1	Psmb4	sp|P99026|PSB4_MOUSE	29116.6	0.998	2	QPVLSQTEAR	55.5	564.804	1127.59	1128.6	-0.01944
6484	Proteasome subunit beta type-4 OS=Mus musculus GN=Psmb4 PE=1 SV=1	Psmb4	sp|P99026|PSB4_MOUSE	29116.6	0.998	2	TQNPmVTGTSVLGVK	72.9	774.409	1546.8	1547.81	0.2604	m5: Oxidation (+15.99)
6484	Cryaa protein OS=Mus musculus GN=Cryaa PE=2 SV=1	Cryaa	tr|Q569M7|Q569M7_MOUSE	19792.7	1	5	HFSPEDLTVK	45.7	586.801	1171.59	1172.59	-0.5645
6484	Cryaa protein OS=Mus musculus GN=Cryaa PE=2 SV=1	Cryaa	tr|Q569M7|Q569M7_MOUSE	19792.7	1	5	HNERQDDHGYISR	40.1	542.917	1625.73	1626.74	-0.927
6484	Cryaa protein OS=Mus musculus GN=Cryaa PE=2 SV=1	Cryaa	tr|Q569M7|Q569M7_MOUSE	19792.7	1	5	TVLDSGISEVR	64.6	588.317	1174.62	1175.63	-0.2398
6484	Cryaa protein OS=Mus musculus GN=Cryaa PE=2 SV=1	Cryaa	tr|Q569M7|Q569M7_MOUSE	19792.7	1	5	VLEDFVEIHGK	83.2	643.343	1284.67	1285.68	-0.126
6484	Cryaa protein OS=Mus musculus GN=Cryaa PE=2 SV=1	Cryaa	tr|Q569M7|Q569M7_MOUSE	19792.7	1	5	VQSGLDAGHSER	88.5	628.305	1254.6	1255.6	-0.2086
6484	Cryaa protein OS=Mus musculus GN=Cryaa PE=2 SV=1	Cryaa	tr|Q569M7|Q569M7_MOUSE	19792.7	1	5	VQSGLDAGHSER	87.3	419.206	1254.59	1255.6	-0.3408
6484	Keratin, type II cytoskeletal 1 OS=Homo sapiens GN=KRT1 PE=1 SV=6	KRT1	sp|P04264|K2C1_HUMAN	66040.3	0.979	1	FLEQQNQVLQTK	83.3	738.397	1474.78	1475.79	1.069
6484	Beta-crystallin B1 OS=Mus musculus GN=Crybb1 PE=2 SV=3	Crybb1	sp|Q9WVJ5|CRBB1_MOUSE,tr|Q8K106|Q8K106_MOUSE	28002.3	1	4	GEmFVLEK	50.3	484.741	967.468	968.476	-0.4718	m3: Oxidation (+15.99)
6484	Beta-crystallin B1 OS=Mus musculus GN=Crybb1 PE=2 SV=3	Crybb1	sp|Q9WVJ5|CRBB1_MOUSE,tr|Q8K106|Q8K106_MOUSE	28002.3	1	4	GEMFVLEK	53	476.744	951.474	952.481	-0.00204
6484	Beta-crystallin B1 OS=Mus musculus GN=Crybb1 PE=2 SV=3	Crybb1	sp|Q9WVJ5|CRBB1_MOUSE,tr|Q8K106|Q8K106_MOUSE	28002.3	1	4	GYQYLLEPGDFR	47.7	729.356	1456.7	1457.71	-0.7697
6484	Beta-crystallin B1 OS=Mus musculus GN=Crybb1 PE=2 SV=3	Crybb1	sp|Q9WVJ5|CRBB1_MOUSE,tr|Q8K106|Q8K106_MOUSE	28002.3	1	4	LIVFEQENFQGR	92.8	740.384	1478.75	1479.76	0.6069
6484	Beta-crystallin B1 OS=Mus musculus GN=Crybb1 PE=2 SV=3	Crybb1	sp|Q9WVJ5|CRBB1_MOUSE,tr|Q8K106|Q8K106_MOUSE	28002.3	1	4	VGDLPPGSYR	48.6	530.78	1059.55	1060.54	10.18
6484	Beta-crystallin B3 OS=Mus musculus GN=Crybb3 PE=2 SV=3	Crybb3	sp|Q9JJU9|CRBB3_MOUSE	24291.2	0.986	1	GEQFVLEK	53	475.253	948.492	949.499	-0.02311
6546	Beta-crystallin B1 OS=Mus musculus GN=Crybb1 PE=2 SV=3	Crybb1	sp|Q9WVJ5|CRBB1_MOUSE,tr|Q8K106|Q8K106_MOUSE	28002.3	1	5	ASATTAVNPGPDGK	51.9	643.324	1284.63	1285.64	1.601
6546	Beta-crystallin B1 OS=Mus musculus GN=Crybb1 PE=2 SV=3	Crybb1	sp|Q9WVJ5|CRBB1_MOUSE,tr|Q8K106|Q8K106_MOUSE	28002.3	1	5	GEmFVLEK	40.1	484.741	967.467	968.476	-1.566	m3: Oxidation (+15.99)
6546	Beta-crystallin B1 OS=Mus musculus GN=Crybb1 PE=2 SV=3	Crybb1	sp|Q9WVJ5|CRBB1_MOUSE,tr|Q8K106|Q8K106_MOUSE	28002.3	1	5	GYQYLLEPGDFR	59.9	729.356	1456.7	1457.71	-0.2895
6546	Beta-crystallin B1 OS=Mus musculus GN=Crybb1 PE=2 SV=3	Crybb1	sp|Q9WVJ5|CRBB1_MOUSE,tr|Q8K106|Q8K106_MOUSE	28002.3	1	5	IcLFEGANFK	61.2	599.8	1197.58	1198.59	-0.2897	c2: Carbamidomethyl (+57.02)
6546	Beta-crystallin B1 OS=Mus musculus GN=Crybb1 PE=2 SV=3	Crybb1	sp|Q9WVJ5|CRBB1_MOUSE,tr|Q8K106|Q8K106_MOUSE	28002.3	1	5	LIVFEQENFQGR	92.9	740.384	1478.75	1479.76	0.7285
6546	Beta-A3/A1 crystallin protein OS=Mus musculus GN=Cryba1 PE=2 SV=1	Cryba1	tr|Q9QXC6|Q9QXC6_MOUSE	25206.2	1	4	ITIFEKENFIGR	48.7	733.903	1465.79	1466.8	-1.256
6546	Beta-A3/A1 crystallin protein OS=Mus musculus GN=Cryba1 PE=2 SV=1	Cryba1	tr|Q9QXC6|Q9QXC6_MOUSE	25206.2	1	4	ITIYDQENFQGK	77.4	728.359	1454.7	1455.71	-0.05629
6546	Beta-A3/A1 crystallin protein OS=Mus musculus GN=Cryba1 PE=2 SV=1	Cryba1	tr|Q9QXC6|Q9QXC6_MOUSE	25206.2	1	4	mAQTNPmPGSLGPWK	39.7	823.889	1645.76	1646.77	2.045	m1: Oxidation (+15.99), m7: Oxidation (+15.99)
6546	Beta-A3/A1 crystallin protein OS=Mus musculus GN=Cryba1 PE=2 SV=1	Cryba1	tr|Q9QXC6|Q9QXC6_MOUSE	25206.2	1	4	mEFTSScPNVSER	63.8	780.33	1558.65	1559.65	4.397	m1: Oxidation (+15.99), c7: Carbamidomethyl (+57.02)
6546	Beta-crystallin S OS=Mus musculus GN=Crygs PE=1 SV=3	Crygs	sp|O35486|CRBS_MOUSE,tr|Q3UPY3|Q3UPY3_MOUSE	20850.7	0.986	1	AVHLSSGGQAK	38.5	527.785	1053.56	1054.56	-1.007
6546	Cryaa protein OS=Mus musculus GN=Cryaa PE=2 SV=1	Cryaa	tr|Q569M7|Q569M7_MOUSE	19792.7	1	8	ALGPFYPSR	41	504.269	1006.52	1007.53	-0.7562
6546	Cryaa protein OS=Mus musculus GN=Cryaa PE=2 SV=1	Cryaa	tr|Q569M7|Q569M7_MOUSE	19792.7	1	8	DKFVIFLDVK	66	612.355	1222.7	1223.7	-0.3775
6546	Cryaa protein OS=Mus musculus GN=Cryaa PE=2 SV=1	Cryaa	tr|Q569M7|Q569M7_MOUSE	19792.7	1	8	FVIFLDVK	45	490.794	979.574	980.582	-0.5935
6546	Cryaa protein OS=Mus musculus GN=Cryaa PE=2 SV=1	Cryaa	tr|Q569M7|Q569M7_MOUSE	19792.7	1	8	HFSPEDLTVK	47.7	586.801	1171.59	1172.59	0.3395
6546	Cryaa protein OS=Mus musculus GN=Cryaa PE=2 SV=1	Cryaa	tr|Q569M7|Q569M7_MOUSE	19792.7	1	8	HNERQDDHGYISR	42	813.872	1625.73	1626.74	0.2324
6546	Cryaa protein OS=Mus musculus GN=Cryaa PE=2 SV=1	Cryaa	tr|Q569M7|Q569M7_MOUSE	19792.7	1	8	HNERQDDHGYISR	47.9	542.917	1625.73	1626.74	-0.5581
6546	Cryaa protein OS=Mus musculus GN=Cryaa PE=2 SV=1	Cryaa	tr|Q569M7|Q569M7_MOUSE	19792.7	1	8	SDRDKFVIFLDVK	55.5	527.96	1580.86	1581.86	0.03291
6546	Cryaa protein OS=Mus musculus GN=Cryaa PE=2 SV=1	Cryaa	tr|Q569M7|Q569M7_MOUSE	19792.7	1	8	VLEDFVEIHGK	83.2	643.342	1284.67	1285.68	-1.028
6546	Cryaa protein OS=Mus musculus GN=Cryaa PE=2 SV=1	Cryaa	tr|Q569M7|Q569M7_MOUSE	19792.7	1	8	VQSGLDAGHSER	84.1	419.205	1254.59	1255.6	-0.8665
6546	Cryaa protein OS=Mus musculus GN=Cryaa PE=2 SV=1	Cryaa	tr|Q569M7|Q569M7_MOUSE	19792.7	1	8	VQSGLDAGHSER	89.1	628.305	1254.6	1255.6	-0.2405
6546	Beta-crystallin A2 OS=Mus musculus GN=Cryba2 PE=2 SV=3	Cryba2	sp|Q9JJV1|CRBA2_MOUSE	22236.3	1	3	LLSDcANVcER	76.7	668.803	1335.59	1336.6	-0.593	c5: Carbamidomethyl (+57.02), c9: Carbamidomethyl (+57.02)
6546	Beta-crystallin A2 OS=Mus musculus GN=Cryba2 PE=2 SV=3	Cryba2	sp|Q9JJV1|CRBA2_MOUSE	22236.3	1	3	TYSDFGTQAHTGQLQSIR	49.5	670.661	2008.96	2009.97	0.2299
6546	Beta-crystallin A2 OS=Mus musculus GN=Cryba2 PE=2 SV=3	Cryba2	sp|Q9JJV1|CRBA2_MOUSE	22236.3	1	3	VTLFEGENFQGcK	66.4	764.859	1527.7	1528.71	0.3747	c12: Carbamidomethyl (+57.02)
6546	Beta-crystallin B3 OS=Mus musculus GN=Crybb3 PE=2 SV=3	Crybb3	sp|Q9JJU9|CRBB3_MOUSE	24291.2	1	7	AFRGEQFVLEK	39.4	662.356	1322.7	1323.71	-0.4245
6546	Beta-crystallin B3 OS=Mus musculus GN=Crybb3 PE=2 SV=3	Crybb3	sp|Q9JJU9|CRBB3_MOUSE	24291.2	1	7	GEQFVLEK	55.7	475.253	948.491	949.499	-0.9499
6546	Beta-crystallin B3 OS=Mus musculus GN=Crybb3 PE=2 SV=3	Crybb3	sp|Q9JJU9|CRBB3_MOUSE	24291.2	1	7	LHLFENPAFSGR	47.5	463.242	1386.7	1387.71	-0.5606
6546	Beta-crystallin B3 OS=Mus musculus GN=Crybb3 PE=2 SV=3	Crybb3	sp|Q9JJU9|CRBB3_MOUSE	24291.2	1	7	LHLFENPAFSGR	68.2	694.36	1386.71	1387.71	0.3877
6546	Beta-crystallin B3 OS=Mus musculus GN=Crybb3 PE=2 SV=3	Crybb3	sp|Q9JJU9|CRBB3_MOUSE	24291.2	1	7	SDILLSLRPLHIDGPDHK	44.3	676.039	2025.1	2026.11	-2.546
6546	Beta-crystallin B3 OS=Mus musculus GN=Crybb3 PE=2 SV=3	Crybb3	sp|Q9JJU9|CRBB3_MOUSE	24291.2	1	7	VTVYELENFQGK	83	713.864	1425.71	1426.72	0.05471
6546	Beta-crystallin B3 OS=Mus musculus GN=Crybb3 PE=2 SV=3	Crybb3	sp|Q9JJU9|CRBB3_MOUSE	24291.2	1	7	VTVYELENFQGKR	47	528.279	1581.81	1582.82	-0.1693
6546	Beta-crystallin B3 OS=Mus musculus GN=Crybb3 PE=2 SV=3	Crybb3	sp|Q9JJU9|CRBB3_MOUSE	24291.2	1	7	VTVYELENFQGKR	56.3	791.916	1581.82	1582.82	0.9338
6546	Beta-crystallin B3 OS=Mus musculus GN=Crybb3 PE=2 SV=3	Crybb3	sp|Q9JJU9|CRBB3_MOUSE	24291.2	1	7	WDAWSSSR	45.4	497.723	993.431	994.438	0.1791
6567	Gamma-crystallin F OS=Mus musculus GN=Crygf PE=2 SV=3	Crygf	sp|Q9CXV3|CRGF_MOUSE	21248.8	1	3	GQmVEITDDcSHLQDR	53.1	640.612	1918.81	1919.82	-0.9211	m3: Oxidation (+15.99), c10: Carbamidomethyl (+57.02)
6567	Gamma-crystallin F OS=Mus musculus GN=Crygf PE=2 SV=3	Crygf	sp|Q9CXV3|CRGF_MOUSE	21248.8	1	3	ITFYEDR	42.9	472.229	942.444	943.452	-0.32
6567	Gamma-crystallin F OS=Mus musculus GN=Crygf PE=2 SV=3	Crygf	sp|Q9CXV3|CRGF_MOUSE	21248.8	1	3	ScHLIPHSTSHR	43	716.353	1430.69	1431.69	4.8	c2: Carbamidomethyl (+57.02)
6567	Gamma-crystallin F OS=Mus musculus GN=Crygf PE=2 SV=3	Crygf	sp|Q9CXV3|CRGF_MOUSE	21248.8	1	3	ScHLIPHSTSHR	38.5	477.902	1430.68	1431.69	0.09552	c2: Carbamidomethyl (+57.02)
6567	Beta-crystallin S OS=Mus musculus GN=Crygs PE=1 SV=3	Crygs	sp|O35486|CRBS_MOUSE,tr|Q3UPY3|Q3UPY3_MOUSE	20850.7	1	4	AVHLSSGGQAK	44.5	527.785	1053.56	1054.56	-0.8742
6567	Beta-crystallin S OS=Mus musculus GN=Crygs PE=1 SV=3	Crygs	sp|O35486|CRBS_MOUSE,tr|Q3UPY3|Q3UPY3_MOUSE	20850.7	1	4	AVHLSSGGQAK	48	352.193	1053.56	1054.56	-0.3868
6567	Beta-crystallin S OS=Mus musculus GN=Crygs PE=1 SV=3	Crygs	sp|O35486|CRBS_MOUSE,tr|Q3UPY3|Q3UPY3_MOUSE	20850.7	1	4	IQVFEK	41.9	382.221	762.427	763.435	-0.5265
6567	Beta-crystallin S OS=Mus musculus GN=Crygs PE=1 SV=3	Crygs	sp|O35486|CRBS_MOUSE,tr|Q3UPY3|Q3UPY3_MOUSE	20850.7	1	4	ISFYEDR	47.2	465.221	928.428	929.436	-0.8843
6567	Beta-crystallin S OS=Mus musculus GN=Crygs PE=1 SV=3	Crygs	sp|O35486|CRBS_MOUSE,tr|Q3UPY3|Q3UPY3_MOUSE	20850.7	1	4	QYLLDKK	44.8	454.266	906.518	907.525	-0.2225
6567	Beta-crystallin A2 OS=Mus musculus GN=Cryba2 PE=2 SV=3	Cryba2	sp|Q9JJV1|CRBA2_MOUSE	22236.3	0.997	1	LLSDcANVcER	68	668.803	1335.59	1336.6	-0.6079	c5: Carbamidomethyl (+57.02), c9: Carbamidomethyl (+57.02)
6567	Beta-crystallin B3 OS=Mus musculus GN=Crybb3 PE=2 SV=3	Crybb3	sp|Q9JJU9|CRBB3_MOUSE	24291.2	1	6	AFRGEQFVLEK	47.9	662.357	1322.7	1323.71	1.222
6567	Beta-crystallin B3 OS=Mus musculus GN=Crybb3 PE=2 SV=3	Crybb3	sp|Q9JJU9|CRBB3_MOUSE	24291.2	1	6	GEQFVLEK	55.8	475.253	948.491	949.499	-0.5708
6567	Beta-crystallin B3 OS=Mus musculus GN=Crybb3 PE=2 SV=3	Crybb3	sp|Q9JJU9|CRBB3_MOUSE	24291.2	1	6	LHLFENPAFSGR	46.5	463.242	1386.7	1387.71	-0.6903
6567	Beta-crystallin B3 OS=Mus musculus GN=Crybb3 PE=2 SV=3	Crybb3	sp|Q9JJU9|CRBB3_MOUSE	24291.2	1	6	LHLFENPAFSGR	56	694.359	1386.7	1387.71	-1.097
6567	Beta-crystallin B3 OS=Mus musculus GN=Crybb3 PE=2 SV=3	Crybb3	sp|Q9JJU9|CRBB3_MOUSE	24291.2	1	6	VTVYELENFQGK	90.2	713.864	1425.71	1426.72	-0.5481
6567	Beta-crystallin B3 OS=Mus musculus GN=Crybb3 PE=2 SV=3	Crybb3	sp|Q9JJU9|CRBB3_MOUSE	24291.2	1	6	VTVYELENFQGKR	39	528.279	1581.81	1582.82	-0.7189
6567	Beta-crystallin B3 OS=Mus musculus GN=Crybb3 PE=2 SV=3	Crybb3	sp|Q9JJU9|CRBB3_MOUSE	24291.2	1	6	VTVYELENFQGKR	67.5	791.916	1581.82	1582.82	1.111
6567	Beta-crystallin B3 OS=Mus musculus GN=Crybb3 PE=2 SV=3	Crybb3	sp|Q9JJU9|CRBB3_MOUSE	24291.2	1	6	WDAWSSSR	51.1	497.723	993.431	994.438	0.3601
6567	Beta-A3/A1 crystallin protein OS=Mus musculus GN=Cryba1 PE=2 SV=1	Cryba1	tr|Q9QXC6|Q9QXC6_MOUSE	25206.2	1	3	ITIYDQENFQGK	76.4	728.359	1454.7	1455.71	-0.3448
6567	Beta-A3/A1 crystallin protein OS=Mus musculus GN=Cryba1 PE=2 SV=1	Cryba1	tr|Q9QXC6|Q9QXC6_MOUSE	25206.2	1	3	mAQTNPmPGSLGPWK	69.4	823.886	1645.76	1646.77	-0.7967	m1: Oxidation (+15.99), m7: Oxidation (+15.99)
6567	Beta-A3/A1 crystallin protein OS=Mus musculus GN=Cryba1 PE=2 SV=1	Cryba1	tr|Q9QXC6|Q9QXC6_MOUSE	25206.2	1	3	mEFTSScPNVSER	68.5	780.326	1558.64	1559.65	-0.6298	m1: Oxidation (+15.99), c7: Carbamidomethyl (+57.02)
6567	Alpha-crystallin B chain OS=Mus musculus GN=Cryab PE=1 SV=2	Cryab	sp|P23927|CRYAB_MOUSE,tr|Q52L78|Q52L78_MOUSE	20069.4	1	10	APSWIDTGLSEMR	64.7	731.853	1461.69	1462.7	-0.6303
6567	Alpha-crystallin B chain OS=Mus musculus GN=Cryab PE=1 SV=2	Cryab	sp|P23927|CRYAB_MOUSE,tr|Q52L78|Q52L78_MOUSE	20069.4	1	10	APSWIDTGLSEmR	67.8	739.849	1477.68	1478.69	-2.392	m12: Oxidation (+15.99)
6567	Alpha-crystallin B chain OS=Mus musculus GN=Cryab PE=1 SV=2	Cryab	sp|P23927|CRYAB_MOUSE,tr|Q52L78|Q52L78_MOUSE	20069.4	1	10	APSWIDTGLSEmR	91	739.851	1477.69	1478.69	0.6513	m12: Oxidation (+15.99)
6567	Alpha-crystallin B chain OS=Mus musculus GN=Cryab PE=1 SV=2	Cryab	sp|P23927|CRYAB_MOUSE,tr|Q52L78|Q52L78_MOUSE	20069.4	1	10	DRFSVNLDVK	46.5	398.216	1191.62	1192.63	-0.1911
6567	Alpha-crystallin B chain OS=Mus musculus GN=Cryab PE=1 SV=2	Cryab	sp|P23927|CRYAB_MOUSE,tr|Q52L78|Q52L78_MOUSE	20069.4	1	10	DRFSVNLDVK	55.6	596.819	1191.62	1192.63	-0.5718
6567	Alpha-crystallin B chain OS=Mus musculus GN=Cryab PE=1 SV=2	Cryab	sp|P23927|CRYAB_MOUSE,tr|Q52L78|Q52L78_MOUSE	20069.4	1	10	EEKPAVAAAPK	42.8	555.811	1109.61	1110.62	-0.9922
6567	Alpha-crystallin B chain OS=Mus musculus GN=Cryab PE=1 SV=2	Cryab	sp|P23927|CRYAB_MOUSE,tr|Q52L78|Q52L78_MOUSE	20069.4	1	10	EEKPAVAAAPKK	32	413.575	1237.7	1238.71	-0.628
6567	Alpha-crystallin B chain OS=Mus musculus GN=Cryab PE=1 SV=2	Cryab	sp|P23927|CRYAB_MOUSE,tr|Q52L78|Q52L78_MOUSE	20069.4	1	10	EEKPAVAAAPKK	55.1	619.859	1237.7	1238.71	0.1276
6567	Alpha-crystallin B chain OS=Mus musculus GN=Cryab PE=1 SV=2	Cryab	sp|P23927|CRYAB_MOUSE,tr|Q52L78|Q52L78_MOUSE	20069.4	1	10	FSVNLDVK	63.7	461.255	920.496	921.504	-0.6315
6567	Alpha-crystallin B chain OS=Mus musculus GN=Cryab PE=1 SV=2	Cryab	sp|P23927|CRYAB_MOUSE,tr|Q52L78|Q52L78_MOUSE	20069.4	1	10	HEERQDEHGFISR	53.3	547.257	1638.75	1639.76	-0.3586
6567	Alpha-crystallin B chain OS=Mus musculus GN=Cryab PE=1 SV=2	Cryab	sp|P23927|CRYAB_MOUSE,tr|Q52L78|Q52L78_MOUSE	20069.4	1	10	HFSPEELKVK	48.1	607.332	1212.65	1213.66	0.09727
6567	Alpha-crystallin B chain OS=Mus musculus GN=Cryab PE=1 SV=2	Cryab	sp|P23927|CRYAB_MOUSE,tr|Q52L78|Q52L78_MOUSE	20069.4	1	10	HFSPEELKVK	57.3	405.224	1212.65	1213.66	-0.435
6567	Alpha-crystallin B chain OS=Mus musculus GN=Cryab PE=1 SV=2	Cryab	sp|P23927|CRYAB_MOUSE,tr|Q52L78|Q52L78_MOUSE	20069.4	1	10	RPFFPFHSPSR	45.5	458.907	1373.7	1374.71	-0.04942
6567	Alpha-crystallin B chain OS=Mus musculus GN=Cryab PE=1 SV=2	Cryab	sp|P23927|CRYAB_MOUSE,tr|Q52L78|Q52L78_MOUSE	20069.4	1	10	VLGDVIEVHGK	65.6	389.224	1164.65	1165.66	-0.9762
6567	Alpha-crystallin B chain OS=Mus musculus GN=Cryab PE=1 SV=2	Cryab	sp|P23927|CRYAB_MOUSE,tr|Q52L78|Q52L78_MOUSE	20069.4	1	10	VLGDVIEVHGK	84.8	583.332	1164.65	1165.66	-0.8252
6567	Alpha-crystallin B chain OS=Mus musculus GN=Cryab PE=1 SV=2	Cryab	sp|P23927|CRYAB_MOUSE,tr|Q52L78|Q52L78_MOUSE	20069.4	1	10	VLGDVIEVHGKHEER	58	572.972	1715.89	1716.9	-1.274
6567	Alpha-crystallin B chain OS=Mus musculus GN=Cryab PE=1 SV=2	Cryab	sp|P23927|CRYAB_MOUSE,tr|Q52L78|Q52L78_MOUSE	20069.4	1	10	VLGDVIEVHGKHEER	86.8	858.952	1715.89	1716.9	-4.02
6567	Cryaa protein OS=Mus musculus GN=Cryaa PE=2 SV=1	Cryaa	tr|Q569M7|Q569M7_MOUSE	19792.7	1	4	HFSPEDLTVK	40	586.801	1171.59	1172.59	0.08362
6567	Cryaa protein OS=Mus musculus GN=Cryaa PE=2 SV=1	Cryaa	tr|Q569M7|Q569M7_MOUSE	19792.7	1	4	TVLDSGISEVR	44.3	588.316	1174.62	1175.63	-1.873
6567	Cryaa protein OS=Mus musculus GN=Cryaa PE=2 SV=1	Cryaa	tr|Q569M7|Q569M7_MOUSE	19792.7	1	4	VLEDFVEIHGK	82.9	643.342	1284.67	1285.68	-1.262
6567	Cryaa protein OS=Mus musculus GN=Cryaa PE=2 SV=1	Cryaa	tr|Q569M7|Q569M7_MOUSE	19792.7	1	4	VQSGLDAGHSER	74.6	419.206	1254.6	1255.6	-0.078
6567	Cryaa protein OS=Mus musculus GN=Cryaa PE=2 SV=1	Cryaa	tr|Q569M7|Q569M7_MOUSE	19792.7	1	4	VQSGLDAGHSER	84.6	628.305	1254.6	1255.6	-0.129
6567	Keratin, type I cytoskeletal 10 OS=Mus musculus GN=Krt10 PE=1 SV=3	Krt10	sp|P02535|K1C10_MOUSE,tr|A2A513|A2A513_MOUSE	57771.3	1	2	LENEIQTYR	46.8	583.295	1164.58	1165.58	-1.168
6567	Keratin, type I cytoskeletal 10 OS=Mus musculus GN=Krt10 PE=1 SV=3	Krt10	sp|P02535|K1C10_MOUSE,tr|A2A513|A2A513_MOUSE	57771.3	1	2	QSLEASLAETEGR	45.4	695.845	1389.68	1390.68	1.494
6567	Keratin, type II cytoskeletal 1 OS=Homo sapiens GN=KRT1 PE=1 SV=6	KRT1	sp|P04264|K2C1_HUMAN	66040.3	1	6	FLEQQNQVLQTK	87.1	738.396	1474.78	1475.79	-0.5163
6567	Keratin, type II cytoskeletal 1 OS=Homo sapiens GN=KRT1 PE=1 SV=6	KRT1	sp|P04264|K2C1_HUMAN	66040.3	1	6	IEISELNR	69.2	487.269	972.524	973.531	-0.4129
6567	Keratin, type II cytoskeletal 1 OS=Homo sapiens GN=KRT1 PE=1 SV=6	KRT1	sp|P04264|K2C1_HUMAN	66040.3	1	6	LNDLEDALQQAK	79.9	679.352	1356.69	1357.7	0.3226
6567	Keratin, type II cytoskeletal 1 OS=Homo sapiens GN=KRT1 PE=1 SV=6	KRT1	sp|P04264|K2C1_HUMAN	66040.3	1	6	SLDLDSIIAEVK	45.9	651.86	1301.71	1302.72	-1.782
6567	Keratin, type II cytoskeletal 1 OS=Homo sapiens GN=KRT1 PE=1 SV=6	KRT1	sp|P04264|K2C1_HUMAN	66040.3	1	6	SLNNQFASFIDK	49.2	692.35	1382.68	1383.69	1.213
6567	Keratin, type II cytoskeletal 1 OS=Homo sapiens GN=KRT1 PE=1 SV=6	KRT1	sp|P04264|K2C1_HUMAN	66040.3	1	6	YEELQITAGR	47.1	590.311	1178.61	1179.6	11.39
6605	Gamma-crystallin F OS=Mus musculus GN=Crygf PE=2 SV=3	Crygf	sp|Q9CXV3|CRGF_MOUSE	21248.8	0.999	2	GQmVEITDDcSHLQDR	44.7	640.613	1918.82	1919.82	0.8916	m3: Oxidation (+15.99), c10: Carbamidomethyl (+57.02)
6605	Gamma-crystallin F OS=Mus musculus GN=Crygf PE=2 SV=3	Crygf	sp|Q9CXV3|CRGF_MOUSE	21248.8	0.999	2	ITFYEDR	41.3	472.229	942.443	943.452	-2.037
6605	Beta-crystallin S OS=Mus musculus GN=Crygs PE=1 SV=3	Crygs	sp|O35486|CRBS_MOUSE,tr|Q3UPY3|Q3UPY3_MOUSE	20850.7	1	2	ISFYEDR	38.3	465.222	928.429	929.436	0.2561
6605	Beta-crystallin S OS=Mus musculus GN=Crygs PE=1 SV=3	Crygs	sp|O35486|CRBS_MOUSE,tr|Q3UPY3|Q3UPY3_MOUSE	20850.7	1	2	KPVDWGAASPAIQSFR	54.1	577.305	1728.89	1729.9	-0.6173
6605	Beta-crystallin S OS=Mus musculus GN=Crygs PE=1 SV=3	Crygs	sp|O35486|CRBS_MOUSE,tr|Q3UPY3|Q3UPY3_MOUSE	20850.7	1	2	KPVDWGAASPAIQSFR	87.7	865.455	1728.89	1729.9	-0.01268
6605	Beta-crystallin A2 OS=Mus musculus GN=Cryba2 PE=2 SV=3	Cryba2	sp|Q9JJV1|CRBA2_MOUSE	22236.3	1	4	GYQYVLER	46.9	514.264	1026.51	1027.52	-1.034
6605	Beta-crystallin A2 OS=Mus musculus GN=Cryba2 PE=2 SV=3	Cryba2	sp|Q9JJV1|CRBA2_MOUSE	22236.3	1	4	LLSDcANVcER	77.6	668.802	1335.59	1336.6	-1.281	c5: Carbamidomethyl (+57.02), c9: Carbamidomethyl (+57.02)
6605	Beta-crystallin A2 OS=Mus musculus GN=Cryba2 PE=2 SV=3	Cryba2	sp|Q9JJV1|CRBA2_MOUSE	22236.3	1	4	TYSDFGTQAHTGQLQSIR	69.7	670.66	2008.96	2009.97	-0.6507
6605	Beta-crystallin A2 OS=Mus musculus GN=Cryba2 PE=2 SV=3	Cryba2	sp|Q9JJV1|CRBA2_MOUSE	22236.3	1	4	TYSDFGTQAHTGQLQSIR	89.4	1005.48	2008.95	2009.97	-3.195
6605	Beta-crystallin A2 OS=Mus musculus GN=Cryba2 PE=2 SV=3	Cryba2	sp|Q9JJV1|CRBA2_MOUSE	22236.3	1	4	VTLFEGENFQGcK	76.5	764.859	1527.7	1528.71	0.06068	c12: Carbamidomethyl (+57.02)
6605	Beta-A3/A1 crystallin protein OS=Mus musculus GN=Cryba1 PE=2 SV=1	Cryba1	tr|Q9QXC6|Q9QXC6_MOUSE	25206.2	1	8	HWPEWGSHAQTSQIQSIR	64.7	716.684	2147.03	2148.04	0.3548
6605	Beta-A3/A1 crystallin protein OS=Mus musculus GN=Cryba1 PE=2 SV=1	Cryba1	tr|Q9QXC6|Q9QXC6_MOUSE	25206.2	1	8	ITIFEKENFIGR	41.5	489.605	1465.79	1466.8	-0.544
6605	Beta-A3/A1 crystallin protein OS=Mus musculus GN=Cryba1 PE=2 SV=1	Cryba1	tr|Q9QXC6|Q9QXC6_MOUSE	25206.2	1	8	ITIFEKENFIGR	72.4	733.903	1465.79	1466.8	-0.5876
6605	Beta-A3/A1 crystallin protein OS=Mus musculus GN=Cryba1 PE=2 SV=1	Cryba1	tr|Q9QXC6|Q9QXC6_MOUSE	25206.2	1	8	ITIYDQENFQGK	67.7	728.359	1454.7	1455.71	-1.348
6605	Beta-A3/A1 crystallin protein OS=Mus musculus GN=Cryba1 PE=2 SV=1	Cryba1	tr|Q9QXC6|Q9QXC6_MOUSE	25206.2	1	8	ITIYDQENFQGKR	87.4	806.409	1610.8	1611.81	-1.329
6605	Beta-A3/A1 crystallin protein OS=Mus musculus GN=Cryba1 PE=2 SV=1	Cryba1	tr|Q9QXC6|Q9QXC6_MOUSE	25206.2	1	8	MAQTNPmPGSLGPWK	63.9	815.889	1629.76	1630.77	-0.04719	m7: Oxidation (+15.99)
6605	Beta-A3/A1 crystallin protein OS=Mus musculus GN=Cryba1 PE=2 SV=1	Cryba1	tr|Q9QXC6|Q9QXC6_MOUSE	25206.2	1	8	mAQTNPmPGSLGPWK	90.4	823.886	1645.76	1646.77	-1.562	m1: Oxidation (+15.99), m7: Oxidation (+15.99)
6605	Beta-A3/A1 crystallin protein OS=Mus musculus GN=Cryba1 PE=2 SV=1	Cryba1	tr|Q9QXC6|Q9QXC6_MOUSE	25206.2	1	8	MEFTSScPNVSER	59.5	772.329	1542.64	1543.65	-0.4193	c7: Carbamidomethyl (+57.02)
6605	Beta-A3/A1 crystallin protein OS=Mus musculus GN=Cryba1 PE=2 SV=1	Cryba1	tr|Q9QXC6|Q9QXC6_MOUSE	25206.2	1	8	mEFTSScPNVSER	78.2	780.327	1558.64	1559.65	-0.2964	m1: Oxidation (+15.99), c7: Carbamidomethyl (+57.02)
6605	Beta-A3/A1 crystallin protein OS=Mus musculus GN=Cryba1 PE=2 SV=1	Cryba1	tr|Q9QXC6|Q9QXC6_MOUSE	25206.2	1	8	RMEFTSScPNVSER	59.9	567.255	1698.74	1699.75	-0.6902	c8: Carbamidomethyl (+57.02)
6605	Beta-A3/A1 crystallin protein OS=Mus musculus GN=Cryba1 PE=2 SV=1	Cryba1	tr|Q9QXC6|Q9QXC6_MOUSE	25206.2	1	8	RMEFTSScPNVSER	62.8	850.379	1698.74	1699.75	-0.8161	c8: Carbamidomethyl (+57.02)
6605	Beta-A3/A1 crystallin protein OS=Mus musculus GN=Cryba1 PE=2 SV=1	Cryba1	tr|Q9QXC6|Q9QXC6_MOUSE	25206.2	1	8	RmEFTSScPNVSER	62.9	572.587	1714.74	1715.75	-0.2613	m2: Oxidation (+15.99), c8: Carbamidomethyl (+57.02)
6605	Beta-A3/A1 crystallin protein OS=Mus musculus GN=Cryba1 PE=2 SV=1	Cryba1	tr|Q9QXC6|Q9QXC6_MOUSE	25206.2	1	8	RmEFTSScPNVSER	69.7	858.378	1714.74	1715.75	0.2202	m2: Oxidation (+15.99), c8: Carbamidomethyl (+57.02)
6605	Beta-A3/A1 crystallin protein OS=Mus musculus GN=Cryba1 PE=2 SV=1	Cryba1	tr|Q9QXC6|Q9QXC6_MOUSE	25206.2	1	8	WDAWSGSNAYHIER	66.1	564.59	1690.75	1691.76	-0.2116
6605	Beta-A3/A1 crystallin protein OS=Mus musculus GN=Cryba1 PE=2 SV=1	Cryba1	tr|Q9QXC6|Q9QXC6_MOUSE	25206.2	1	8	WDAWSGSNAYHIER	105	846.382	1690.75	1691.76	0.04614
6605	MCG140784 OS=Mus musculus GN=Try10 PE=2 SV=1	Try10	tr|Q792Z1|Q792Z1_MOUSE,tr|Q7M754|Q7M754_MOUSE	26220.7	0.978	1	TLDNDImLIK	64.9	596.318	1190.62	1191.63	-0.2995	m7: Oxidation (+15.99)
6605	MCG140784 OS=Mus musculus GN=Try10 PE=2 SV=1	Try10	tr|Q792Z1|Q792Z1_MOUSE,tr|Q7M754|Q7M754_MOUSE	26220.7	0.978	1	TLDNDIMLIK	68.8	588.321	1174.63	1175.63	0.01536
6605	MCG140784 OS=Mus musculus GN=Try10 PE=2 SV=1	Try10	tr|Q792Z1|Q792Z1_MOUSE,tr|Q7M754|Q7M754_MOUSE	26220.7	0.978	1	TLDNDImLIK	80.4	596.318	1190.62	1191.63	-0.2492	m7: Oxidation (+15.99)
6605	Alpha-crystallin B chain OS=Mus musculus GN=Cryab PE=1 SV=2	Cryab	sp|P23927|CRYAB_MOUSE,tr|Q52L78|Q52L78_MOUSE	20069.4	1	6	APSWIDTGLSEMR	83.3	731.855	1461.69	1462.7	1.544
6605	Alpha-crystallin B chain OS=Mus musculus GN=Cryab PE=1 SV=2	Cryab	sp|P23927|CRYAB_MOUSE,tr|Q52L78|Q52L78_MOUSE	20069.4	1	6	DRFSVNLDVK	44.2	596.82	1191.63	1192.63	0.2499
6605	Alpha-crystallin B chain OS=Mus musculus GN=Cryab PE=1 SV=2	Cryab	sp|P23927|CRYAB_MOUSE,tr|Q52L78|Q52L78_MOUSE	20069.4	1	6	FSVNLDVK	66.7	461.255	920.496	921.504	-0.4796
6605	Alpha-crystallin B chain OS=Mus musculus GN=Cryab PE=1 SV=2	Cryab	sp|P23927|CRYAB_MOUSE,tr|Q52L78|Q52L78_MOUSE	20069.4	1	6	HFSPEELK	55.5	493.75	985.486	986.494	-0.6102
6605	Alpha-crystallin B chain OS=Mus musculus GN=Cryab PE=1 SV=2	Cryab	sp|P23927|CRYAB_MOUSE,tr|Q52L78|Q52L78_MOUSE	20069.4	1	6	IPADVDPLTITSSLSSDGVLTVNGPR	45.4	875.461	2623.36	2624.38	-3.192
6605	Alpha-crystallin B chain OS=Mus musculus GN=Cryab PE=1 SV=2	Cryab	sp|P23927|CRYAB_MOUSE,tr|Q52L78|Q52L78_MOUSE	20069.4	1	6	VLGDVIEVHGK	56.2	389.224	1164.65	1165.66	-0.2299
6605	Alpha-crystallin B chain OS=Mus musculus GN=Cryab PE=1 SV=2	Cryab	sp|P23927|CRYAB_MOUSE,tr|Q52L78|Q52L78_MOUSE	20069.4	1	6	VLGDVIEVHGK	59	583.332	1164.65	1165.66	-0.9282
6605	Cryaa protein OS=Mus musculus GN=Cryaa PE=2 SV=1	Cryaa	tr|Q569M7|Q569M7_MOUSE	19792.7	1	4	DKFVIFLDVK	57.5	612.355	1222.7	1223.7	-0.5246
6605	Cryaa protein OS=Mus musculus GN=Cryaa PE=2 SV=1	Cryaa	tr|Q569M7|Q569M7_MOUSE	19792.7	1	4	FVIFLDVK	45	490.794	979.574	980.582	-0.5119
6605	Cryaa protein OS=Mus musculus GN=Cryaa PE=2 SV=1	Cryaa	tr|Q569M7|Q569M7_MOUSE	19792.7	1	4	HFSPEDLTVK	48	586.8	1171.59	1172.59	-1.025
6605	Cryaa protein OS=Mus musculus GN=Cryaa PE=2 SV=1	Cryaa	tr|Q569M7|Q569M7_MOUSE	19792.7	1	4	VLEDFVEIHGK	63.4	429.231	1284.67	1285.68	-0.7062
6605	Cryaa protein OS=Mus musculus GN=Cryaa PE=2 SV=1	Cryaa	tr|Q569M7|Q569M7_MOUSE	19792.7	1	4	VLEDFVEIHGK	83.1	643.343	1284.67	1285.68	-0.5149
6605	Beta-crystallin B3 OS=Mus musculus GN=Crybb3 PE=2 SV=3	Crybb3	sp|Q9JJU9|CRBB3_MOUSE	24291.2	1	10	AFRGEQFVLEK	43.2	441.906	1322.7	1323.71	-0.6179
6605	Beta-crystallin B3 OS=Mus musculus GN=Crybb3 PE=2 SV=3	Crybb3	sp|Q9JJU9|CRBB3_MOUSE	24291.2	1	10	AFRGEQFVLEK	45.8	662.357	1322.7	1323.71	0.3914
6605	Beta-crystallin B3 OS=Mus musculus GN=Crybb3 PE=2 SV=3	Crybb3	sp|Q9JJU9|CRBB3_MOUSE	24291.2	1	10	GEQFVLEK	55.8	475.253	948.491	949.499	-0.6129
6605	Beta-crystallin B3 OS=Mus musculus GN=Crybb3 PE=2 SV=3	Crybb3	sp|Q9JJU9|CRBB3_MOUSE	24291.2	1	10	HWNEWDANQPQLQSVR	54.1	669.985	2006.93	2007.94	-1.005
6605	Beta-crystallin B3 OS=Mus musculus GN=Crybb3 PE=2 SV=3	Crybb3	sp|Q9JJU9|CRBB3_MOUSE	24291.2	1	10	LHLFENPAFSGR	50.2	463.242	1386.7	1387.71	-0.2363
6605	Beta-crystallin B3 OS=Mus musculus GN=Crybb3 PE=2 SV=3	Crybb3	sp|Q9JJU9|CRBB3_MOUSE	24291.2	1	10	LHLFENPAFSGR	72.9	694.359	1386.7	1387.71	-0.4914
6605	Beta-crystallin B3 OS=Mus musculus GN=Crybb3 PE=2 SV=3	Crybb3	sp|Q9JJU9|CRBB3_MOUSE	24291.2	1	10	SDILLSLRPLHIDGPDHK	66	676.041	2025.1	2026.11	-0.458
6605	Beta-crystallin B3 OS=Mus musculus GN=Crybb3 PE=2 SV=3	Crybb3	sp|Q9JJU9|CRBB3_MOUSE	24291.2	1	10	VGSIQVESGPWLAFER	96.8	887.959	1773.9	1774.91	-0.8462
6605	Beta-crystallin B3 OS=Mus musculus GN=Crybb3 PE=2 SV=3	Crybb3	sp|Q9JJU9|CRBB3_MOUSE	24291.2	1	10	VGSIQVESGPWLAFERR	53.9	644.344	1930.01	1931.01	1.777
6605	Beta-crystallin B3 OS=Mus musculus GN=Crybb3 PE=2 SV=3	Crybb3	sp|Q9JJU9|CRBB3_MOUSE	24291.2	1	10	VINGTWVGYEFPGYR	57.9	879.436	1756.86	1757.86	0.4767
6605	Beta-crystallin B3 OS=Mus musculus GN=Crybb3 PE=2 SV=3	Crybb3	sp|Q9JJU9|CRBB3_MOUSE	24291.2	1	10	VTVYELENFQGK	82.5	713.865	1425.71	1426.72	0.2229
6605	Beta-crystallin B3 OS=Mus musculus GN=Crybb3 PE=2 SV=3	Crybb3	sp|Q9JJU9|CRBB3_MOUSE	24291.2	1	10	VTVYELENFQGKR	86.6	791.916	1581.82	1582.82	1.174
6607	Keratin, type II cytoskeletal 79 OS=Mus musculus GN=Krt79 PE=1 SV=2	Krt79	sp|Q8VED5|K2C79_MOUSE	57553.3	0.982	1	NLDLDSIIAEVK	54	665.367	1328.72	1329.73	0.2693
6607	Gamma-crystallin F OS=Mus musculus GN=Crygf PE=2 SV=3	Crygf	sp|Q9CXV3|CRGF_MOUSE	21248.8	1	2	HYEcSTDHSNLQPYFSR	49.2	714.309	2139.91	2140.91	-0.4546	c4: Carbamidomethyl (+57.02)
6607	Gamma-crystallin F OS=Mus musculus GN=Crygf PE=2 SV=3	Crygf	sp|Q9CXV3|CRGF_MOUSE	21248.8	1	2	ITFYEDR	46.1	472.229	942.444	943.452	-0.6592
6607	Beta-crystallin A2 OS=Mus musculus GN=Cryba2 PE=2 SV=3	Cryba2	sp|Q9JJV1|CRBA2_MOUSE	22236.3	0.991	1	GYQYVLER	40.3	514.264	1026.51	1027.52	-0.09921
6607	Beta-A3/A1 crystallin protein OS=Mus musculus GN=Cryba1 PE=2 SV=1	Cryba1	tr|Q9QXC6|Q9QXC6_MOUSE	25206.2	1	2	ITIFEKENFIGR	61.4	733.886	1465.76	1466.8	-24.4
6607	Beta-A3/A1 crystallin protein OS=Mus musculus GN=Cryba1 PE=2 SV=1	Cryba1	tr|Q9QXC6|Q9QXC6_MOUSE	25206.2	1	2	ITIYDQENFQGK	82.2	728.36	1454.71	1455.71	0.7406
6607	Beta-crystallin A4 OS=Mus musculus GN=Cryba4 PE=2 SV=3	Cryba4	sp|Q9JJV0|CRBA4_MOUSE,tr|Q3TSJ3|Q3TSJ3_MOUSE,tr|Q3V1A0|Q3V1A0_MOUSE	22468.1	0.99	1	LTIFEQENFLGR	61.4	733.886	1465.76	1466.76	0.4214
6607	Beta-crystallin A4 OS=Mus musculus GN=Cryba4 PE=2 SV=3	Cryba4	sp|Q9JJV0|CRBA4_MOUSE,tr|Q3TSJ3|Q3TSJ3_MOUSE,tr|Q3V1A0|Q3V1A0_MOUSE	22468.1	0.99	1	LTSFRPVAcANHR	41.8	510.265	1527.77	1528.78	-0.545	c9: Carbamidomethyl (+57.02)
6607	Calcium-regulated heat stable protein 1 OS=Mus musculus GN=Carhsp1 PE=1 SV=1	Carhsp1	sp|Q9CR86|CHSP1_MOUSE,tr|Q3UD53|Q3UD53_MOUSE,tr|Q5M9P7|Q5M9P7_MOUSE	16061.8	0.998	2	ASQGPVYK	41	425.226	848.438	849.447	-1.603
6607	Calcium-regulated heat stable protein 1 OS=Mus musculus GN=Carhsp1 PE=1 SV=1	Carhsp1	sp|Q9CR86|CHSP1_MOUSE,tr|Q3UD53|Q3UD53_MOUSE,tr|Q5M9P7|Q5M9P7_MOUSE	16061.8	0.998	2	LQAVEVVITHLAPGTK	63.8	559.33	1674.97	1675.97	0.3533
6607	Calcium-regulated heat stable protein 1 OS=Mus musculus GN=Carhsp1 PE=1 SV=1	Carhsp1	sp|Q9CR86|CHSP1_MOUSE,tr|Q3UD53|Q3UD53_MOUSE,tr|Q5M9P7|Q5M9P7_MOUSE	16061.8	0.998	2	LQAVEVVITHLAPGTK	64.4	838.494	1674.97	1675.97	4.152
6607	Gamma-crystallin C OS=Mus musculus GN=Crygc PE=1 SV=3	Crygc	sp|Q61597|CRGC_MOUSE,tr|A3RLD4|A3RLD4_MOUSE	20916.7	0.983	1	FQDWGSVDAK	43.3	576.771	1151.53	1152.53	2.532
6607	Gamma-crystallin C OS=Mus musculus GN=Crygc PE=1 SV=3	Crygc	sp|Q61597|CRGC_MOUSE,tr|A3RLD4|A3RLD4_MOUSE	20916.7	0.983	1	GKITFFEDR	59.3	556.79	1111.56	1112.57	-1.638
6607	Gamma-crystallin C OS=Mus musculus GN=Crygc PE=1 SV=3	Crygc	sp|Q61597|CRGC_MOUSE,tr|A3RLD4|A3RLD4_MOUSE	20916.7	0.983	1	ITFFEDR	43.2	464.232	926.449	927.457	-0.3471
6607	MCG140784 OS=Mus musculus GN=Try10 PE=2 SV=1	Try10	tr|Q792Z1|Q792Z1_MOUSE,tr|Q7M754|Q7M754_MOUSE	26220.7	0.98	1	TLDNDImLIK	80.6	596.318	1190.62	1191.63	-0.4338	m7: Oxidation (+15.99)
6607	Crystallin, gamma B OS=Mus musculus GN=Crygb PE=2 SV=1	Crygb	tr|Q6PHP7|Q6PHP7_MOUSE	21086.1	1	6	GKITFFEDR	59.3	556.79	1111.56	1112.57	-1.638
6607	Crystallin, gamma B OS=Mus musculus GN=Crygb PE=2 SV=1	Crygb	tr|Q6PHP7|Q6PHP7_MOUSE	21086.1	1	6	GQmSEITDDcLSLQDR	57.5	942.407	1882.8	1883.81	-2.772	m3: Oxidation (+15.99), c10: Carbamidomethyl (+57.02)
6607	Crystallin, gamma B OS=Mus musculus GN=Crygb PE=2 SV=1	Crygb	tr|Q6PHP7|Q6PHP7_MOUSE	21086.1	1	6	ITFFEDR	43.2	464.232	926.449	927.457	-0.3471
6607	Crystallin, gamma B OS=Mus musculus GN=Crygb PE=2 SV=1	Crygb	tr|Q6PHP7|Q6PHP7_MOUSE	21086.1	1	6	IYEKDDFR	48.2	543.267	1084.52	1085.53	-0.2229
6607	Crystallin, gamma B OS=Mus musculus GN=Crygb PE=2 SV=1	Crygb	tr|Q6PHP7|Q6PHP7_MOUSE	21086.1	1	6	SccLIPQHSGTYR	36.4	526.909	1577.71	1578.72	-1.488	c2: Carbamidomethyl (+57.02), c3: Carbamidomethyl (+57.02)
6607	Crystallin, gamma B OS=Mus musculus GN=Crygb PE=2 SV=1	Crygb	tr|Q6PHP7|Q6PHP7_MOUSE	21086.1	1	6	YLDWGAANAK	80.1	554.774	1107.53	1108.54	-0.7054
6607	Alpha-crystallin B chain OS=Mus musculus GN=Cryab PE=1 SV=2	Cryab	sp|P23927|CRYAB_MOUSE,tr|Q52L78|Q52L78_MOUSE	20069.4	1	3	FSVNLDVK	59.4	461.256	920.497	921.504	0.28
6607	Alpha-crystallin B chain OS=Mus musculus GN=Cryab PE=1 SV=2	Cryab	sp|P23927|CRYAB_MOUSE,tr|Q52L78|Q52L78_MOUSE	20069.4	1	3	RPFFPFHSPSR	42.9	458.903	1373.69	1374.71	-9.106
6607	Alpha-crystallin B chain OS=Mus musculus GN=Cryab PE=1 SV=2	Cryab	sp|P23927|CRYAB_MOUSE,tr|Q52L78|Q52L78_MOUSE	20069.4	1	3	VLGDVIEVHGK	47.7	389.224	1164.65	1165.66	-1.285
6607	Alpha-crystallin B chain OS=Mus musculus GN=Cryab PE=1 SV=2	Cryab	sp|P23927|CRYAB_MOUSE,tr|Q52L78|Q52L78_MOUSE	20069.4	1	3	VLGDVIEVHGK	77.7	583.332	1164.65	1165.66	-0.2247
6607	Cryaa protein OS=Mus musculus GN=Cryaa PE=2 SV=1	Cryaa	tr|Q569M7|Q569M7_MOUSE	19792.7	1	10	ALGPFYPSR	38.7	504.269	1006.52	1007.53	-0.9548
6607	Cryaa protein OS=Mus musculus GN=Cryaa PE=2 SV=1	Cryaa	tr|Q569M7|Q569M7_MOUSE	19792.7	1	10	DKFVIFLDVK	46.6	612.356	1222.7	1223.7	0.09648
6607	Cryaa protein OS=Mus musculus GN=Cryaa PE=2 SV=1	Cryaa	tr|Q569M7|Q569M7_MOUSE	19792.7	1	10	EEKPSSAPSS	44.9	509.739	1017.46	1018.47	1.687
6607	Cryaa protein OS=Mus musculus GN=Cryaa PE=2 SV=1	Cryaa	tr|Q569M7|Q569M7_MOUSE	19792.7	1	10	FVIFLDVK	45	490.794	979.574	980.582	-0.6139
6607	Cryaa protein OS=Mus musculus GN=Cryaa PE=2 SV=1	Cryaa	tr|Q569M7|Q569M7_MOUSE	19792.7	1	10	HFSPEDLTVK	45.6	586.801	1171.59	1172.59	-0.4281
6607	Cryaa protein OS=Mus musculus GN=Cryaa PE=2 SV=1	Cryaa	tr|Q569M7|Q569M7_MOUSE	19792.7	1	10	HNERQDDHGYISR	44.3	542.915	1625.72	1626.74	-4.763
6607	Cryaa protein OS=Mus musculus GN=Cryaa PE=2 SV=1	Cryaa	tr|Q569M7|Q569M7_MOUSE	19792.7	1	10	SDRDKFVIFLDVK	55.3	527.959	1580.86	1581.86	-0.3085
6607	Cryaa protein OS=Mus musculus GN=Cryaa PE=2 SV=1	Cryaa	tr|Q569M7|Q569M7_MOUSE	19792.7	1	10	TVLDSGISEVR	61.9	588.317	1174.62	1175.63	-0.461
6607	Cryaa protein OS=Mus musculus GN=Cryaa PE=2 SV=1	Cryaa	tr|Q569M7|Q569M7_MOUSE	19792.7	1	10	VLEDFVEIHGK	78.8	643.343	1284.67	1285.68	-0.4526
6607	Cryaa protein OS=Mus musculus GN=Cryaa PE=2 SV=1	Cryaa	tr|Q569M7|Q569M7_MOUSE	19792.7	1	10	VQSGLDAGHSER	54.3	628.305	1254.6	1255.6	0.3489
6607	Cryaa protein OS=Mus musculus GN=Cryaa PE=2 SV=1	Cryaa	tr|Q569M7|Q569M7_MOUSE	19792.7	1	10	VQSGLDAGHSER	84	628.304	1254.59	1255.6	-1.148
6607	Cryaa protein OS=Mus musculus GN=Cryaa PE=2 SV=1	Cryaa	tr|Q569M7|Q569M7_MOUSE	19792.7	1	10	VQSGLDAGHSER	87.1	419.205	1254.59	1255.6	-0.6753
6607	Keratin, type I cytoskeletal 10 OS=Mus musculus GN=Krt10 PE=1 SV=3	Krt10	sp|P02535|K1C10_MOUSE,tr|A2A513|A2A513_MOUSE	57771.3	1	3	LENEIQTYR	52.8	583.295	1164.58	1165.58	-1.889
6607	Keratin, type I cytoskeletal 10 OS=Mus musculus GN=Krt10 PE=1 SV=3	Krt10	sp|P02535|K1C10_MOUSE,tr|A2A513|A2A513_MOUSE	57771.3	1	3	QSLEASLAETEGR	106	695.846	1389.68	1390.68	3.076
6607	Keratin, type I cytoskeletal 10 OS=Mus musculus GN=Krt10 PE=1 SV=3	Krt10	sp|P02535|K1C10_MOUSE,tr|A2A513|A2A513_MOUSE	57771.3	1	3	VTmQNLNDR	55.9	553.766	1105.52	1106.53	-1.335	m3: Oxidation (+15.99)
6607	Keratin, type II cytoskeletal 1 OS=Homo sapiens GN=KRT1 PE=1 SV=6	KRT1	sp|P04264|K2C1_HUMAN	66040.3	1	5	AQYEDIAQK	40.3	533.266	1064.52	1065.52	4.165
6607	Keratin, type II cytoskeletal 1 OS=Homo sapiens GN=KRT1 PE=1 SV=6	KRT1	sp|P04264|K2C1_HUMAN	66040.3	1	5	FLEQQNQVLQTK	78.6	738.395	1474.78	1475.79	-1.587
6607	Keratin, type II cytoskeletal 1 OS=Homo sapiens GN=KRT1 PE=1 SV=6	KRT1	sp|P04264|K2C1_HUMAN	66040.3	1	5	IEISELNR	54.8	487.269	972.524	973.531	0.4294
6607	Keratin, type II cytoskeletal 1 OS=Homo sapiens GN=KRT1 PE=1 SV=6	KRT1	sp|P04264|K2C1_HUMAN	66040.3	1	5	SLDLDSIIAEVK	92.4	651.861	1301.71	1302.72	-0.9533
6607	Keratin, type II cytoskeletal 1 OS=Homo sapiens GN=KRT1 PE=1 SV=6	KRT1	sp|P04264|K2C1_HUMAN	66040.3	1	5	YEELQITAGR	80.1	590.304	1178.59	1179.6	-0.1203
6607	Beta-crystallin B1 OS=Mus musculus GN=Crybb1 PE=2 SV=3	Crybb1	sp|Q9WVJ5|CRBB1_MOUSE,tr|Q8K106|Q8K106_MOUSE	28002.3	1	4	GEMFVLEK	49	476.744	951.473	952.481	-0.611
6607	Beta-crystallin B1 OS=Mus musculus GN=Crybb1 PE=2 SV=3	Crybb1	sp|Q9WVJ5|CRBB1_MOUSE,tr|Q8K106|Q8K106_MOUSE	28002.3	1	4	GYQYLLEPGDFR	47.1	729.357	1456.7	1457.71	-0.00133
6607	Beta-crystallin B1 OS=Mus musculus GN=Crybb1 PE=2 SV=3	Crybb1	sp|Q9WVJ5|CRBB1_MOUSE,tr|Q8K106|Q8K106_MOUSE	28002.3	1	4	LIVFEQENFQGR	85.2	740.384	1478.75	1479.76	1.148
6607	Beta-crystallin B1 OS=Mus musculus GN=Crybb1 PE=2 SV=3	Crybb1	sp|Q9WVJ5|CRBB1_MOUSE,tr|Q8K106|Q8K106_MOUSE	28002.3	1	4	WDTWTSSYR	56.2	601.267	1200.52	1201.53	-0.8339
6642	Keratin, type I cytoskeletal 10 OS=Mus musculus GN=Krt10 PE=1 SV=3	Krt10	sp|P02535|K1C10_MOUSE,tr|A2A513|A2A513_MOUSE	57771.3	1	4	ALEESNYELEGK	86	691.329	1380.64	1381.65	1.851
6642	Keratin, type I cytoskeletal 10 OS=Mus musculus GN=Krt10 PE=1 SV=3	Krt10	sp|P02535|K1C10_MOUSE,tr|A2A513|A2A513_MOUSE	57771.3	1	4	LENEIQTYR	70.8	583.297	1164.58	1165.58	1.68
6642	Keratin, type I cytoskeletal 10 OS=Mus musculus GN=Krt10 PE=1 SV=3	Krt10	sp|P02535|K1C10_MOUSE,tr|A2A513|A2A513_MOUSE	57771.3	1	4	QSLEASLAETEGR	92.4	695.845	1389.67	1390.68	0.5451
6642	Keratin, type I cytoskeletal 10 OS=Mus musculus GN=Krt10 PE=1 SV=3	Krt10	sp|P02535|K1C10_MOUSE,tr|A2A513|A2A513_MOUSE	57771.3	1	4	VTmQNLNDR	68.3	553.766	1105.52	1106.53	-1.1	m3: Oxidation (+15.99)
6642	Beta-A3/A1 crystallin protein OS=Mus musculus GN=Cryba1 PE=2 SV=1	Cryba1	tr|Q9QXC6|Q9QXC6_MOUSE	25206.2	0.994	1	ITIYDQENFQGK	59.5	728.361	1454.71	1455.71	1.757
6642	Crystallin, gamma B OS=Mus musculus GN=Crygb PE=2 SV=1	Crygb	tr|Q6PHP7|Q6PHP7_MOUSE	21086.1	0.98	1	ITFFEDR	42.7	464.232	926.45	927.457	-0.2393
6642	Cryaa protein OS=Mus musculus GN=Cryaa PE=2 SV=1	Cryaa	tr|Q569M7|Q569M7_MOUSE	19792.7	1	4	HFSPEDLTVK	47.8	586.801	1171.59	1172.59	-0.2746
6642	Cryaa protein OS=Mus musculus GN=Cryaa PE=2 SV=1	Cryaa	tr|Q569M7|Q569M7_MOUSE	19792.7	1	4	TVLDSGISEVR	51.9	588.317	1174.62	1175.63	-0.0697
6642	Cryaa protein OS=Mus musculus GN=Cryaa PE=2 SV=1	Cryaa	tr|Q569M7|Q569M7_MOUSE	19792.7	1	4	VLEDFVEIHGK	87.2	643.343	1284.67	1285.68	-0.06373
6642	Cryaa protein OS=Mus musculus GN=Cryaa PE=2 SV=1	Cryaa	tr|Q569M7|Q569M7_MOUSE	19792.7	1	4	VQSGLDAGHSER	90.5	628.305	1254.59	1255.6	-0.6228
6642	Cryaa protein OS=Mus musculus GN=Cryaa PE=2 SV=1	Cryaa	tr|Q569M7|Q569M7_MOUSE	19792.7	1	4	VQSGLDAGHSER	88.4	419.205	1254.59	1255.6	-0.4842
6642	Keratin, type II cytoskeletal 1 OS=Homo sapiens GN=KRT1 PE=1 SV=6	KRT1	sp|P04264|K2C1_HUMAN	66040.3	1	11	AEAESLYQSK	49.9	563.277	1124.54	1125.54	4.689
6642	Keratin, type II cytoskeletal 1 OS=Homo sapiens GN=KRT1 PE=1 SV=6	KRT1	sp|P04264|K2C1_HUMAN	66040.3	1	11	AQYEDIAQK	57.3	533.264	1064.51	1065.52	-0.2646
6642	Keratin, type II cytoskeletal 1 OS=Homo sapiens GN=KRT1 PE=1 SV=6	KRT1	sp|P04264|K2C1_HUMAN	66040.3	1	11	DVDGAYmTK	46.2	508.225	1014.44	1015.44	2.721	m7: Oxidation (+15.99)
6642	Keratin, type II cytoskeletal 1 OS=Homo sapiens GN=KRT1 PE=1 SV=6	KRT1	sp|P04264|K2C1_HUMAN	66040.3	1	11	DYQELmNTK	42.7	579.26	1156.51	1157.51	-1.587	m6: Oxidation (+15.99)
6642	Keratin, type II cytoskeletal 1 OS=Homo sapiens GN=KRT1 PE=1 SV=6	KRT1	sp|P04264|K2C1_HUMAN	66040.3	1	11	DYQELmNTK	45.8	579.26	1156.51	1157.51	-0.965	m6: Oxidation (+15.99)
6642	Keratin, type II cytoskeletal 1 OS=Homo sapiens GN=KRT1 PE=1 SV=6	KRT1	sp|P04264|K2C1_HUMAN	66040.3	1	11	FLEQQNQVLQTK	89.5	738.397	1474.78	1475.79	0.2833
6642	Keratin, type II cytoskeletal 1 OS=Homo sapiens GN=KRT1 PE=1 SV=6	KRT1	sp|P04264|K2C1_HUMAN	66040.3	1	11	IEISELNR	58.7	487.27	972.525	973.531	0.5938
6642	Keratin, type II cytoskeletal 1 OS=Homo sapiens GN=KRT1 PE=1 SV=6	KRT1	sp|P04264|K2C1_HUMAN	66040.3	1	11	LNDLEDALQQAK	99.6	679.352	1356.69	1357.7	-0.01616
6642	Keratin, type II cytoskeletal 1 OS=Homo sapiens GN=KRT1 PE=1 SV=6	KRT1	sp|P04264|K2C1_HUMAN	66040.3	1	11	LRSEIDNVKK	47.8	401.235	1200.68	1201.69	-0.4144
6642	Keratin, type II cytoskeletal 1 OS=Homo sapiens GN=KRT1 PE=1 SV=6	KRT1	sp|P04264|K2C1_HUMAN	66040.3	1	11	TLLEGEESR	41.4	517.261	1032.51	1033.52	-1.221
6642	Keratin, type II cytoskeletal 1 OS=Homo sapiens GN=KRT1 PE=1 SV=6	KRT1	sp|P04264|K2C1_HUMAN	66040.3	1	11	TNAENEFVTIK	58.3	633.324	1264.63	1265.64	2.227
6642	Keratin, type II cytoskeletal 1 OS=Homo sapiens GN=KRT1 PE=1 SV=6	KRT1	sp|P04264|K2C1_HUMAN	66040.3	1	11	YEELQITAGR	61.6	590.304	1178.59	1179.6	0.6935
6652	Keratin, type II cytoskeletal 2 epidermal OS=Mus musculus GN=Krt2 PE=1 SV=1	Krt2	sp|Q3TTY5|K22E_MOUSE,tr|B2RTP7|B2RTP7_MOUSE	70923.6	1	2	DYQELmNTK	53.2	579.26	1156.51	1157.51	-1.656	m6: Oxidation (+15.99)
6652	Keratin, type II cytoskeletal 2 epidermal OS=Mus musculus GN=Krt2 PE=1 SV=1	Krt2	sp|Q3TTY5|K22E_MOUSE,tr|B2RTP7|B2RTP7_MOUSE	70923.6	1	2	DYQELmNTK	58.9	579.261	1156.51	1157.51	0.3482	m6: Oxidation (+15.99)
6652	Keratin, type II cytoskeletal 2 epidermal OS=Mus musculus GN=Krt2 PE=1 SV=1	Krt2	sp|Q3TTY5|K22E_MOUSE,tr|B2RTP7|B2RTP7_MOUSE	70923.6	1	2	FASFIDKVR	62.7	541.803	1081.59	1082.6	-0.3528
6652	Keratin, type II cytoskeletal 2 epidermal OS=Mus musculus GN=Krt2 PE=1 SV=1	Krt2	sp|Q3TTY5|K22E_MOUSE,tr|B2RTP7|B2RTP7_MOUSE	70923.6	1	2	GFSSGSAVVSGGSR	107	627.807	1253.6	1254.61	-0.7986
6652	Keratin, type II cytoskeletal 2 epidermal OS=Mus musculus GN=Krt2 PE=1 SV=1	Krt2	sp|Q3TTY5|K22E_MOUSE,tr|B2RTP7|B2RTP7_MOUSE	70923.6	1	2	KYEDEINKR	50.6	398.875	1193.6	1194.61	-0.3331
6652	Keratin, type II cytoskeletal 2 epidermal OS=Mus musculus GN=Krt2 PE=1 SV=1	Krt2	sp|Q3TTY5|K22E_MOUSE,tr|B2RTP7|B2RTP7_MOUSE	70923.6	1	2	KYEDEINKR	72.5	597.81	1193.61	1194.61	1.087
6652	Keratin, type II cytoskeletal 5 OS=Mus musculus GN=Krt5 PE=1 SV=1	Krt5	sp|Q922U2|K2C5_MOUSE,tr|D3Z4Y4|D3Z4Y4_MOUSE,tr|Q32P04|Q32P04_MOUSE	61768	1	3	FASFIDKVR	62.7	541.803	1081.59	1082.6	-0.3528
6652	Keratin, type II cytoskeletal 5 OS=Mus musculus GN=Krt5 PE=1 SV=1	Krt5	sp|Q922U2|K2C5_MOUSE,tr|D3Z4Y4|D3Z4Y4_MOUSE,tr|Q32P04|Q32P04_MOUSE	61768	1	3	LALDVEIATYR	57.2	632.351	1262.69	1263.69	0.4733
6652	Keratin, type II cytoskeletal 5 OS=Mus musculus GN=Krt5 PE=1 SV=1	Krt5	sp|Q922U2|K2C5_MOUSE,tr|D3Z4Y4|D3Z4Y4_MOUSE,tr|Q32P04|Q32P04_MOUSE	61768	1	3	LALDVEIATYRK	51.8	464.601	1390.78	1391.79	-0.911
6652	Keratin, type II cytoskeletal 5 OS=Mus musculus GN=Krt5 PE=1 SV=1	Krt5	sp|Q922U2|K2C5_MOUSE,tr|D3Z4Y4|D3Z4Y4_MOUSE,tr|Q32P04|Q32P04_MOUSE	61768	1	3	LRSEIDNVKK	54	401.235	1200.68	1201.69	-0.4393
6652	Keratin, type II cytoskeletal 5 OS=Mus musculus GN=Krt5 PE=1 SV=1	Krt5	sp|Q922U2|K2C5_MOUSE,tr|D3Z4Y4|D3Z4Y4_MOUSE,tr|Q32P04|Q32P04_MOUSE	61768	1	3	NKYEDEINKR	60.2	436.889	1307.65	1308.65	-0.327
6652	Keratin, type II cytoskeletal 5 OS=Mus musculus GN=Krt5 PE=1 SV=1	Krt5	sp|Q922U2|K2C5_MOUSE,tr|D3Z4Y4|D3Z4Y4_MOUSE,tr|Q32P04|Q32P04_MOUSE	61768	1	3	SLDLDSIIAEVK	97.3	651.861	1301.71	1302.72	-0.7077
6652	Keratin, type I cytoskeletal 42 OS=Mus musculus GN=Krt42 PE=1 SV=1	Krt42	sp|Q6IFX2|K1C42_MOUSE	50133.6	0.996	1	ALEEANADLEVK	88.1	651.335	1300.66	1301.66	3.087
6652	Keratin, type I cytoskeletal 42 OS=Mus musculus GN=Krt42 PE=1 SV=1	Krt42	sp|Q6IFX2|K1C42_MOUSE	50133.6	0.996	1	LAADDFR	49.6	404.203	806.392	807.4	-0.2749
6652	Keratin, type I cytoskeletal 14 OS=Mus musculus GN=Krt14 PE=1 SV=2	Krt14	sp|Q61781|K1C14_MOUSE	52868.1	0.996	1	EVATNSELVQSGK	56	681.35	1360.69	1361.69	1.658
6652	Keratin, type I cytoskeletal 14 OS=Mus musculus GN=Krt14 PE=1 SV=2	Krt14	sp|Q61781|K1C14_MOUSE	52868.1	0.996	1	LAADDFR	49.6	404.203	806.392	807.4	-0.2749
6652	Keratin, type I cytoskeletal 14 OS=Mus musculus GN=Krt14 PE=1 SV=2	Krt14	sp|Q61781|K1C14_MOUSE	52868.1	0.996	1	VTMQNLNDR	65.3	545.768	1089.52	1090.53	-1.891
6652	Keratin, type I cytoskeletal 14 OS=Mus musculus GN=Krt14 PE=1 SV=2	Krt14	sp|Q61781|K1C14_MOUSE	52868.1	0.996	1	VTmQNLNDR	68.7	553.766	1105.52	1106.53	-0.5576	m3: Oxidation (+15.99)
6652	MCG140784 OS=Mus musculus GN=Try10 PE=2 SV=1	Try10	tr|Q792Z1|Q792Z1_MOUSE,tr|Q7M754|Q7M754_MOUSE	26220.7	0.982	1	TLDNDImLIK	80.5	596.318	1190.62	1191.63	-0.5513	m7: Oxidation (+15.99)
6652	Cryaa protein OS=Mus musculus GN=Cryaa PE=2 SV=1	Cryaa	tr|Q569M7|Q569M7_MOUSE	19792.7	1	6	DKFVIFLDVK	57.1	612.355	1222.7	1223.7	-0.3285
6652	Cryaa protein OS=Mus musculus GN=Cryaa PE=2 SV=1	Cryaa	tr|Q569M7|Q569M7_MOUSE	19792.7	1	6	FVIFLDVK	37.2	490.794	979.574	980.582	-0.6139
6652	Cryaa protein OS=Mus musculus GN=Cryaa PE=2 SV=1	Cryaa	tr|Q569M7|Q569M7_MOUSE	19792.7	1	6	HFSPEDLTVK	47.9	586.801	1171.59	1172.59	-0.5304
6652	Cryaa protein OS=Mus musculus GN=Cryaa PE=2 SV=1	Cryaa	tr|Q569M7|Q569M7_MOUSE	19792.7	1	6	TVLDSGISEVR	46	588.316	1174.62	1175.63	-1.686
6652	Cryaa protein OS=Mus musculus GN=Cryaa PE=2 SV=1	Cryaa	tr|Q569M7|Q569M7_MOUSE	19792.7	1	6	VLEDFVEIHGK	78.8	643.343	1284.67	1285.68	-0.2815
6652	Cryaa protein OS=Mus musculus GN=Cryaa PE=2 SV=1	Cryaa	tr|Q569M7|Q569M7_MOUSE	19792.7	1	6	VQSGLDAGHSER	80.9	419.206	1254.59	1255.6	-0.3647
6652	Cryaa protein OS=Mus musculus GN=Cryaa PE=2 SV=1	Cryaa	tr|Q569M7|Q569M7_MOUSE	19792.7	1	6	VQSGLDAGHSER	94	628.305	1254.59	1255.6	-0.4635
6652	Keratin, type I cytoskeletal 10 OS=Mus musculus GN=Krt10 PE=1 SV=3	Krt10	sp|P02535|K1C10_MOUSE,tr|A2A513|A2A513_MOUSE	57771.3	1	7	ALEESNYELEGK	91.8	691.327	1380.64	1381.65	-1.724
6652	Keratin, type I cytoskeletal 10 OS=Mus musculus GN=Krt10 PE=1 SV=3	Krt10	sp|P02535|K1C10_MOUSE,tr|A2A513|A2A513_MOUSE	57771.3	1	7	LAADDFR	49.6	404.203	806.392	807.4	-0.2749
6652	Keratin, type I cytoskeletal 10 OS=Mus musculus GN=Krt10 PE=1 SV=3	Krt10	sp|P02535|K1C10_MOUSE,tr|A2A513|A2A513_MOUSE	57771.3	1	7	LENEIQTYR	67.5	583.296	1164.58	1165.58	-0.688
6652	Keratin, type I cytoskeletal 10 OS=Mus musculus GN=Krt10 PE=1 SV=3	Krt10	sp|P02535|K1C10_MOUSE,tr|A2A513|A2A513_MOUSE	57771.3	1	7	QSLEASLAETEGR	93.1	695.844	1389.67	1390.68	-0.5767
6652	Keratin, type I cytoskeletal 10 OS=Mus musculus GN=Krt10 PE=1 SV=3	Krt10	sp|P02535|K1C10_MOUSE,tr|A2A513|A2A513_MOUSE	57771.3	1	7	QSVEADINGLR	58.2	601.312	1200.61	1201.62	0.4478
6652	Keratin, type I cytoskeletal 10 OS=Mus musculus GN=Krt10 PE=1 SV=3	Krt10	sp|P02535|K1C10_MOUSE,tr|A2A513|A2A513_MOUSE	57771.3	1	7	QSVEADINGLRR	51.6	679.362	1356.71	1357.72	-1.254
6652	Keratin, type I cytoskeletal 10 OS=Mus musculus GN=Krt10 PE=1 SV=3	Krt10	sp|P02535|K1C10_MOUSE,tr|A2A513|A2A513_MOUSE	57771.3	1	7	QSVEADINGLRR	59.2	453.244	1356.71	1357.72	-0.7056
6652	Keratin, type I cytoskeletal 10 OS=Mus musculus GN=Krt10 PE=1 SV=3	Krt10	sp|P02535|K1C10_MOUSE,tr|A2A513|A2A513_MOUSE	57771.3	1	7	VTMQNLNDR	65.3	545.768	1089.52	1090.53	-1.891
6652	Keratin, type I cytoskeletal 10 OS=Mus musculus GN=Krt10 PE=1 SV=3	Krt10	sp|P02535|K1C10_MOUSE,tr|A2A513|A2A513_MOUSE	57771.3	1	7	VTmQNLNDR	68.7	553.766	1105.52	1106.53	-0.5576	m3: Oxidation (+15.99)
6652	Keratin, type II cytoskeletal 1 OS=Homo sapiens GN=KRT1 PE=1 SV=6	KRT1	sp|P04264|K2C1_HUMAN	66040.3	1	20	AEAESLYQSK	72.1	563.275	1124.54	1125.54	0.247
6652	Keratin, type II cytoskeletal 1 OS=Homo sapiens GN=KRT1 PE=1 SV=6	KRT1	sp|P04264|K2C1_HUMAN	66040.3	1	20	AQYEDIAQK	52	533.263	1064.51	1065.52	-2.667
6652	Keratin, type II cytoskeletal 1 OS=Homo sapiens GN=KRT1 PE=1 SV=6	KRT1	sp|P04264|K2C1_HUMAN	66040.3	1	20	DVDGAYmTK	32.8	508.224	1014.43	1015.44	0.4166	m7: Oxidation (+15.99)
6652	Keratin, type II cytoskeletal 1 OS=Homo sapiens GN=KRT1 PE=1 SV=6	KRT1	sp|P04264|K2C1_HUMAN	66040.3	1	20	DVDGAYmTK	56.4	508.224	1014.43	1015.44	-0.5879	m7: Oxidation (+15.99)
6652	Keratin, type II cytoskeletal 1 OS=Homo sapiens GN=KRT1 PE=1 SV=6	KRT1	sp|P04264|K2C1_HUMAN	66040.3	1	20	DYQELmNTK	53.2	579.26	1156.51	1157.51	-1.656	m6: Oxidation (+15.99)
6652	Keratin, type II cytoskeletal 1 OS=Homo sapiens GN=KRT1 PE=1 SV=6	KRT1	sp|P04264|K2C1_HUMAN	66040.3	1	20	DYQELmNTK	58.9	579.261	1156.51	1157.51	0.3482	m6: Oxidation (+15.99)
6652	Keratin, type II cytoskeletal 1 OS=Homo sapiens GN=KRT1 PE=1 SV=6	KRT1	sp|P04264|K2C1_HUMAN	66040.3	1	20	FLEQQNQVLQTK	88.5	738.396	1474.78	1475.79	-0.2859
6652	Keratin, type II cytoskeletal 1 OS=Homo sapiens GN=KRT1 PE=1 SV=6	KRT1	sp|P04264|K2C1_HUMAN	66040.3	1	20	IEISELNR	55.7	487.269	972.523	973.531	-0.9059
6652	Keratin, type II cytoskeletal 1 OS=Homo sapiens GN=KRT1 PE=1 SV=6	KRT1	sp|P04264|K2C1_HUMAN	66040.3	1	20	LALDLEIATYR	83.3	639.359	1276.7	1277.71	-0.3928
6652	Keratin, type II cytoskeletal 1 OS=Homo sapiens GN=KRT1 PE=1 SV=6	KRT1	sp|P04264|K2C1_HUMAN	66040.3	1	20	LNDLEDALQQAKEDLAR	51.2	648	1940.98	1941.99	-1.611
6652	Keratin, type II cytoskeletal 1 OS=Homo sapiens GN=KRT1 PE=1 SV=6	KRT1	sp|P04264|K2C1_HUMAN	66040.3	1	20	LRSEIDNVKK	54	401.235	1200.68	1201.69	-0.4393
6652	Keratin, type II cytoskeletal 1 OS=Homo sapiens GN=KRT1 PE=1 SV=6	KRT1	sp|P04264|K2C1_HUMAN	66040.3	1	20	NKLNDLEDALQQAK	54.4	533.95	1598.83	1599.83	0.2263
6652	Keratin, type II cytoskeletal 1 OS=Homo sapiens GN=KRT1 PE=1 SV=6	KRT1	sp|P04264|K2C1_HUMAN	66040.3	1	20	NKLNDLEDALQQAK	98.8	800.421	1598.83	1599.83	0.2613
6652	Keratin, type II cytoskeletal 1 OS=Homo sapiens GN=KRT1 PE=1 SV=6	KRT1	sp|P04264|K2C1_HUMAN	66040.3	1	20	NKLNDLEDALQQAKEDLAR	102	728.715	2183.12	2184.13	1.352
6652	Keratin, type II cytoskeletal 1 OS=Homo sapiens GN=KRT1 PE=1 SV=6	KRT1	sp|P04264|K2C1_HUMAN	66040.3	1	20	NKYEDEINKR	60.2	436.889	1307.65	1308.65	-0.327
6652	Keratin, type II cytoskeletal 1 OS=Homo sapiens GN=KRT1 PE=1 SV=6	KRT1	sp|P04264|K2C1_HUMAN	66040.3	1	20	QISNLQQSISDAEQR	101	858.931	1715.85	1716.85	1.944
6652	Keratin, type II cytoskeletal 1 OS=Homo sapiens GN=KRT1 PE=1 SV=6	KRT1	sp|P04264|K2C1_HUMAN	66040.3	1	20	SGGGFSSGSAGIINYQR	55.4	829.4	1656.79	1657.79	-0.1339
6652	Keratin, type II cytoskeletal 1 OS=Homo sapiens GN=KRT1 PE=1 SV=6	KRT1	sp|P04264|K2C1_HUMAN	66040.3	1	20	SKAEAESLYQSK	45.7	447.56	1339.66	1340.67	-1.625
6652	Keratin, type II cytoskeletal 1 OS=Homo sapiens GN=KRT1 PE=1 SV=6	KRT1	sp|P04264|K2C1_HUMAN	66040.3	1	20	SLDLDSIIAEVK	97.3	651.861	1301.71	1302.72	-0.7077
6652	Keratin, type II cytoskeletal 1 OS=Homo sapiens GN=KRT1 PE=1 SV=6	KRT1	sp|P04264|K2C1_HUMAN	66040.3	1	20	SLNNQFASFIDK	78.2	692.349	1382.68	1383.69	0.2154
6652	Keratin, type II cytoskeletal 1 OS=Homo sapiens GN=KRT1 PE=1 SV=6	KRT1	sp|P04264|K2C1_HUMAN	66040.3	1	20	SLNNQFASFIDKVR	44.1	546.958	1637.85	1638.86	-0.2611
6652	Keratin, type II cytoskeletal 1 OS=Homo sapiens GN=KRT1 PE=1 SV=6	KRT1	sp|P04264|K2C1_HUMAN	66040.3	1	20	TNAENEFVTIK	73.7	633.322	1264.63	1265.64	-0.4598
6652	Keratin, type II cytoskeletal 1 OS=Homo sapiens GN=KRT1 PE=1 SV=6	KRT1	sp|P04264|K2C1_HUMAN	66040.3	1	20	YEELQITAGR	71.8	590.304	1178.59	1179.6	-0.4425
6652	Keratin, type I cytoskeletal 19 OS=Mus musculus GN=Krt19 PE=2 SV=1	Krt19	sp|P19001|K1C19_MOUSE,tr|B1AQ78|B1AQ78_MOUSE	44542.9	0.996	1	LAADDFR	49.6	404.203	806.392	807.4	-0.2749
6652	Keratin, type I cytoskeletal 19 OS=Mus musculus GN=Krt19 PE=2 SV=1	Krt19	sp|P19001|K1C19_MOUSE,tr|B1AQ78|B1AQ78_MOUSE	44542.9	0.996	1	LASYLDK	61.2	405.224	808.433	809.44	-0.6201
6652	Keratin, type I cytoskeletal 19 OS=Mus musculus GN=Krt19 PE=2 SV=1	Krt19	sp|P19001|K1C19_MOUSE,tr|B1AQ78|B1AQ78_MOUSE	44542.9	0.996	1	LSVEADINGLRR	44.8	671.852	1341.69	1342.74	-34.75
6663	Cryaa protein OS=Mus musculus GN=Cryaa PE=2 SV=1	Cryaa	tr|Q569M7|Q569M7_MOUSE	19792.7	1	5	AIPVSREEKPSSAPSS	48.7	821.428	1640.84	1641.84	2.057
6663	Cryaa protein OS=Mus musculus GN=Cryaa PE=2 SV=1	Cryaa	tr|Q569M7|Q569M7_MOUSE	19792.7	1	5	HFSPEDLTVK	48	586.801	1171.59	1172.59	-0.701
6663	Cryaa protein OS=Mus musculus GN=Cryaa PE=2 SV=1	Cryaa	tr|Q569M7|Q569M7_MOUSE	19792.7	1	5	TVLDSGISEVR	54.6	588.317	1174.62	1175.63	-0.2398
6663	Cryaa protein OS=Mus musculus GN=Cryaa PE=2 SV=1	Cryaa	tr|Q569M7|Q569M7_MOUSE	19792.7	1	5	VLEDFVEIHGK	82.7	643.343	1284.67	1285.68	0.3407
6663	Cryaa protein OS=Mus musculus GN=Cryaa PE=2 SV=1	Cryaa	tr|Q569M7|Q569M7_MOUSE	19792.7	1	5	VQSGLDAGHSER	84.5	419.206	1254.6	1255.6	-0.2691
6663	Cryaa protein OS=Mus musculus GN=Cryaa PE=2 SV=1	Cryaa	tr|Q569M7|Q569M7_MOUSE	19792.7	1	5	VQSGLDAGHSER	98	628.305	1254.59	1255.6	-0.4475
6663	Keratin, type II cytoskeletal 1 OS=Homo sapiens GN=KRT1 PE=1 SV=6	KRT1	sp|P04264|K2C1_HUMAN	66040.3	1	3	FLEQQNQVLQTK	79.9	738.397	1474.78	1475.79	0.988
6663	Keratin, type II cytoskeletal 1 OS=Homo sapiens GN=KRT1 PE=1 SV=6	KRT1	sp|P04264|K2C1_HUMAN	66040.3	1	3	IEISELNR	66.3	487.27	972.526	973.531	1.785
6663	Keratin, type II cytoskeletal 1 OS=Homo sapiens GN=KRT1 PE=1 SV=6	KRT1	sp|P04264|K2C1_HUMAN	66040.3	1	3	YEELQITAGR	58.2	590.302	1178.59	1179.6	-3.223
6678	Hemoglobin subunit beta OS=Myotis velifer GN=HBB PE=1 SV=1	HBB	sp|P11758|HBB_MYOVE	15796	0.947	1	VNVDEVGGEALGR	51.5	657.84	1313.67	1314.66	6.053
6678	Glyceraldehyde-3-phosphate dehydrogenase A, chloroplastic OS=Arabidopsis thaliana GN=GAPA PE=1 SV=3	GAPA	sp|P25856|G3PA_ARATH,sp|P25857|G3PB_ARATH,tr|B3H4P2|B3H4P2_ARATH,tr|C0Z2Y9|C0Z2Y9_ARATH,tr|Q0WL92|Q0WL92_ARATH,tr|Q42213|Q42213_ARATH,tr|Q570E5|Q570E5_ARATH,tr|Q9LPW0|Q9LPW0_ARATH	42490.1	0.947	1	LNGIALR	41.4	378.74	755.465	756.473	-0.452
6678	Serum albumin OS=Bos taurus GN=ALB PE=1 SV=4	ALB	rl|ALBU_BOVIN|ALBU_BOVIN	69294.2	1	5	ccTESLVNR	41.8	569.755	1137.49	1138.5	3.748	c1: Carbamidomethyl (+57.02), c2: Carbamidomethyl (+57.02)
6678	Serum albumin OS=Bos taurus GN=ALB PE=1 SV=4	ALB	rl|ALBU_BOVIN|ALBU_BOVIN	69294.2	1	5	DLGEEHFK	46.6	487.736	973.457	974.458	6.935
6678	Serum albumin OS=Bos taurus GN=ALB PE=1 SV=4	ALB	rl|ALBU_BOVIN|ALBU_BOVIN	69294.2	1	5	HLVDEPQNLIK	53.4	653.364	1304.71	1305.72	3.001
6678	Serum albumin OS=Bos taurus GN=ALB PE=1 SV=4	ALB	rl|ALBU_BOVIN|ALBU_BOVIN	69294.2	1	5	LVNELTEFAK	43.4	582.319	1162.62	1163.63	0.3421
6678	Serum albumin OS=Bos taurus GN=ALB PE=1 SV=4	ALB	rl|ALBU_BOVIN|ALBU_BOVIN	69294.2	1	5	YIcDNQDTISSK	47	722.325	1442.63	1443.64	-0.1297	c3: Carbamidomethyl (+57.02)
6678	Hemoglobin subunit alpha OS=Mus musculus GN=Hba PE=1 SV=2	Hba	sp|P01942|HBA_MOUSE,tr|A4ZQ87|A4ZQ87_PERMA,tr|A4ZQ88|A4ZQ88_PERMA,tr|A4ZQ90|A4ZQ90_PERMA,tr|A4ZQ92|A4ZQ92_PERMA,tr|A4ZQ93|A4ZQ93_PERMA,tr|A4ZQ95|A4ZQ95_PERMA,tr|A4ZQ96|A4ZQ96_PERMA,tr|A4ZQA9|A4ZQA9_PERMA,tr|A4ZQB2|A4ZQB2_PERMA,tr|A4ZQB7|A4ZQB7_PERMA,tr|A4ZQB9|A4ZQB9_PERMA,tr|A4ZQC3|A4ZQC3_PERMA,tr|A4ZQC5|A4ZQC5_PERMA,tr|A4ZQC9|A4ZQC9_PERMA,tr|A4ZQD0|A4ZQD0_PERMA,tr|A4ZQD3|A4ZQD3_PERMA,tr|A4ZQD4|A…	15085.4	0.947	1	FLASVSTVLTSK	46.5	626.862	1251.71	1252.71	2.266
6791	Serum albumin OS=Bos taurus GN=ALB PE=1 SV=4	ALB	rl|ALBU_BOVIN|ALBU_BOVIN	69294.2	0.989	1	LVNELTEFAK	47.1	582.32	1162.63	1163.63	1.614
6791	Keratin, type I cytoskeletal 10 OS=Mus musculus GN=Krt10 PE=1 SV=3	Krt10	sp|P02535|K1C10_MOUSE,tr|A2A513|A2A513_MOUSE	57771.3	1	2	LENEIQTYR	60.3	583.298	1164.58	1165.58	3.173
6791	Keratin, type I cytoskeletal 10 OS=Mus musculus GN=Krt10 PE=1 SV=3	Krt10	sp|P02535|K1C10_MOUSE,tr|A2A513|A2A513_MOUSE	57771.3	1	2	VTmQNLNDR	39.9	553.766	1105.52	1106.53	-1.787	m3: Oxidation (+15.99)
6791	Beta-A3/A1 crystallin protein OS=Mus musculus GN=Cryba1 PE=2 SV=1	Cryba1	tr|Q9QXC6|Q9QXC6_MOUSE	25206.2	1	3	ITIYDQENFQGK	74.8	728.362	1454.71	1455.71	2.898
6791	Beta-A3/A1 crystallin protein OS=Mus musculus GN=Cryba1 PE=2 SV=1	Cryba1	tr|Q9QXC6|Q9QXC6_MOUSE	25206.2	1	3	mEFTSScPNVSER	60.1	780.323	1558.63	1559.65	-4.31	m1: Oxidation (+15.99), c7: Carbamidomethyl (+57.02)
6791	Beta-A3/A1 crystallin protein OS=Mus musculus GN=Cryba1 PE=2 SV=1	Cryba1	tr|Q9QXC6|Q9QXC6_MOUSE	25206.2	1	3	NFDNVR	39.5	382.688	763.362	764.369	1.41
6791	Cryaa protein OS=Mus musculus GN=Cryaa PE=2 SV=1	Cryaa	tr|Q569M7|Q569M7_MOUSE	19792.7	1	4	ALGPFYPSR	44.5	504.269	1006.52	1007.53	-0.6173
6791	Cryaa protein OS=Mus musculus GN=Cryaa PE=2 SV=1	Cryaa	tr|Q569M7|Q569M7_MOUSE	19792.7	1	4	FVIFLDVK	39	490.794	979.574	980.582	-0.4303
6791	Cryaa protein OS=Mus musculus GN=Cryaa PE=2 SV=1	Cryaa	tr|Q569M7|Q569M7_MOUSE	19792.7	1	4	TVLDSGISEVR	45.9	588.317	1174.62	1175.63	-0.2058
6791	Cryaa protein OS=Mus musculus GN=Cryaa PE=2 SV=1	Cryaa	tr|Q569M7|Q569M7_MOUSE	19792.7	1	4	TVLDSGISEVR	59.4	588.317	1174.62	1175.63	0.5257
6791	Cryaa protein OS=Mus musculus GN=Cryaa PE=2 SV=1	Cryaa	tr|Q569M7|Q569M7_MOUSE	19792.7	1	4	VLEDFVEIHGK	61.5	643.343	1284.67	1285.68	-0.06373
6791	Beta-crystallin B3 OS=Mus musculus GN=Crybb3 PE=2 SV=3	Crybb3	sp|Q9JJU9|CRBB3_MOUSE	24291.2	0.998	2	GEQFVLEK	53.3	475.253	948.491	949.499	-0.6129
6791	Beta-crystallin B3 OS=Mus musculus GN=Crybb3 PE=2 SV=3	Crybb3	sp|Q9JJU9|CRBB3_MOUSE	24291.2	0.998	2	VTVYELENFQGK	46.2	713.866	1425.72	1426.72	2.914
6920	Keratin, type II cytoskeletal 1 OS=Homo sapiens GN=KRT1 PE=1 SV=6	KRT1	sp|P04264|K2C1_HUMAN	66040.3	1	4	FLEQQNQVLQTK	79.7	738.398	1474.78	1475.79	1.91
6920	Keratin, type II cytoskeletal 1 OS=Homo sapiens GN=KRT1 PE=1 SV=6	KRT1	sp|P04264|K2C1_HUMAN	66040.3	1	4	SLDLDSIIAEVK	97.3	651.861	1301.71	1302.72	0.2134
6920	Keratin, type II cytoskeletal 1 OS=Homo sapiens GN=KRT1 PE=1 SV=6	KRT1	sp|P04264|K2C1_HUMAN	66040.3	1	4	SLNNQFASFIDK	69.2	692.35	1382.68	1383.69	1.328
6920	Keratin, type II cytoskeletal 1 OS=Homo sapiens GN=KRT1 PE=1 SV=6	KRT1	sp|P04264|K2C1_HUMAN	66040.3	1	4	TNAENEFVTIK	39.3	633.321	1264.63	1265.64	-1.929
6920	Cryaa protein OS=Mus musculus GN=Cryaa PE=2 SV=1	Cryaa	tr|Q569M7|Q569M7_MOUSE	19792.7	1	14	ALGPFYPSR	39.1	504.268	1006.52	1007.53	-1.828
6920	Cryaa protein OS=Mus musculus GN=Cryaa PE=2 SV=1	Cryaa	tr|Q569M7|Q569M7_MOUSE	19792.7	1	14	ALGPFYPSR	40.5	504.27	1006.53	1007.53	2.34
6920	Cryaa protein OS=Mus musculus GN=Cryaa PE=2 SV=1	Cryaa	tr|Q569M7|Q569M7_MOUSE	19792.7	1	14	ALGPFYPSR	41.3	504.27	1006.52	1007.53	0.8913
6920	Cryaa protein OS=Mus musculus GN=Cryaa PE=2 SV=1	Cryaa	tr|Q569M7|Q569M7_MOUSE	19792.7	1	14	ALGPFYPSR	42.9	504.268	1006.52	1007.53	-2.324
6920	Cryaa protein OS=Mus musculus GN=Cryaa PE=2 SV=1	Cryaa	tr|Q569M7|Q569M7_MOUSE	19792.7	1	14	ALGPFYPSR	43.4	504.269	1006.52	1007.53	0.534
6920	Cryaa protein OS=Mus musculus GN=Cryaa PE=2 SV=1	Cryaa	tr|Q569M7|Q569M7_MOUSE	19792.7	1	14	ALGPFYPSR	48	504.268	1006.52	1007.53	-1.471
6920	Cryaa protein OS=Mus musculus GN=Cryaa PE=2 SV=1	Cryaa	tr|Q569M7|Q569M7_MOUSE	19792.7	1	14	DKFVIFLDVK	64.8	612.356	1222.7	1223.7	0.01476
6920	Cryaa protein OS=Mus musculus GN=Cryaa PE=2 SV=1	Cryaa	tr|Q569M7|Q569M7_MOUSE	19792.7	1	14	DVTIQHPWFK	43.8	635.831	1269.65	1270.66	-1.953
6920	Cryaa protein OS=Mus musculus GN=Cryaa PE=2 SV=1	Cryaa	tr|Q569M7|Q569M7_MOUSE	19792.7	1	14	DVTIQHPWFK	63	635.831	1269.65	1270.66	-3.008
6920	Cryaa protein OS=Mus musculus GN=Cryaa PE=2 SV=1	Cryaa	tr|Q569M7|Q569M7_MOUSE	19792.7	1	14	EEKPSSAPSS	36	509.738	1017.46	1018.47	0.9407
6920	Cryaa protein OS=Mus musculus GN=Cryaa PE=2 SV=1	Cryaa	tr|Q569M7|Q569M7_MOUSE	19792.7	1	14	FVIFLDVK	37.5	490.795	979.576	980.582	1.242
6920	Cryaa protein OS=Mus musculus GN=Cryaa PE=2 SV=1	Cryaa	tr|Q569M7|Q569M7_MOUSE	19792.7	1	14	FVIFLDVK	51.3	490.795	979.575	980.582	0.202
6920	Cryaa protein OS=Mus musculus GN=Cryaa PE=2 SV=1	Cryaa	tr|Q569M7|Q569M7_MOUSE	19792.7	1	14	HFSPEDLTVK	38.3	586.801	1171.59	1172.59	0.6465
6920	Cryaa protein OS=Mus musculus GN=Cryaa PE=2 SV=1	Cryaa	tr|Q569M7|Q569M7_MOUSE	19792.7	1	14	HFSPEDLTVK	38.1	586.801	1171.59	1172.59	-0.5986
6920	Cryaa protein OS=Mus musculus GN=Cryaa PE=2 SV=1	Cryaa	tr|Q569M7|Q569M7_MOUSE	19792.7	1	14	HFSPEDLTVK	38.3	586.8	1171.59	1172.59	-1.844
6920	Cryaa protein OS=Mus musculus GN=Cryaa PE=2 SV=1	Cryaa	tr|Q569M7|Q569M7_MOUSE	19792.7	1	14	HFSPEDLTVK	39.7	586.8	1171.59	1172.59	-1.23
6920	Cryaa protein OS=Mus musculus GN=Cryaa PE=2 SV=1	Cryaa	tr|Q569M7|Q569M7_MOUSE	19792.7	1	14	HFSPEDLTVK	40	586.801	1171.59	1172.59	-0.9056
6920	Cryaa protein OS=Mus musculus GN=Cryaa PE=2 SV=1	Cryaa	tr|Q569M7|Q569M7_MOUSE	19792.7	1	14	HFSPEDLTVK	39.9	586.799	1171.58	1172.59	-3.311
6920	Cryaa protein OS=Mus musculus GN=Cryaa PE=2 SV=1	Cryaa	tr|Q569M7|Q569M7_MOUSE	19792.7	1	14	HFSPEDLTVK	40.5	586.801	1171.59	1172.59	0.5441
6920	Cryaa protein OS=Mus musculus GN=Cryaa PE=2 SV=1	Cryaa	tr|Q569M7|Q569M7_MOUSE	19792.7	1	14	HFSPEDLTVK	45	586.803	1171.59	1172.59	3.563
6920	Cryaa protein OS=Mus musculus GN=Cryaa PE=2 SV=1	Cryaa	tr|Q569M7|Q569M7_MOUSE	19792.7	1	14	HFSPEDLTVK	48.5	586.802	1171.59	1172.59	1.687
6920	Cryaa protein OS=Mus musculus GN=Cryaa PE=2 SV=1	Cryaa	tr|Q569M7|Q569M7_MOUSE	19792.7	1	14	MDVTIQHPWFK	41.2	701.355	1400.69	1401.7	2.61
6920	Cryaa protein OS=Mus musculus GN=Cryaa PE=2 SV=1	Cryaa	tr|Q569M7|Q569M7_MOUSE	19792.7	1	14	QDDHGYISR	36.9	545.749	1089.48	1090.49	-0.9738
6920	Cryaa protein OS=Mus musculus GN=Cryaa PE=2 SV=1	Cryaa	tr|Q569M7|Q569M7_MOUSE	19792.7	1	14	QDDHGYISR	57.6	545.749	1089.48	1090.49	-0.2952
6920	Cryaa protein OS=Mus musculus GN=Cryaa PE=2 SV=1	Cryaa	tr|Q569M7|Q569M7_MOUSE	19792.7	1	14	RALGPFYPSR	49.6	582.319	1162.62	1163.63	-0.9814
6920	Cryaa protein OS=Mus musculus GN=Cryaa PE=2 SV=1	Cryaa	tr|Q569M7|Q569M7_MOUSE	19792.7	1	14	SDRDKFVIFLDVK	57	791.436	1580.86	1581.86	0.9723
6920	Cryaa protein OS=Mus musculus GN=Cryaa PE=2 SV=1	Cryaa	tr|Q569M7|Q569M7_MOUSE	19792.7	1	14	TVLDSGISEVR	38.5	588.317	1174.62	1175.63	0.2195
6920	Cryaa protein OS=Mus musculus GN=Cryaa PE=2 SV=1	Cryaa	tr|Q569M7|Q569M7_MOUSE	19792.7	1	14	TVLDSGISEVR	40.7	588.318	1174.62	1175.63	2.295
6920	Cryaa protein OS=Mus musculus GN=Cryaa PE=2 SV=1	Cryaa	tr|Q569M7|Q569M7_MOUSE	19792.7	1	14	TVLDSGISEVR	43	588.319	1174.62	1175.63	3.231
6920	Cryaa protein OS=Mus musculus GN=Cryaa PE=2 SV=1	Cryaa	tr|Q569M7|Q569M7_MOUSE	19792.7	1	14	TVLDSGISEVR	43.2	588.317	1174.62	1175.63	0.8319
6920	Cryaa protein OS=Mus musculus GN=Cryaa PE=2 SV=1	Cryaa	tr|Q569M7|Q569M7_MOUSE	19792.7	1	14	TVLDSGISEVR	43.3	588.319	1174.62	1175.63	3.741
6920	Cryaa protein OS=Mus musculus GN=Cryaa PE=2 SV=1	Cryaa	tr|Q569M7|Q569M7_MOUSE	19792.7	1	14	TVLDSGISEVR	43.2	588.318	1174.62	1175.63	2.499
6920	Cryaa protein OS=Mus musculus GN=Cryaa PE=2 SV=1	Cryaa	tr|Q569M7|Q569M7_MOUSE	19792.7	1	14	TVLDSGISEVR	44	588.318	1174.62	1175.63	2.091
6920	Cryaa protein OS=Mus musculus GN=Cryaa PE=2 SV=1	Cryaa	tr|Q569M7|Q569M7_MOUSE	19792.7	1	14	TVLDSGISEVR	44.7	588.32	1174.63	1175.63	5.102
6920	Cryaa protein OS=Mus musculus GN=Cryaa PE=2 SV=1	Cryaa	tr|Q569M7|Q569M7_MOUSE	19792.7	1	14	TVLDSGISEVR	45.1	588.318	1174.62	1175.63	2.091
6920	Cryaa protein OS=Mus musculus GN=Cryaa PE=2 SV=1	Cryaa	tr|Q569M7|Q569M7_MOUSE	19792.7	1	14	TVLDSGISEVR	48.4	588.317	1174.62	1175.63	0.3216
6920	Cryaa protein OS=Mus musculus GN=Cryaa PE=2 SV=1	Cryaa	tr|Q569M7|Q569M7_MOUSE	19792.7	1	14	TVLDSGISEVR	45.8	588.318	1174.62	1175.63	1.887
6920	Cryaa protein OS=Mus musculus GN=Cryaa PE=2 SV=1	Cryaa	tr|Q569M7|Q569M7_MOUSE	19792.7	1	14	TVLDSGISEVR	48.5	588.32	1174.63	1175.63	5
6920	Cryaa protein OS=Mus musculus GN=Cryaa PE=2 SV=1	Cryaa	tr|Q569M7|Q569M7_MOUSE	19792.7	1	14	TVLDSGISEVR	48.5	588.318	1174.62	1175.63	0.951
6920	Cryaa protein OS=Mus musculus GN=Cryaa PE=2 SV=1	Cryaa	tr|Q569M7|Q569M7_MOUSE	19792.7	1	14	TVLDSGISEVR	49.2	588.318	1174.62	1175.63	0.951
6920	Cryaa protein OS=Mus musculus GN=Cryaa PE=2 SV=1	Cryaa	tr|Q569M7|Q569M7_MOUSE	19792.7	1	14	TVLDSGISEVR	50.6	588.319	1174.62	1175.63	2.703
6920	Cryaa protein OS=Mus musculus GN=Cryaa PE=2 SV=1	Cryaa	tr|Q569M7|Q569M7_MOUSE	19792.7	1	14	TVLDSGISEVR	51	588.317	1174.62	1175.63	0.2195
6920	Cryaa protein OS=Mus musculus GN=Cryaa PE=2 SV=1	Cryaa	tr|Q569M7|Q569M7_MOUSE	19792.7	1	14	TVLDSGISEVR	51.8	588.319	1174.62	1175.63	3.537
6920	Cryaa protein OS=Mus musculus GN=Cryaa PE=2 SV=1	Cryaa	tr|Q569M7|Q569M7_MOUSE	19792.7	1	14	TVLDSGISEVR	52.5	588.318	1174.62	1175.63	2.091
6920	Cryaa protein OS=Mus musculus GN=Cryaa PE=2 SV=1	Cryaa	tr|Q569M7|Q569M7_MOUSE	19792.7	1	14	TVLDSGISEVR	52.9	588.319	1174.62	1175.63	4.268
6920	Cryaa protein OS=Mus musculus GN=Cryaa PE=2 SV=1	Cryaa	tr|Q569M7|Q569M7_MOUSE	19792.7	1	14	TVLDSGISEVR	53.9	588.319	1174.62	1175.63	3.333
6920	Cryaa protein OS=Mus musculus GN=Cryaa PE=2 SV=1	Cryaa	tr|Q569M7|Q569M7_MOUSE	19792.7	1	14	TVLDSGISEVR	54.2	588.318	1174.62	1175.63	2.499
6920	Cryaa protein OS=Mus musculus GN=Cryaa PE=2 SV=1	Cryaa	tr|Q569M7|Q569M7_MOUSE	19792.7	1	14	TVLDSGISEVR	59.9	588.318	1174.62	1175.63	2.601
6920	Cryaa protein OS=Mus musculus GN=Cryaa PE=2 SV=1	Cryaa	tr|Q569M7|Q569M7_MOUSE	19792.7	1	14	TVLDSGISEVR	57.1	588.317	1174.62	1175.63	0.01536
6920	Cryaa protein OS=Mus musculus GN=Cryaa PE=2 SV=1	Cryaa	tr|Q569M7|Q569M7_MOUSE	19792.7	1	14	TVLDSGISEVR	58.5	588.316	1174.62	1175.63	-1.124
6920	Cryaa protein OS=Mus musculus GN=Cryaa PE=2 SV=1	Cryaa	tr|Q569M7|Q569M7_MOUSE	19792.7	1	14	TVLDSGISEVR	59.7	588.317	1174.62	1175.63	0.4237
6920	Cryaa protein OS=Mus musculus GN=Cryaa PE=2 SV=1	Cryaa	tr|Q569M7|Q569M7_MOUSE	19792.7	1	14	TVLDSGISEVR	65.7	588.318	1174.62	1175.63	1.359
6920	Cryaa protein OS=Mus musculus GN=Cryaa PE=2 SV=1	Cryaa	tr|Q569M7|Q569M7_MOUSE	19792.7	1	14	TVLDSGISEVR	65.2	588.319	1174.62	1175.63	2.924
6920	Cryaa protein OS=Mus musculus GN=Cryaa PE=2 SV=1	Cryaa	tr|Q569M7|Q569M7_MOUSE	19792.7	1	14	TVLDSGISEVR	73.3	588.316	1174.62	1175.63	-1.856
6920	Cryaa protein OS=Mus musculus GN=Cryaa PE=2 SV=1	Cryaa	tr|Q569M7|Q569M7_MOUSE	19792.7	1	14	VLEDFVEIHGK	37.6	643.346	1284.68	1285.68	3.732
6920	Cryaa protein OS=Mus musculus GN=Cryaa PE=2 SV=1	Cryaa	tr|Q569M7|Q569M7_MOUSE	19792.7	1	14	VLEDFVEIHGK	47.2	429.232	1284.67	1285.68	1.651
6920	Cryaa protein OS=Mus musculus GN=Cryaa PE=2 SV=1	Cryaa	tr|Q569M7|Q569M7_MOUSE	19792.7	1	14	VLEDFVEIHGK	46.5	429.232	1284.67	1285.68	1.021
6920	Cryaa protein OS=Mus musculus GN=Cryaa PE=2 SV=1	Cryaa	tr|Q569M7|Q569M7_MOUSE	19792.7	1	14	VLEDFVEIHGK	46.9	429.232	1284.67	1285.68	1.231
6920	Cryaa protein OS=Mus musculus GN=Cryaa PE=2 SV=1	Cryaa	tr|Q569M7|Q569M7_MOUSE	19792.7	1	14	VLEDFVEIHGK	49	429.231	1284.67	1285.68	-0.3329
6920	Cryaa protein OS=Mus musculus GN=Cryaa PE=2 SV=1	Cryaa	tr|Q569M7|Q569M7_MOUSE	19792.7	1	14	VLEDFVEIHGK	47.5	429.232	1284.67	1285.68	1.791
6920	Cryaa protein OS=Mus musculus GN=Cryaa PE=2 SV=1	Cryaa	tr|Q569M7|Q569M7_MOUSE	19792.7	1	14	VLEDFVEIHGK	48.7	429.231	1284.67	1285.68	-1.196
6920	Cryaa protein OS=Mus musculus GN=Cryaa PE=2 SV=1	Cryaa	tr|Q569M7|Q569M7_MOUSE	19792.7	1	14	VLEDFVEIHGK	49.4	429.232	1284.67	1285.68	1.651
6920	Cryaa protein OS=Mus musculus GN=Cryaa PE=2 SV=1	Cryaa	tr|Q569M7|Q569M7_MOUSE	19792.7	1	14	VLEDFVEIHGK	54.2	643.341	1284.67	1285.68	-2.91
6920	Cryaa protein OS=Mus musculus GN=Cryaa PE=2 SV=1	Cryaa	tr|Q569M7|Q569M7_MOUSE	19792.7	1	14	VLEDFVEIHGK	55.8	643.34	1284.67	1285.68	-4.342
6920	Cryaa protein OS=Mus musculus GN=Cryaa PE=2 SV=1	Cryaa	tr|Q569M7|Q569M7_MOUSE	19792.7	1	14	VLEDFVEIHGK	71.1	643.344	1284.67	1285.68	1.834
6920	Cryaa protein OS=Mus musculus GN=Cryaa PE=2 SV=1	Cryaa	tr|Q569M7|Q569M7_MOUSE	19792.7	1	14	VLEDFVEIHGK	76.4	643.342	1284.67	1285.68	-2.055
6920	Cryaa protein OS=Mus musculus GN=Cryaa PE=2 SV=1	Cryaa	tr|Q569M7|Q569M7_MOUSE	19792.7	1	14	VLEDFVEIHGKHNER	52.8	607.978	1820.91	1821.92	-2.738
6920	Cryaa protein OS=Mus musculus GN=Cryaa PE=2 SV=1	Cryaa	tr|Q569M7|Q569M7_MOUSE	19792.7	1	14	VQSGLDAGHSER	48.9	1255.6	1254.6	1255.6	1.158
6920	Cryaa protein OS=Mus musculus GN=Cryaa PE=2 SV=1	Cryaa	tr|Q569M7|Q569M7_MOUSE	19792.7	1	14	VQSGLDAGHSER	49.4	419.207	1254.6	1255.6	1.929
6920	Cryaa protein OS=Mus musculus GN=Cryaa PE=2 SV=1	Cryaa	tr|Q569M7|Q569M7_MOUSE	19792.7	1	14	VQSGLDAGHSER	49.6	419.206	1254.6	1255.6	1.212
6920	Cryaa protein OS=Mus musculus GN=Cryaa PE=2 SV=1	Cryaa	tr|Q569M7|Q569M7_MOUSE	19792.7	1	14	VQSGLDAGHSER	51.9	419.206	1254.6	1255.6	1.141
6920	Cryaa protein OS=Mus musculus GN=Cryaa PE=2 SV=1	Cryaa	tr|Q569M7|Q569M7_MOUSE	19792.7	1	14	VQSGLDAGHSER	53.8	628.304	1254.59	1255.6	-1.212
6920	Cryaa protein OS=Mus musculus GN=Cryaa PE=2 SV=1	Cryaa	tr|Q569M7|Q569M7_MOUSE	19792.7	1	14	VQSGLDAGHSER	65.2	628.305	1254.59	1255.6	-0.4316
6920	Cryaa protein OS=Mus musculus GN=Cryaa PE=2 SV=1	Cryaa	tr|Q569M7|Q569M7_MOUSE	19792.7	1	14	VQSGLDAGHSER	81.4	628.305	1254.6	1255.6	0.7312
6920	Cryaa protein OS=Mus musculus GN=Cryaa PE=2 SV=1	Cryaa	tr|Q569M7|Q569M7_MOUSE	19792.7	1	14	VQSGLDAGHSER	87.6	628.304	1254.59	1255.6	-1.499
6920	Cryaa protein OS=Mus musculus GN=Cryaa PE=2 SV=1	Cryaa	tr|Q569M7|Q569M7_MOUSE	19792.7	1	14	VQSGLDAGHSER	90.9	628.305	1254.6	1255.6	0.54
6981	Serum albumin OS=Bos taurus GN=ALB PE=1 SV=4	ALB	rl|ALBU_BOVIN|ALBU_BOVIN	69294.2	0.978	1	YIcDNQDTISSK	38.1	722.325	1442.64	1443.64	0.7985	c3: Carbamidomethyl (+57.02)
6981	Keratin, type I cytoskeletal 10 OS=Mus musculus GN=Krt10 PE=1 SV=3	Krt10	sp|P02535|K1C10_MOUSE,tr|A2A513|A2A513_MOUSE	57771.3	0.998	2	LENEIQTYR	47.5	583.298	1164.58	1165.58	2.658
6981	Keratin, type I cytoskeletal 10 OS=Mus musculus GN=Krt10 PE=1 SV=3	Krt10	sp|P02535|K1C10_MOUSE,tr|A2A513|A2A513_MOUSE	57771.3	0.998	2	VTmQNLNDR	41	553.768	1105.52	1106.53	2.732	m3: Oxidation (+15.99)
6981	Cryaa protein OS=Mus musculus GN=Cryaa PE=2 SV=1	Cryaa	tr|Q569M7|Q569M7_MOUSE	19792.7	1	4	HFSPEDLTVK	43	586.802	1171.59	1172.59	1.278
6981	Cryaa protein OS=Mus musculus GN=Cryaa PE=2 SV=1	Cryaa	tr|Q569M7|Q569M7_MOUSE	19792.7	1	4	TVLDSGISEVR	64	588.318	1174.62	1175.63	1.989
6981	Cryaa protein OS=Mus musculus GN=Cryaa PE=2 SV=1	Cryaa	tr|Q569M7|Q569M7_MOUSE	19792.7	1	4	VLEDFVEIHGK	65.2	643.346	1284.68	1285.68	4.401
6981	Cryaa protein OS=Mus musculus GN=Cryaa PE=2 SV=1	Cryaa	tr|Q569M7|Q569M7_MOUSE	19792.7	1	4	VQSGLDAGHSER	37.5	628.305	1254.6	1255.6	0.4445
6981	Cryaa protein OS=Mus musculus GN=Cryaa PE=2 SV=1	Cryaa	tr|Q569M7|Q569M7_MOUSE	19792.7	1	4	VQSGLDAGHSER	45.9	628.305	1254.6	1255.6	0.3489
6981	Keratin, type II cytoskeletal 1 OS=Homo sapiens GN=KRT1 PE=1 SV=6	KRT1	sp|P04264|K2C1_HUMAN	66040.3	1	2	FLEQQNQVLQTK	69.4	738.398	1474.78	1475.79	2.072
6981	Keratin, type II cytoskeletal 1 OS=Homo sapiens GN=KRT1 PE=1 SV=6	KRT1	sp|P04264|K2C1_HUMAN	66040.3	1	2	IEISELNR	53.9	487.274	972.533	973.531	8.852
6981	MCG140784 OS=Mus musculus GN=Try10 PE=2 SV=1	Try10	tr|Q792Z1|Q792Z1_MOUSE,tr|Q7M754|Q7M754_MOUSE	26220.7	0.946	1	TLDNDIMLIK	45.7	588.321	1174.63	1175.63	0.917
6981	MCG140784 OS=Mus musculus GN=Try10 PE=2 SV=1	Try10	tr|Q792Z1|Q792Z1_MOUSE,tr|Q7M754|Q7M754_MOUSE	26220.7	0.946	1	TLDNDImLIK	49	596.318	1190.62	1191.63	-0.4674	m7: Oxidation (+15.99)
6981	MCG140784 OS=Mus musculus GN=Try10 PE=2 SV=1	Try10	tr|Q792Z1|Q792Z1_MOUSE,tr|Q7M754|Q7M754_MOUSE	26220.7	0.946	1	TLDNDImLIK	72.3	596.319	1190.62	1191.63	1.177	m7: Oxidation (+15.99)
6981	Activated RNA polymerase II transcriptional coactivator p15 OS=Mus musculus GN=Sub1 PE=1 SV=3	Sub1	sp|P11031|TCP4_MOUSE	14428.1	0.946	1	EQISDIDDAVR	42	630.803	1259.59	1260.61	-7.157
6981	Adenosine receptor A2b OS=Mus musculus GN=Adora2b PE=2 SV=1	Adora2b	sp|Q60614|AA2BR_MOUSE,tr|Q8BK41|Q8BK41_MOUSE,tr|Q8BXI2|Q8BXI2_MOUSE	36065.6	0.946	1	GLVTGTR	40	352.223	702.432	703.41	41.19
6981	Crystallin, gamma B OS=Mus musculus GN=Crygb PE=2 SV=1	Crygb	tr|Q6PHP7|Q6PHP7_MOUSE	21086.1	0.989	1	YLDWGAANAK	52.7	554.776	1107.54	1108.54	2.127
7559	Keratin, type II cytoskeletal 1 OS=Homo sapiens GN=KRT1 PE=1 SV=6	KRT1	sp|P04264|K2C1_HUMAN	66040.3	1	8	DYQELmNTK	37.2	579.261	1156.51	1157.51	0.4173	m6: Oxidation (+15.99)
7559	Keratin, type II cytoskeletal 1 OS=Homo sapiens GN=KRT1 PE=1 SV=6	KRT1	sp|P04264|K2C1_HUMAN	66040.3	1	8	FLEQQNQVLQTK	74.3	738.398	1474.78	1475.79	2.235
7559	Keratin, type II cytoskeletal 1 OS=Homo sapiens GN=KRT1 PE=1 SV=6	KRT1	sp|P04264|K2C1_HUMAN	66040.3	1	8	GSGGGSSGGSIGGR	39.2	546.755	1091.5	1092.5	-0.0567
7559	Keratin, type II cytoskeletal 1 OS=Homo sapiens GN=KRT1 PE=1 SV=6	KRT1	sp|P04264|K2C1_HUMAN	66040.3	1	8	IEISELNR	39.5	487.269	972.524	973.531	0.3267
7559	Keratin, type II cytoskeletal 1 OS=Homo sapiens GN=KRT1 PE=1 SV=6	KRT1	sp|P04264|K2C1_HUMAN	66040.3	1	8	SLDLDSIIAEVK	97.8	651.862	1301.71	1302.72	1.242
7559	Keratin, type II cytoskeletal 1 OS=Homo sapiens GN=KRT1 PE=1 SV=6	KRT1	sp|P04264|K2C1_HUMAN	66040.3	1	8	SLNNQFASFIDK	49.3	692.351	1382.69	1383.69	3.178
7559	Keratin, type II cytoskeletal 1 OS=Homo sapiens GN=KRT1 PE=1 SV=6	KRT1	sp|P04264|K2C1_HUMAN	66040.3	1	8	TNAENEFVTIK	56.9	633.325	1264.63	1265.64	3.87
7559	Keratin, type II cytoskeletal 1 OS=Homo sapiens GN=KRT1 PE=1 SV=6	KRT1	sp|P04264|K2C1_HUMAN	66040.3	1	8	YEELQITAGR	37.5	590.304	1178.59	1179.6	-0.03556
7559	Serum albumin OS=Bos taurus GN=ALB PE=1 SV=4	ALB	rl|ALBU_BOVIN|ALBU_BOVIN	69294.2	1	3	HLVDEPQNLIK	42.5	653.362	1304.71	1305.72	1.04
7559	Serum albumin OS=Bos taurus GN=ALB PE=1 SV=4	ALB	rl|ALBU_BOVIN|ALBU_BOVIN	69294.2	1	3	RHPEYAVSVLLR	58.5	480.607	1438.8	1439.81	-3.367
7559	Serum albumin OS=Bos taurus GN=ALB PE=1 SV=4	ALB	rl|ALBU_BOVIN|ALBU_BOVIN	69294.2	1	3	VPQVSTPTLVEVSR	42.5	756.425	1510.84	1511.84	0.475
7559	Cryaa protein OS=Mus musculus GN=Cryaa PE=2 SV=1	Cryaa	tr|Q569M7|Q569M7_MOUSE	19792.7	1	8	ALGPFYPSR	39.8	504.269	1006.52	1007.53	0.5936
7559	Cryaa protein OS=Mus musculus GN=Cryaa PE=2 SV=1	Cryaa	tr|Q569M7|Q569M7_MOUSE	19792.7	1	8	ALGPFYPSR	47.9	504.27	1006.53	1007.53	1.328
7559	Cryaa protein OS=Mus musculus GN=Cryaa PE=2 SV=1	Cryaa	tr|Q569M7|Q569M7_MOUSE	19792.7	1	8	DKFVIFLDVK	65.8	612.357	1222.7	1223.7	2.009
7559	Cryaa protein OS=Mus musculus GN=Cryaa PE=2 SV=1	Cryaa	tr|Q569M7|Q569M7_MOUSE	19792.7	1	8	FVIFLDVK	42.2	490.795	979.576	980.582	1.691
7559	Cryaa protein OS=Mus musculus GN=Cryaa PE=2 SV=1	Cryaa	tr|Q569M7|Q569M7_MOUSE	19792.7	1	8	HFSPEDLTVK	41	586.801	1171.59	1172.59	0.6465
7559	Cryaa protein OS=Mus musculus GN=Cryaa PE=2 SV=1	Cryaa	tr|Q569M7|Q569M7_MOUSE	19792.7	1	8	RALGPFYPSR	46.3	582.32	1162.62	1163.63	-0.1392
[truncated: 10,197 more rows]
